# Supplementary material for: Unexplored diversity and potential functions of extra-chromosomal elements
Source: mSystems. 2025 Aug 19;10(9):e00175-25. doi: 10.1128/msystems.00175-25 (PMC12456017; doi:10.1128/msystems.00175-25)
Supplement: Process document — The information for 36,322 bacterial genomes along with the screening process files. [file msystems.00175-25-s0002.xlsx]

## Sheet: Pd-1
The information for 36,322 bacterial genomes along with the screening process files -- Species and NCBI accession numbers for 36,322 bacterial genomes.
Filename	FirstLine
GCF_000005825.2_ASM582v2_genomic.fna	>NC_013791.2 Alkalihalophilus pseudofirmus OF4, complete sequence
GCF_000005845.2_ASM584v2_genomic.fna	>NC_000913.3 Escherichia coli str. K-12 substr. MG1655, complete genome
GCF_000006605.1_ASM660v1_genomic.fna	>NC_007164.1 Corynebacterium jeikeium K411, complete sequence
GCF_000006625.1_ASM662v1_genomic.fna	>NC_002162.1 Ureaplasma parvum serovar 3 str. ATCC 700970, complete sequence
GCF_000006645.1_ASM664v1_genomic.fna	>NC_004088.1 Yersinia pestis KIM10+, complete sequence
GCF_000006685.1_ASM668v1_genomic.fna	>NC_002620.2 Chlamydia muridarum str. Nigg, complete sequence
GCF_000006725.1_ASM672v1_genomic.fna	>NC_002488.3 Xylella fastidiosa 9a5c, complete sequence
GCF_000006745.1_ASM674v1_genomic.fna	>NC_002505.1 Vibrio cholerae O1 biovar El Tor str. N16961 chromosome I, complete sequence
GCF_000006765.1_ASM676v1_genomic.fna	>NC_002516.2 Pseudomonas aeruginosa PAO1, complete genome
GCF_000006785.2_ASM678v2_genomic.fna	>NC_002737.2 Streptococcus pyogenes M1 GAS, complete sequence
GCF_000006825.1_ASM682v1_genomic.fna	>NC_002663.1 Pasteurella multocida subsp. multocida str. Pm70, complete sequence
GCF_000006845.1_ASM684v1_genomic.fna	>NC_002946.2 Neisseria gonorrhoeae FA 1090, complete sequence
GCF_000006865.1_ASM686v1_genomic.fna	>NC_002662.1 Lactococcus lactis subsp. lactis Il1403, complete sequence
GCF_000006885.1_ASM688v1_genomic.fna	>NC_003028.3 Streptococcus pneumoniae TIGR4, complete sequence
GCF_000006905.1_ASM690v1_genomic.fna	>NC_002696.2 Caulobacter vibrioides CB15, complete sequence
GCF_000006925.2_ASM692v2_genomic.fna	>NC_004337.2 Shigella flexneri 2a str. 301 chromosome, complete genome
GCF_000006945.2_ASM694v2_genomic.fna	>NC_003197.2 Salmonella enterica subsp. enterica serovar Typhimurium str. LT2, complete genome
GCF_000006965.1_ASM696v1_genomic.fna	>NC_003047.1 Sinorhizobium meliloti 1021, complete sequence
GCF_000006985.1_ASM698v1_genomic.fna	>NC_002932.3 Chlorobaculum tepidum TLS, complete sequence
GCF_000007025.1_ASM702v1_genomic.fna	>NC_003103.1 Rickettsia conorii str. Malish 7, complete sequence
GCF_000007045.1_ASM704v1_genomic.fna	>NC_003098.1 Streptococcus pneumoniae R6, complete sequence
GCF_000007085.1_ASM708v1_genomic.fna	>NC_003869.1 Caldanaerobacter subterraneus subsp. tengcongensis MB4, complete sequence
GCF_000007105.1_ASM710v1_genomic.fna	>NC_006526.2 Zymomonas mobilis subsp. mobilis ZM4 = ATCC 31821, complete sequence
GCF_000007125.1_ASM712v1_genomic.fna	>NC_003317.1 Brucella melitensis bv. 1 str. 16M chromosome I, complete sequence
GCF_000007145.1_ASM714v1_genomic.fna	>NC_003902.1 Xanthomonas campestris pv. campestris str. ATCC 33913, complete sequence
GCF_000007165.1_ASM716v1_genomic.fna	>NC_003919.1 Xanthomonas citri pv. citri str. 306, complete sequence
GCF_000007205.1_ASM720v1_genomic.fna	>NC_005043.1 Chlamydia pneumoniae TW-183, complete sequence
GCF_000007245.1_ASM724v1_genomic.fna	>NC_004556.1 Xylella fastidiosa Temecula1, complete sequence
GCF_000007265.1_ASM726v1_genomic.fna	>NC_004116.1 Streptococcus agalactiae 2603V/R, complete sequence
GCF_000007285.1_ASM728v1_genomic.fna	>NC_003485.1 Streptococcus pyogenes MGAS8232, complete sequence
GCF_000007365.1_ASM736v1_genomic.fna	>NC_004061.1 Buchnera aphidicola str. Sg (Schizaphis graminum), complete sequence
GCF_000007405.1_ASM740v1_genomic.fna	>NC_004741.1 Shigella flexneri 2a str. 2457T, complete sequence
GCF_000007425.1_ASM742v1_genomic.fna	>NC_004070.1 Streptococcus pyogenes MGAS315, complete sequence
GCF_000007445.1_ASM744v1_genomic.fna	>NC_004431.1 Escherichia coli CFT073, complete sequence
GCF_000007465.2_ASM746v2_genomic.fna	>NC_004350.2 Streptococcus mutans UA159, complete sequence
GCF_000007485.1_ASM748v1_genomic.fna	>NC_004572.3 Tropheryma whipplei str. Twist, complete sequence
GCF_000007505.1_ASM750v1_genomic.fna	>NC_004310.3 Brucella suis 1330 chromosome I, complete sequence
GCF_000007525.1_ASM752v1_genomic.fna	>NC_004307.2 Bifidobacterium longum NCC2705, complete sequence
GCF_000007545.1_ASM754v1_genomic.fna	>NC_004631.1 Salmonella enterica subsp. enterica serovar Typhi str. Ty2, complete sequence
GCF_000007565.2_ASM756v2_genomic.fna	>NC_002947.4 Pseudomonas putida KT2440, complete sequence
GCF_000007585.1_ASM758v1_genomic.fna	>NC_002950.2 Porphyromonas gingivalis W83, complete sequence
GCF_000007605.1_ASM760v1_genomic.fna	>NC_003361.3 Chlamydia caviae GPIC, complete sequence
GCF_000007625.1_ASM762v1_genomic.fna	>NC_004557.1 Clostridium tetani E88, complete sequence
GCF_000007645.1_ASM764v1_genomic.fna	>NC_004461.1 Staphylococcus epidermidis ATCC 12228, complete sequence
GCF_000007665.1_ASM766v1_genomic.fna	>NC_006087.1 Leifsonia xyli subsp. xyli str. CTCB07, complete sequence
GCF_000007685.1_ASM768v1_genomic.fna	>NC_005823.1 Leptospira interrogans serovar Copenhageni str. Fiocruz L1-130 chromosome I, complete sequence
GCF_000007705.1_ASM770v1_genomic.fna	>NC_005085.1 Chromobacterium violaceum ATCC 12472, complete sequence
GCF_000007725.1_ASM772v1_genomic.fna	>NC_004545.1 Buchnera aphidicola str. Bp (Baizongia pistaciae), complete sequence
GCF_000007745.1_ASM774v1_genomic.fna	>NC_006300.1 [Mannheimia] succiniciproducens MBEL55E, complete sequence
GCF_000007765.2_ASM776v2_genomic.fna	>NC_002971.4 Coxiella burnetii RSA 493, complete genome
GCF_000007785.1_ASM778v1_genomic.fna	>NC_004668.1 Enterococcus faecalis V583, complete sequence
GCF_000007805.1_ASM780v1_genomic.fna	>NC_004578.1 Pseudomonas syringae pv. tomato str. DC3000, complete sequence
GCF_000007825.1_ASM782v1_genomic.fna	>NC_004722.1 Bacillus cereus ATCC 14579, complete sequence
GCF_000007845.1_ASM784v1_genomic.fna	>NC_003997.3 Bacillus anthracis str. Ames, complete sequence
GCF_000007865.1_ASM786v1_genomic.fna	>NC_002944.2 Mycobacterium avium subsp. paratuberculosis K-10, complete sequence
GCF_000007885.1_ASM788v1_genomic.fna	>NC_005810.1 Yersinia pestis biovar Microtus str. 91001, complete sequence
GCF_000007905.1_ASM790v1_genomic.fna	>NC_004917.1 Helicobacter hepaticus ATCC 51449, complete sequence
GCF_000007925.1_ASM792v1_genomic.fna	>NC_005042.1 Prochlorococcus marinus subsp. marinus str. CCMP1375, complete sequence
GCF_000007945.1_ASM794v1_genomic.fna	>NC_002940.2 [Haemophilus] ducreyi 35000HP, complete sequence
GCF_000007985.2_ASM798v2_genomic.fna	>NC_002939.5 Geobacter sulfurreducens PCA, complete sequence
GCF_000008025.1_ASM802v1_genomic.fna	>NC_002978.6 Wolbachia endosymbiont of Drosophila melanogaster, complete sequence
GCF_000008045.1_ASM804v1_genomic.fna	>NC_006142.1 Rickettsia typhi str. Wilmington, complete sequence
GCF_000008065.1_ASM806v1_genomic.fna	>NC_005362.1 Lactobacillus johnsonii NCC 533, complete sequence
GCF_000008105.1_ASM810v1_genomic.fna	>NC_006905.1 Salmonella enterica subsp. enterica serovar Choleraesuis str. SC-B67, complete sequence
GCF_000008125.1_ASM812v1_genomic.fna	>NC_005835.1 Thermus thermophilus HB27, complete sequence
GCF_000008145.1_ASM814v1_genomic.fna	>NC_006932.1 Brucella abortus bv. 1 str. 9-941 chromosome I, complete sequence
GCF_000008165.1_ASM816v1_genomic.fna	>NC_005945.1 Bacillus anthracis str. Sterne, complete sequence
GCF_000008185.1_ASM818v1_genomic.fna	>NC_002967.9 Treponema denticola ATCC 35405, complete sequence
GCF_000008205.1_ASM820v1_genomic.fna	>NC_007295.1 Mesomycoplasma hyopneumoniae J, complete sequence
GCF_000008225.1_ASM822v1_genomic.fna	>NC_007332.1 Mesomycoplasma hyopneumoniae 7448, complete sequence
GCF_000008245.1_ASM824v1_genomic.fna	>NC_007294.1 Mycoplasmopsis synoviae 53, complete sequence
GCF_000008285.1_ASM828v1_genomic.fna	>NC_002973.6 Listeria monocytogenes serotype 4b str. F2365, complete sequence
GCF_000008305.1_ASM830v1_genomic.fna	>NC_006055.1 Mesoplasma florum L1, complete sequence
GCF_000008325.1_ASM832v1_genomic.fna	>NC_002977.6 Methylococcus capsulatus str. Bath, complete sequence
GCF_000008345.1_ASM834v1_genomic.fna	>NC_006085.1 Cutibacterium acnes KPA171202, complete sequence
GCF_000008365.1_ASM836v1_genomic.fna	>NC_006908.1 Mycoplasma mobile 163K, complete sequence
GCF_000008385.1_ASM838v1_genomic.fna	>NC_006833.1 Wolbachia endosymbiont strain TRS of Brugia malayi, complete sequence
GCF_000008405.1_ASM840v1_genomic.fna	>NC_006360.1 Mesomycoplasma hyopneumoniae 232, complete sequence
GCF_000008425.1_ASM842v1_genomic.fna	>NC_006322.1 Bacillus licheniformis DSM 13 = ATCC 14580, complete sequence
GCF_000008445.1_ASM844v1_genomic.fna	>NC_007530.2 Bacillus anthracis str. 'Ames Ancestor', complete sequence
GCF_000008465.1_ASM846v1_genomic.fna	>NC_006512.1 Idiomarina loihiensis L2TR, complete sequence
GCF_000008485.1_ASM848v1_genomic.fna	>NC_002942.5 Legionella pneumophila subsp. pneumophila str. Philadelphia 1, complete sequence
GCF_000008505.1_ASM850v1_genomic.fna	>NC_005957.1 [Bacillus thuringiensis] serovar konkukian str. 97-27, complete sequence
GCF_000008545.1_ASM854v1_genomic.fna	>NC_000853.1 Thermotoga maritima MSB8, complete sequence
GCF_000008565.1_ASM856v1_genomic.fna	>NC_001263.1 Deinococcus radiodurans R1 = ATCC 13939 = DSM 20539 chromosome 1, complete sequence
GCF_000008585.1_ASM858v1_genomic.fna	>NC_002755.2 Mycobacterium tuberculosis CDC1551, complete sequence
GCF_000008605.1_ASM860v1_genomic.fna	>NC_000919.1 Treponema pallidum subsp. pallidum str. Nichols, complete sequence
GCF_000008625.1_ASM862v1_genomic.fna	>NC_000918.1 Aquifex aeolicus VF5, complete sequence
GCF_000008685.2_ASM868v2_genomic.fna	>NC_001318.1 Borreliella burgdorferi B31, complete sequence
GCF_000008725.1_ASM872v1_genomic.fna	>NC_000117.1 Chlamydia trachomatis D/UW-3/CX chromosome, complete genome
GCF_000008745.1_ASM874v1_genomic.fna	>NC_000922.1 Chlamydia pneumoniae CWL029, complete sequence
GCF_000008765.1_ASM876v1_genomic.fna	>NC_003030.1 Clostridium acetobutylicum ATCC 824, complete sequence
GCF_000008785.1_ASM878v1_genomic.fna	>NC_000921.1 Helicobacter pylori J99, complete sequence
GCF_000008805.1_ASM880v1_genomic.fna	>NC_003112.2 Neisseria meningitidis MC58, complete sequence
GCF_000008865.2_ASM886v2_genomic.fna	>NC_002695.2 Escherichia coli O157:H7 str. Sakai DNA, complete genome
GCF_000008925.1_ASM892v1_genomic.fna	>NC_007929.1 Ligilactobacillus salivarius UCC118, complete sequence
GCF_000008945.1_ASM894v1_genomic.fna	>NC_010816.1 Bifidobacterium longum DJO10A, complete sequence
GCF_000008985.1_ASM898v1_genomic.fna	>NC_006570.2 Francisella tularensis subsp. tularensis SCHU S4, complete sequence
GCF_000009005.1_ASM900v1_genomic.fna	>NC_007622.1 Staphylococcus aureus RF122, complete sequence
GCF_000009025.1_ASM902v1_genomic.fna	>NC_007356.1 Dehalococcoides mccartyi CBDB1, complete sequence
GCF_000009045.1_ASM904v1_genomic.fna	>NC_000964.3 Bacillus subtilis subsp. subtilis str. 168 complete genome
GCF_000009065.1_ASM906v1_genomic.fna	>NC_003143.1 Yersinia pestis CO92, complete sequence
GCF_000009085.1_ASM908v1_genomic.fna	>NC_002163.1 Campylobacter jejuni subsp. jejuni NCTC 11168 = ATCC 700819 chromosome, complete genome
GCF_000009105.1_ASM910v1_genomic.fna	>NC_003116.1 Neisseria meningitidis Z2491, complete sequence
GCF_000009125.1_ASM912v1_genomic.fna	>NC_003295.1 Ralstonia pseudosolanacearum GMI1000, complete sequence
GCF_000009145.1_ASM914v1_genomic.fna	>NC_004757.1 Nitrosomonas europaea ATCC 19718, complete sequence
GCF_000009165.1_ASM916v1_genomic.fna	>NC_007508.1 Xanthomonas euvesicatoria pv. vesicatoria str. 85-10, complete sequence
GCF_000009205.2_ASM920v2_genomic.fna	>NC_009089.1 Clostridioides difficile 630, complete sequence
GCF_000009245.1_ASM924v1_genomic.fna	>NC_007880.1 Francisella tularensis subsp. holarctica LVS, complete sequence
GCF_000009265.1_ASM926v1_genomic.fna	>NC_008380.1 Rhizobium johnstonii 3841, complete sequence
GCF_000009285.1_ASM928v2_genomic.fna	>NC_008313.1 Cupriavidus necator H16 chromosome 1, complete sequence
GCF_000009305.1_ASM930v1_genomic.fna	>NC_008229.1 Helicobacter acinonychis str. Sheeba, complete sequence
GCF_000009325.1_ASM932v1_genomic.fna	>NC_008245.1 Francisella tularensis subsp. tularensis FSC198, complete sequence
GCF_000009345.1_ASM934v1_genomic.fna	>NC_008800.1 Yersinia enterocolitica subsp. enterocolitica 8081, complete sequence
GCF_000009365.1_ASM936v1_genomic.fna	>NC_008260.1 Alcanivorax borkumensis SK2, complete sequence
GCF_000009385.1_ASM938v1_genomic.fna	>NC_009332.1 Streptococcus pyogenes str. Manfredo, complete sequence
GCF_000009405.1_ASM940v1_genomic.fna	>NC_012121.1 Staphylococcus carnosus subsp. carnosus TM300, complete sequence
GCF_000009425.1_ASM942v1_genomic.fna	>NC_009004.1 Lactococcus cremoris subsp. cremoris MG1363, complete sequence
GCF_000009445.1_ASM944v1_genomic.fna	>NC_008769.1 Mycobacterium tuberculosis variant bovis BCG str. Pasteur 1173P2, complete sequence
GCF_000009465.1_ASM946v1_genomic.fna	>NC_008767.1 Neisseria meningitidis FAM18, complete sequence
GCF_000009485.1_ASM948v1_genomic.fna	>NC_011000.1 Burkholderia cenocepacia J2315 chromosome 1, complete sequence
GCF_000009505.1_ASM950v1_genomic.fna	>NC_011294.1 Salmonella enterica subsp. enterica serovar Enteritidis str. P125109, complete sequence
GCF_000009525.1_ASM952v1_genomic.fna	>NC_011274.1 Salmonella enterica subsp. enterica serovar Gallinarum str. 287/91, complete sequence
GCF_000009545.1_ASM954v1_genomic.fna	>NC_012004.1 Streptococcus uberis 0140J, complete sequence
GCF_000009565.1_ASM956v1_genomic.fna	>NC_012892.2 Escherichia coli BL21(DE3), complete sequence
GCF_000009585.1_ASM958v1_genomic.fna	>NC_017333.1 Staphylococcus aureus subsp. aureus ST398, complete sequence
GCF_000009605.1_ASM960v1_genomic.fna	>NC_002528.1 Buchnera aphidicola str. APS (Acyrthosiphon pisum), complete sequence
GCF_000009625.1_ASM962v1_genomic.fna	>NC_002678.2 Mesorhizobium japonicum MAFF 303099, complete sequence
GCF_000009645.1_ASM964v1_genomic.fna	>NC_002745.2 Staphylococcus aureus subsp. aureus N315, complete sequence
GCF_000009665.1_ASM966v1_genomic.fna	>NC_002758.2 Staphylococcus aureus subsp. aureus Mu50, complete sequence
GCF_000009685.1_ASM968v1_genomic.fna	>NC_003366.1 Clostridium perfringens str. 13, complete sequence
GCF_000009705.1_ASM970v1_genomic.fna	>NC_003272.1 Nostoc sp. PCC 7120 = FACHB-418, complete sequence
GCF_000009725.1_ASM972v1_genomic.fna	>NC_000911.1 Synechocystis sp. PCC 6803, complete sequence
GCF_000009745.1_ASM974v1_genomic.fna	>NC_005139.1 Vibrio vulnificus YJ016 chromosome I, complete sequence
GCF_000009765.2_ASM976v2_genomic.fna	>NC_003155.5 Streptomyces avermitilis MA-4680 = NBRC 14893, complete sequence
GCF_000009785.1_ASM978v1_genomic.fna	>NC_006510.1 Geobacillus kaustophilus HTA426, complete sequence
GCF_000009805.1_ASM980v1_genomic.fna	>NC_006361.1 Nocardia farcinica IFM 10152, complete sequence
GCF_000009825.1_ASM982v1_genomic.fna	>NC_006582.1 Shouchella clausii KSM-K16, complete sequence
GCF_000009865.1_ASM986v1_genomic.fna	>NC_007168.1 Staphylococcus haemolyticus JCSC1435, complete sequence
GCF_000009885.1_ASM988v1_genomic.fna	>NC_012731.1 Klebsiella pneumoniae subsp. pneumoniae NTUH-K2044, complete sequence
GCF_000009905.1_ASM990v1_genomic.fna	>NC_006177.1 Symbiobacterium thermophilum IAM 14863, complete sequence
GCF_000009925.1_ASM992v1_genomic.fna	>NC_006347.1 Bacteroides fragilis YCH46, complete sequence
GCF_000009945.1_ASM994v1_genomic.fna	>NC_007899.1 Chlamydia felis Fe/C-56, complete sequence
GCF_000009985.1_ASM998v1_genomic.fna	>NC_007626.1 Magnetospirillum magneticum AMB-1, complete sequence
GCF_000010005.1_ASM1000v1_genomic.fna	>NC_010609.1 Limosilactobacillus reuteri subsp. reuteri JCM 1112, complete sequence
GCF_000010025.1_ASM1002v1_genomic.fna	>NC_007705.1 Xanthomonas oryzae pv. oryzae MAFF 311018, complete sequence
GCF_000010045.1_ASM1004v1_genomic.fna	>NC_007907.1 Desulfitobacterium hafniense Y51, complete sequence
GCF_000010065.1_ASM1006v1_genomic.fna	>NC_006576.1 Synechococcus elongatus PCC 6301, complete sequence
GCF_000010085.1_ASM1008v1_genomic.fna	>NC_007712.1 Sodalis glossinidius str. 'morsitans', complete sequence
GCF_000010105.1_ASM1010v1_genomic.fna	>NC_012490.1 Rhodococcus erythropolis PR4, complete sequence
GCF_000010125.1_ASM1012v1_genomic.fna	>NC_007350.1 Staphylococcus saprophyticus subsp. saprophyticus ATCC 15305 = NCTC 7292, complete sequence
GCF_000010145.1_ASM1014v1_genomic.fna	>NC_010610.1 Limosilactobacillus fermentum IFO 3956, complete sequence
GCF_000010165.1_ASM1016v1_genomic.fna	>NC_012491.1 Brevibacillus brevis NBRC 100599, complete sequence
GCF_000010185.1_ASM1018v1_genomic.fna	>NC_010376.1 Finegoldia magna ATCC 29328, complete sequence
GCF_000010205.1_ASM1020v1_genomic.fna	>NC_010793.1 Orientia tsutsugamushi str. Ikeda, complete sequence
GCF_000010225.1_ASM1022v1_genomic.fna	>NC_009342.1 Corynebacterium glutamicum R, complete sequence
GCF_000010245.2_ASM1024v1_genomic.fna	>NC_007779.1 Escherichia coli str. K-12 substr. W3110, complete sequence
GCF_000010265.1_ASM1026v1_genomic.fna	>NC_011837.1 Clostridium kluyveri NBRC 12016, complete sequence
GCF_000010285.1_ASM1028v1_genomic.fna	>NC_010617.1 Kocuria rhizophila DC2201, complete sequence
GCF_000010305.1_ASM1030v1_genomic.fna	>NC_012489.1 Gemmatimonas aurantiaca T-27, complete sequence
GCF_000010325.1_ASM1032v1_genomic.fna	>NC_009662.1 Nitratiruptor sp. SB155-2, complete sequence
GCF_000010345.1_ASM1034v1_genomic.fna	>NC_009663.1 Sulfurovum sp. NBC37-1, complete sequence
GCF_000010365.1_ASM1036v1_genomic.fna	>NC_008512.1 Candidatus Carsonella ruddii PV, complete sequence
GCF_000010385.1_ASM1038v1_genomic.fna	>NC_011415.1 Escherichia coli SE11, complete sequence
GCF_000010405.1_ASM1040v1_genomic.fna	>NC_009465.1 Candidatus Vesicomyosocius okutanii, complete sequence
GCF_000010425.1_ASM1042v1_genomic.fna	>NC_008618.1 Bifidobacterium adolescentis ATCC 15703, complete sequence
GCF_000010445.1_ASM1044v1_genomic.fna	>NC_009782.1 Staphylococcus aureus subsp. aureus Mu3, complete sequence
GCF_000010465.1_ASM1046v1_genomic.fna	>NC_009641.1 Staphylococcus aureus subsp. aureus str. Newman, complete sequence
GCF_000010485.1_ASM1048v1_genomic.fna	>NC_013654.1 Escherichia coli SE15, complete sequence
GCF_000010505.1_ASM1050v1_genomic.fna	>NC_010729.1 Porphyromonas gingivalis ATCC 33277, complete sequence
GCF_000010525.1_ASM1052v1_genomic.fna	>NC_009937.1 Azorhizobium caulinodans ORS 571, complete sequence
GCF_000010545.1_ASM1054v1_genomic.fna	>NC_010804.1 Burkholderia multivorans ATCC 17616 chromosome 1, complete sequence
GCF_000010585.1_ASM1058v1_genomic.fna	>NC_011999.1 Macrococcus caseolyticus JCSC5402, complete sequence
GCF_000010605.1_ASM1060v1_genomic.fna	>NC_010572.1 Streptomyces griseus subsp. griseus NBRC 13350, complete sequence
GCF_000010625.1_ASM1062v1_genomic.fna	>NC_010296.1 Microcystis aeruginosa NIES-843, complete sequence
GCF_000010645.1_ASM1064v1_genomic.fna	>NC_011565.1 Candidatus Azobacteroides pseudotrichonymphae genomovar. CFP2, complete sequence
GCF_000010665.1_ASM1066v1_genomic.fna	>NC_012796.1 Solidesulfovibrio magneticus RS-1, complete sequence
GCF_000010685.1_ASM1068v1_genomic.fna	>NC_012207.1 Mycobacterium tuberculosis variant bovis BCG str. Tokyo 172, complete sequence
GCF_000010705.1_ASM1070v1_genomic.fna	>NC_012891.1 Streptococcus dysgalactiae subsp. equisimilis GGS_124 chromosome 1, complete sequence
GCF_000010725.1_ASM1072v1_genomic.fna	>NC_013854.1 Azospirillum sp. B510, complete sequence
GCF_000010745.1_ASM1074v1_genomic.fna	>NC_013353.1 Escherichia coli O103:H2 str. 12009, complete sequence
GCF_000010765.1_ASM1076v1_genomic.fna	>NC_013364.1 Escherichia coli O111:H- str. 11128, complete sequence
GCF_000010785.1_ASM1078v1_genomic.fna	>NC_013799.1 Hydrogenobacter thermophilus TK-6, complete sequence
GCF_000010805.1_ASM1080v1_genomic.fna	>NC_012522.1 Rhodococcus opacus B4, complete sequence
GCF_000010825.1_ASM1082v1_genomic.fna	>NC_013209.1 Acetobacter pasteurianus IFO 3283-01, complete sequence
GCF_000010845.1_ASM1084v1_genomic.fna	>NC_017100.1 Acetobacter pasteurianus IFO 3283-03, complete sequence
GCF_000010865.1_ASM1086v1_genomic.fna	>NC_017121.1 Acetobacter pasteurianus IFO 3283-07, complete sequence
GCF_000010885.1_ASM1088v1_genomic.fna	>NC_017125.1 Acetobacter pasteurianus IFO 3283-22, complete sequence
GCF_000010905.1_ASM1090v1_genomic.fna	>NC_017146.1 Acetobacter pasteurianus IFO 3283-26, complete sequence
GCF_000010925.1_ASM1092v1_genomic.fna	>NC_017111.1 Acetobacter pasteurianus IFO 3283-32, complete sequence
GCF_000010945.1_ASM1094v1_genomic.fna	>NC_017150.1 Acetobacter pasteurianus IFO 3283-01-42C, complete sequence
GCF_000010965.1_ASM1096v1_genomic.fna	>NC_017108.1 Acetobacter pasteurianus IFO 3283-12, complete sequence
GCF_000010985.1_ASM1098v1_genomic.fna	>NC_013939.1 Deferribacter desulfuricans SSM1, complete sequence
GCF_000011025.1_ASM1102v1_genomic.fna	>NC_013715.1 Rothia mucilaginosa DY-18, complete sequence
GCF_000011045.1_ASM1104v1_genomic.fna	>NC_017482.1 Lacticaseibacillus rhamnosus GG, complete sequence
GCF_000011065.1_ASM1106v1_genomic.fna	>NC_004663.1 Bacteroides thetaiotaomicron VPI-5482, complete sequence
GCF_000011145.1_ASM1114v1_genomic.fna	>NC_002570.2 Halalkalibacterium halodurans C-125, complete sequence
GCF_000011165.1_ASM1116v1_genomic.fna	>NC_002491.1 Chlamydia pneumoniae J138, complete sequence
GCF_000011225.1_ASM1122v1_genomic.fna	>NC_004432.1 Malacoplasma penetrans HF-2, complete sequence
GCF_000011245.1_ASM1124v1_genomic.fna	>NC_004193.1 Oceanobacillus iheyensis HTE831, complete sequence
GCF_000011265.1_ASM1126v1_genomic.fna	>NC_003923.1 Staphylococcus aureus subsp. aureus MW2, complete sequence
GCF_000011285.1_ASM1128v1_genomic.fna	>NC_004606.1 Streptococcus pyogenes SSI-1, complete sequence
GCF_000011305.1_ASM1130v1_genomic.fna	>NC_004369.1 Corynebacterium efficiens YS-314, complete sequence
GCF_000011325.1_ASM1132v1_genomic.fna	>NC_003450.3 Corynebacterium glutamicum ATCC 13032, complete sequence
GCF_000011345.1_ASM1134v1_genomic.fna	>NC_004113.1 Thermosynechococcus vestitus BP-1, complete sequence
GCF_000011365.1_ASM1136v1_genomic.fna	>NC_004463.1 Bradyrhizobium diazoefficiens USDA 110, complete sequence
GCF_000011385.1_ASM1138v1_genomic.fna	>NC_005125.1 Gloeobacter violaceus PCC 7421, complete sequence
GCF_000011405.1_ASM1140v1_genomic.fna	>NC_017463.1 Francisella tularensis subsp. holarctica OSU18, complete sequence
GCF_000011465.1_ASM1146v1_genomic.fna	>NC_005072.1 Prochlorococcus marinus subsp. pastoris str. CCMP1986, complete sequence
GCF_000011485.1_ASM1148v1_genomic.fna	>NC_005071.1 Prochlorococcus marinus str. MIT 9313, complete sequence
GCF_000011505.1_ASM1150v1_genomic.fna	>NC_002952.2 Staphylococcus aureus subsp. aureus MRSA252, complete sequence
GCF_000011525.1_ASM1152v1_genomic.fna	>NC_002953.3 Staphylococcus aureus subsp. aureus MSSA476, complete sequence
GCF_000011545.1_ASM1154v1_genomic.fna	>NC_006350.1 Burkholderia pseudomallei K96243 chromosome 1, complete sequence
GCF_000011565.2_ASM1156v2_genomic.fna	>NC_005861.2 Candidatus Protochlamydia amoebophila UWE25, complete sequence
GCF_000011605.1_ASM1160v1_genomic.fna	>NC_004547.2 Pectobacterium atrosepticum SCRI1043, complete sequence
GCF_000011625.1_ASM1162v1_genomic.fna	>NC_006274.1 Bacillus cereus E33L, complete sequence
GCF_000011645.1_ASM1164v1_genomic.fna	>NC_006270.3 Bacillus licheniformis DSM 13 = ATCC 14580, complete sequence
GCF_000011665.1_ASM1166v1_genomic.fna	>NC_006086.1 Streptococcus pyogenes MGAS10394, complete sequence
GCF_000011685.1_ASM1168v1_genomic.fna	>NC_006677.1 Gluconobacter oxydans 621H, complete sequence
GCF_000011705.1_ASM1170v1_genomic.fna	>NC_006348.1 Burkholderia mallei ATCC 23344 chromosome 1, complete sequence
GCF_000011725.1_ASM1172v1_genomic.fna	>NC_017382.1 Helicobacter pylori 51, complete sequence
GCF_000011745.1_ASM1174v1_genomic.fna	>NC_007292.1 Candidatus Blochmannia pennsylvanicus str. BPEN, complete sequence
GCF_000011765.3_ASM1176v2_genomic.fna	>NC_007297.2 Streptococcus pyogenes MGAS5005, complete sequence
GCF_000011805.1_ASM1180v1_genomic.fna	>NC_006840.2 Aliivibrio fischeri ES114 chromosome I, complete sequence
GCF_000011825.1_ASM1182v1_genomic.fna	>NC_006448.1 Streptococcus thermophilus LMG 18311, complete sequence
GCF_000011845.1_ASM1184v1_genomic.fna	>NC_006449.1 Streptococcus thermophilus CNRZ1066, complete sequence
GCF_000011865.1_ASM1186v1_genomic.fna	>NC_003912.7 Campylobacter jejuni RM1221, complete sequence
GCF_000011885.1_ASM1188v1_genomic.fna	>NC_006511.1 Salmonella enterica subsp. enterica serovar Paratyphi A str. ATCC 9150, complete sequence
GCF_000011905.1_ASM1190v1_genomic.fna	>NC_002936.3 Dehalococcoides mccartyi 195, complete sequence
GCF_000011925.1_ASM1192v1_genomic.fna	>NC_002976.3 Staphylococcus epidermidis RP62A, complete sequence
GCF_000011945.1_ASM1194v1_genomic.fna	>NC_004842.2 Anaplasma marginale str. St. Maries, complete sequence
GCF_000011965.2_ASM1196v2_genomic.fna	>NC_003911.12 Ruegeria pomeroyi DSS-3, complete sequence
GCF_000011985.1_ASM1198v1_genomic.fna	>NC_006814.3 Lactobacillus acidophilus NCFM, complete sequence
GCF_000012005.1_ASM1200v1_genomic.fna	>NC_007606.1 Shigella dysenteriae Sd197, complete sequence
GCF_000012025.1_ASM1202v1_genomic.fna	>NC_007613.1 Shigella boydii Sb227, complete sequence
GCF_000012045.1_ASM1204v1_genomic.fna	>NC_002951.2 Staphylococcus aureus subsp. aureus COL, complete sequence
GCF_000012085.2_ASM1208v2_genomic.fna	>NC_008710.1 Borrelia turicatae 91E135, complete sequence
GCF_000012105.1_ASM1210v1_genomic.fna	>NC_007086.1 Xanthomonas campestris pv. campestris str. 8004, complete sequence
GCF_000012125.1_ASM1212v1_genomic.fna	>NC_007429.1 Chlamydia trachomatis A/HAR-13, complete sequence
GCF_000012165.2_ASM1216v2_genomic.fna	>NC_007296.2 Streptococcus pyogenes MGAS6180, complete sequence
GCF_000012185.1_ASM1218v1_genomic.fna	>NC_007146.2 Haemophilus influenzae 86-028NP, complete sequence
GCF_000012205.1_ASM1220v1_genomic.fna	>NC_005773.3 Pseudomonas savastanoi pv. phaseolicola 1448A, complete sequence
GCF_000012225.1_ASM1222v1_genomic.fna	>NC_007716.1 Aster yellows witches'-broom phytoplasma AYWB, complete sequence
GCF_000012245.1_ASM1224v1_genomic.fna	>NC_007005.1 Pseudomonas syringae pv. syringae B728a, complete sequence
GCF_000012265.1_ASM1226v1_genomic.fna	>NC_004129.6 Pseudomonas protegens Pf-5, complete sequence
GCF_000012305.1_ASM1230v1_genomic.fna	>NC_007204.1 Psychrobacter arcticus 273-4, complete sequence
GCF_000012325.1_ASM1232v1_genomic.fna	>NC_003910.7 Colwellia psychrerythraea 34H, complete sequence
GCF_000012345.1_ASM1234v1_genomic.fna	>NC_007205.1 Candidatus Pelagibacter ubique HTCC1062, complete sequence
GCF_000012365.1_ASM1236v1_genomic.fna	>NC_007651.1 Burkholderia thailandensis E264 chromosome I, complete sequence
GCF_000012385.1_ASM1238v1_genomic.fna	>NC_007940.1 Rickettsia bellii RML369-C, complete sequence
GCF_000012445.1_ASM1244v1_genomic.fna	>NC_007492.2 Pseudomonas fluorescens Pf0-1, complete sequence
GCF_000012465.1_ASM1246v1_genomic.fna	>NC_007335.2 Prochlorococcus marinus str. NATL2A, complete sequence
GCF_000012485.1_ASM1248v1_genomic.fna	>NC_007512.1 Pelodictyon luteolum DSM 273, complete sequence
GCF_000012505.1_ASM1250v1_genomic.fna	>NC_007513.1 Synechococcus sp. CC9902, complete sequence
GCF_000012525.1_ASM1252v1_genomic.fna	>NC_007604.1 Synechococcus elongatus PCC 7942 = FACHB-805, complete sequence
GCF_000012565.1_ASM1256v1_genomic.fna	>NC_007354.1 Ehrlichia canis str. Jake, complete sequence
GCF_000012625.1_ASM1262v1_genomic.fna	>NC_007516.1 Synechococcus sp. CC9605, complete sequence
GCF_000012645.1_ASM1264v1_genomic.fna	>NC_007577.1 Prochlorococcus marinus str. MIT 9312, complete sequence
GCF_000012665.1_ASM1266v1_genomic.fna	>NC_007519.1 Oleidesulfovibrio alaskensis G20, complete sequence
GCF_000012685.1_ASM1268v1_genomic.fna	>NC_008095.1 Myxococcus xanthus DK 1622, complete sequence
GCF_000012705.1_ASM1270v1_genomic.fna	>NC_007432.1 Streptococcus agalactiae A909, complete sequence
GCF_000012725.1_ASM1272v1_genomic.fna	>NC_007406.1 Nitrobacter winogradskyi Nb-255, complete sequence
GCF_000012745.1_ASM1274v1_genomic.fna	>NC_007404.1 Thiobacillus denitrificans ATCC 25259, complete sequence
GCF_000012765.1_ASM1276v1_genomic.fna	>NC_007633.1 Mycoplasma capricolum subsp. capricolum ATCC 27343, complete sequence
GCF_000012785.1_ASM1278v1_genomic.fna	>NC_007434.1 Burkholderia pseudomallei 1710b chromosome I, complete sequence
GCF_000012805.1_ASM1280v1_genomic.fna	>NC_007484.1 Nitrosococcus oceani ATCC 19707, complete sequence
GCF_000012825.1_ASM1282v1_genomic.fna	>NC_009614.1 Phocaeicola vulgatus ATCC 8482, complete sequence
GCF_000012845.1_ASM1284v1_genomic.fna	>NC_009615.1 Parabacteroides distasonis ATCC 8503, complete sequence
GCF_000012865.1_ASM1286v1_genomic.fna	>NC_007503.1 Carboxydothermus hydrogenoformans Z-2901, complete sequence
GCF_000012885.1_ASM1288v1_genomic.fna	>NC_007498.2 Syntrophotalea carbinolica DSM 2380, complete sequence
GCF_000012925.1_ASM1292v1_genomic.fna	>NC_007517.1 Geobacter metallireducens GS-15, complete sequence
GCF_000012945.1_ASM1294v1_genomic.fna	>NC_007510.1 Burkholderia lata chromosome 1, complete sequence
GCF_000012965.1_ASM1296v1_genomic.fna	>NC_007575.1 Sulfurimonas denitrificans DSM 1251, complete sequence
GCF_000012985.1_ASM1298v1_genomic.fna	>NC_007645.1 Hahella chejuensis KCTC 2396, complete sequence
GCF_000013005.1_ASM1300v1_genomic.fna	>NC_007722.1 Erythrobacter litoralis HTCC2594, complete sequence
GCF_000013025.1_ASM1302v1_genomic.fna	>NC_008358.1 Hyphomonas neptunium ATCC 15444, complete sequence
GCF_000013045.1_ASM1304v1_genomic.fna	>NC_007677.1 Salinibacter ruber DSM 13855, complete sequence
GCF_000013085.1_ASM1308v1_genomic.fna	>NC_007643.1 Rhodospirillum rubrum ATCC 11170, complete sequence
GCF_000013125.1_ASM1312v1_genomic.fna	>NC_007797.1 Anaplasma phagocytophilum str. HZ, complete sequence
GCF_000013145.1_ASM1314v1_genomic.fna	>NC_007799.1 Ehrlichia chaffeensis str. Arkansas, complete sequence
GCF_000013165.1_ASM1316v1_genomic.fna	>NC_007798.1 Neorickettsia sennetsu str. Miyayama, complete sequence
GCF_000013185.1_ASM1318v1_genomic.fna	>NC_007984.1 Baumannia cicadellinicola str. Hc (Homalodisca coagulata), complete sequence
GCF_000013205.1_ASM1320v1_genomic.fna	>NC_007775.1 Synechococcus sp. JA-3-3Ab, complete sequence
GCF_000013225.1_ASM1322v1_genomic.fna	>NC_007776.1 Synechococcus sp. JA-2-3B'a(2-13), complete sequence
GCF_000013245.1_ASM1324v1_genomic.fna	>NC_008086.1 Helicobacter pylori HPAG1, complete sequence
GCF_000013265.1_ASM1326v1_genomic.fna	>NC_007946.1 Escherichia coli UTI89, complete sequence
GCF_000013285.1_ASM1328v1_genomic.fna	>NC_008261.1 Clostridium perfringens ATCC 13124, complete sequence
GCF_000013305.1_ASM1330v1_genomic.fna	>NC_008253.1 Escherichia coli 536, complete sequence
GCF_000013325.1_ASM1332v1_genomic.fna	>NC_007794.1 Novosphingobium aromaticivorans DSM 12444, complete sequence
GCF_000013345.1_ASM1334v1_genomic.fna	>NC_007777.1 Frankia casuarinae, complete sequence
GCF_000013365.1_ASM1336v1_genomic.fna	>NC_007778.1 Rhodopseudomonas palustris HaA2, complete sequence
GCF_000013385.1_ASM1338v1_genomic.fna	>NC_007760.1 Anaeromyxobacter dehalogenans 2CP-C, complete sequence
GCF_000013405.1_ASM1340v1_genomic.fna	>NC_007759.1 Syntrophus aciditrophicus SB, complete sequence
GCF_000013425.1_ASM1342v1_genomic.fna	>NC_007795.1 Staphylococcus aureus subsp. aureus NCTC 8325 chromosome, complete genome
GCF_000013465.1_ASM1346v1_genomic.fna	>NC_007793.1 Staphylococcus aureus subsp. aureus USA300_FPR3757, complete sequence
GCF_000013485.1_ASM1348v1_genomic.fna	>NC_008021.1 Streptococcus pyogenes MGAS9429, complete sequence
GCF_000013505.1_ASM1350v1_genomic.fna	>NC_008022.1 Streptococcus pyogenes MGAS10270, complete sequence
GCF_000013545.1_ASM1354v1_genomic.fna	>NC_008024.1 Streptococcus pyogenes MGAS10750, complete sequence
GCF_000013565.1_ASM1356v1_genomic.fna	>NC_007802.1 Jannaschia sp. CCS1, complete sequence
GCF_000013585.1_ASM1358v1_genomic.fna	>NC_008258.1 Shigella flexneri 5 str. 8401, complete sequence
GCF_000013605.1_ASM1360v1_genomic.fna	>NC_007908.1 Rhodoferax ferrireducens T118, complete sequence
GCF_000013625.1_ASM1362v1_genomic.fna	>NC_009659.1 Janthinobacterium sp. Marseille, complete sequence
GCF_000013645.1_ASM1364v1_genomic.fna	>NC_007951.1 Paraburkholderia xenovorans LB400 chromosome 1, complete sequence
GCF_000013665.1_ASM1366v1_genomic.fna	>NC_007912.1 Saccharophagus degradans 2-40, complete sequence
GCF_000013705.1_ASM1370v1_genomic.fna	>NC_007947.1 Methylobacillus flagellatus KT, complete sequence
GCF_000013765.1_ASM1376v1_genomic.fna	>NC_007954.1 Shewanella denitrificans OS217, complete sequence
GCF_000013785.1_ASM1378v1_genomic.fna	>NC_009434.1 Stutzerimonas stutzeri A1501, complete sequence
GCF_000013805.1_ASM1380v1_genomic.fna	>NC_008149.1 Yersinia pestis Nepal516, complete sequence
GCF_000013825.1_ASM1382v1_genomic.fna	>NC_008150.1 Yersinia pestis Antiqua, complete sequence
GCF_000013845.2_ASM1384v2_genomic.fna	>NC_008262.1 Clostridium perfringens SM101, complete sequence
GCF_000013865.1_ASM1386v1_genomic.fna	>NC_007948.1 Polaromonas sp. JS666, complete sequence
GCF_000013885.1_ASM1388v1_genomic.fna	>NC_007964.1 Nitrobacter hamburgensis X14, complete sequence
GCF_000013905.1_ASM1390v1_genomic.fna	>NC_007969.1 Psychrobacter cryohalolentis K5, complete sequence
GCF_000013925.1_ASM1392v2_genomic.fna	>NC_008611.1 Mycobacterium ulcerans Agy99, complete sequence
GCF_000013945.1_ASM1394v1_genomic.fna	>NC_008508.1 Leptospira borgpetersenii serovar Hardjo-bovis str. L550 chromosome 1, complete sequence
GCF_000013965.1_ASM1396v1_genomic.fna	>NC_008510.1 Leptospira borgpetersenii serovar Hardjo-bovis str. JB197 chromosome 1, complete sequence
GCF_000013985.1_ASM1398v1_genomic.fna	>NC_008048.1 Sphingopyxis alaskensis RB2256, complete sequence
GCF_000014005.1_ASM1400v1_genomic.fna	>NC_008009.1 Candidatus Koribacter versatilis Ellin345, complete sequence
GCF_000014025.1_ASM1402v1_genomic.fna	>NC_009850.1 Aliarcobacter butzleri RM4018, complete sequence
GCF_000014045.1_ASM1404v1_genomic.fna	>NC_008209.1 Roseobacter denitrificans OCh 114, complete sequence
GCF_000014065.1_ASM1406v1_genomic.fna	>NC_008044.1 Ruegeria sp. TM1040, complete sequence
GCF_000014105.1_ASM1410v1_genomic.fna	>NC_010120.1 Neisseria meningitidis 053442, complete sequence
GCF_000014125.1_ASM1412v1_genomic.fna	>NC_008593.1 Clostridium novyi NT, complete sequence
GCF_000014145.1_ASM1414v1_genomic.fna	>NC_008255.1 Cytophaga hutchinsonii ATCC 33406, complete sequence
GCF_000014185.1_ASM1418v1_genomic.fna	>NC_008148.1 Rubrobacter xylanophilus DSM 9941, complete sequence
GCF_000014205.1_ASM1420v1_genomic.fna	>NC_009009.1 Streptococcus sanguinis SK36, complete sequence
GCF_000014225.1_ASM1422v1_genomic.fna	>NC_008228.1 Paraglaciecola sp. T6c, complete sequence
GCF_000014285.2_ASM1428v2_genomic.fna	>NC_008343.2 Granulibacter bethesdensis CGDNIH1, complete sequence
GCF_000014345.1_ASM1434v1_genomic.fna	>NC_009879.1 Rickettsia canadensis str. McKiel, complete sequence
GCF_000014365.2_ASM1436v2_genomic.fna	>NC_008533.2 Streptococcus pneumoniae D39, complete sequence
GCF_000014385.1_ASM1438v1_genomic.fna	>NC_008528.1 Oenococcus oeni PSU-1, complete sequence
GCF_000014405.1_ASM1440v1_genomic.fna	>NC_008529.1 Lactobacillus delbrueckii subsp. bulgaricus ATCC BAA-365, complete sequence
GCF_000014425.1_ASM1442v1_genomic.fna	>NC_008530.1 Lactobacillus gasseri ATCC 33323 = JCM 1131, complete sequence
GCF_000014445.1_ASM1444v1_genomic.fna	>NC_008531.1 Leuconostoc mesenteroides subsp. mesenteroides ATCC 8293, complete sequence
GCF_000014465.1_ASM1446v1_genomic.fna	>NC_008497.1 Levilactobacillus brevis ATCC 367, complete sequence
GCF_000014485.1_ASM1448v1_genomic.fna	>NC_008532.1 Streptococcus thermophilus LMD-9, complete sequence
GCF_000014505.1_ASM1450v1_genomic.fna	>NC_008525.1 Pediococcus pentosaceus ATCC 25745, complete sequence
GCF_000014525.1_ASM1452v1_genomic.fna	>NC_008526.1 Lacticaseibacillus paracasei ATCC 334, complete sequence
GCF_000014545.1_ASM1454v1_genomic.fna	>NC_008527.1 Lactococcus cremoris subsp. cremoris SK11, complete sequence
GCF_000014565.1_ASM1456v1_genomic.fna	>NC_008268.1 Rhodococcus jostii RHA1, complete sequence
GCF_000014585.1_ASM1458v1_genomic.fna	>NC_008319.1 Synechococcus sp. CC9311, complete sequence
GCF_000014605.1_ASM1460v1_genomic.fna	>NC_008369.1 Francisella tularensis subsp. holarctica OSU18, complete sequence
GCF_000014625.1_ASM1462v1_genomic.fna	>NC_008463.1 Pseudomonas aeruginosa UCBPP-PA14, complete sequence
GCF_000014645.1_ASM1464v1_genomic.fna	>NC_008601.1 Francisella tularensis subsp. novicida U112, complete sequence
GCF_000014685.1_ASM1468v1_genomic.fna	>NC_008321.1 Shewanella sp. MR-4, complete sequence
GCF_000014705.1_ASM1470v1_genomic.fna	>NC_008345.1 Shewanella frigidimarina NCIMB 400, complete sequence
GCF_000014725.1_ASM1472v1_genomic.fna	>NC_008346.1 Syntrophomonas wolfei subsp. wolfei str. Goettingen G311, complete sequence
GCF_000014745.1_ASM1474v1_genomic.fna	>NC_008347.1 Maricaulis maris MCS10, complete sequence
GCF_000014765.1_ASM1476v1_genomic.fna	>NC_008344.1 Nitrosomonas eutropha C91, complete sequence
GCF_000014785.1_ASM1478v1_genomic.fna	>NC_008340.1 Alkalilimnicola ehrlichii MLHE-1, complete sequence
GCF_000014805.1_ASM1480v1_genomic.fna	>NC_008570.1 Aeromonas hydrophila subsp. hydrophila ATCC 7966, complete sequence
GCF_000014845.1_ASM1484v1_genomic.fna	>NC_008563.1 Escherichia coli APEC O1, complete sequence
GCF_000014865.1_ASM1486v1_genomic.fna	>NC_008576.1 Magnetococcus marinus MC-1, complete sequence
GCF_000014885.1_ASM1488v1_genomic.fna	>NC_011566.1 Shewanella piezotolerans WP3, complete sequence
GCF_000014925.1_ASM1492v1_genomic.fna	>NC_008711.1 Paenarthrobacter aurescens TC1, complete sequence
GCF_000014965.1_ASM1496v1_genomic.fna	>NC_008554.1 Syntrophobacter fumaroxidans MPOB, complete sequence
GCF_000014985.1_ASM1498v1_genomic.fna	>NC_008595.1 Mycobacterium avium 104, complete sequence
GCF_000015005.1_ASM1500v1_genomic.fna	>NC_008596.1 Mycolicibacterium smegmatis MC2 155, complete sequence
GCF_000015025.1_ASM1502v1_genomic.fna	>NC_008578.1 Acidothermus cellulolyticus 11B, complete sequence
GCF_000015045.1_ASM1504v1_genomic.fna	>NC_008609.1 Pelobacter propionicus DSM 2379, complete sequence
GCF_000015065.1_ASM1506v1_genomic.fna	>NC_008600.1 Bacillus thuringiensis str. Al Hakam, complete sequence
GCF_000015085.1_ASM1508v1_genomic.fna	>NC_008599.1 Campylobacter fetus subsp. fetus 82-40, complete sequence
GCF_000015105.1_ASM1510v1_genomic.fna	>NC_008610.1 Candidatus Ruthia magnifica str. Cm (Calyptogena magnifica), complete sequence
GCF_000015125.1_ASM1512v1_genomic.fna	>NC_008639.1 Chlorobium phaeobacteroides DSM 266, complete sequence
GCF_000015165.1_ASM1516v1_genomic.fna	>NC_009485.1 Bradyrhizobium sp. BTAi1, complete sequence
GCF_000015185.1_ASM1518v1_genomic.fna	>NC_008750.1 Shewanella sp. W3-18-1, complete sequence
GCF_000015245.1_ASM1524v1_genomic.fna	>NC_008700.1 Shewanella amazonensis SB2B, complete sequence
GCF_000015265.1_ASM1526v1_genomic.fna	>NC_008699.1 Nocardioides sp. JS614, complete sequence
GCF_000015285.1_ASM1528v1_genomic.fna	>NC_008709.1 Psychromonas ingrahamii 37, complete sequence
GCF_000015305.1_ASM1530v1_genomic.fna	>NC_008726.1 Mycolicibacterium vanbaalenii PYR-1, complete sequence
GCF_000015325.1_ASM1532v1_genomic.fna	>NC_008752.1 Paracidovorax citrulli AAC00-1, complete sequence
GCF_000015345.1_ASM1534v1_genomic.fna	>NC_009446.1 Dichelobacter nodosus VCS1703A, complete sequence
GCF_000015365.1_ASM1536v1_genomic.fna	>NC_008740.1 Marinobacter nauticus VT8, complete sequence
GCF_000015385.1_ASM1538v1_genomic.fna	>NC_010080.1 Lactobacillus helveticus DPC 4571, complete sequence
GCF_000015445.1_ASM1544v1_genomic.fna	>NC_008783.1 Bartonella bacilliformis KC583, complete sequence
GCF_000015465.1_ASM1546v1_genomic.fna	>NC_008785.1 Burkholderia mallei SAVP1 chromosome I, complete sequence
GCF_000015485.1_ASM1548v1_genomic.fna	>NC_008751.1 Desulfovibrio vulgaris DP4, complete sequence
GCF_000015505.1_ASM1550v1_genomic.fna	>NC_008781.1 Polaromonas naphthalenivorans CJ2, complete sequence
GCF_000015525.1_ASM1552v1_genomic.fna	>NC_008787.1 Campylobacter jejuni subsp. jejuni 81-176, complete sequence
GCF_000015565.1_ASM1556v1_genomic.fna	>NC_008786.1 Verminephrobacter eiseniae EF01-2, complete sequence
GCF_000015585.1_ASM1558v1_genomic.fna	>NC_008789.1 Halorhodospira halophila SL1, complete sequence
GCF_000015605.1_ASM1560v1_genomic.fna	>NC_008836.1 Burkholderia mallei NCTC 10229 chromosome I, complete sequence
GCF_000015625.1_ASM1562v1_genomic.fna	>NC_009080.1 Burkholderia mallei NCTC 10247 chromosome I, complete sequence
GCF_000015645.1_ASM1564v1_genomic.fna	>NC_008816.1 Prochlorococcus marinus str. AS9601, complete sequence
GCF_000015665.1_ASM1566v1_genomic.fna	>NC_008817.1 Prochlorococcus marinus str. MIT 9515, complete sequence
GCF_000015685.1_ASM1568v1_genomic.fna	>NC_008819.1 Prochlorococcus marinus str. NATL1A, complete sequence
GCF_000015705.1_ASM1570v1_genomic.fna	>NC_008820.1 Prochlorococcus marinus str. MIT 9303, complete sequence
GCF_000015725.1_ASM1572v1_genomic.fna	>NC_008825.1 Methylibium petroleiphilum PM1, complete sequence
GCF_000015745.1_ASM1574v1_genomic.fna	>NC_009328.1 Geobacillus thermodenitrificans NG80-2, complete sequence
GCF_000015785.2_ASM1578v2_genomic.fna	>NC_009725.2 Bacillus velezensis FZB42, complete sequence
GCF_000015845.1_ASM1584v1_genomic.fna	>NC_009052.1 Shewanella baltica OS155, complete sequence
GCF_000015865.1_ASM1586v1_genomic.fna	>NC_009012.1 Acetivibrio thermocellus ATCC 27405, complete sequence
GCF_000015885.1_ASM1588v1_genomic.fna	>NC_009053.1 Actinobacillus pleuropneumoniae serovar 5b str. L20, complete sequence
GCF_000015905.1_ASM1590v1_genomic.fna	>NC_009074.1 Burkholderia pseudomallei 668 chromosome I, complete sequence
GCF_000015925.1_ASM1592v1_genomic.fna	>NC_009076.1 Burkholderia pseudomallei 1106a chromosome I, complete sequence
GCF_000015965.1_ASM1596v1_genomic.fna	>NC_009091.1 Prochlorococcus marinus str. MIT 9301, complete sequence
GCF_000016045.1_ASM1604v1_genomic.fna	>NC_011080.1 Salmonella enterica subsp. enterica serovar Newport str. SL254, complete sequence
GCF_000016065.1_ASM1606v1_genomic.fna	>NC_009092.1 Shewanella loihica PV-4, complete sequence
GCF_000016105.1_ASM1610v1_genomic.fna	>NC_009257.1 Francisella tularensis subsp. tularensis WY96-3418, complete sequence
GCF_000016145.1_ASM1614v1_genomic.fna	>NC_009525.1 Mycobacterium tuberculosis H37Ra, complete sequence
GCF_000016165.1_ASM1616v1_genomic.fna	>NC_009253.1 Desulforamulus reducens MI-1, complete sequence
GCF_000016185.1_ASM1618v1_genomic.fna	>NC_011420.2 Rhodospirillum centenum SW, complete sequence
GCF_000016245.1_ASM1624v1_genomic.fna	>NC_009457.1 Vibrio cholerae O395 chromosome 1, complete sequence
GCF_000016285.1_ASM1628v1_genomic.fna	>NC_011989.1 Allorhizobium ampelinum S4 chromosome 1, complete sequence
GCF_000016305.1_ASM1630v1_genomic.fna	>NC_009648.1 Klebsiella pneumoniae subsp. pneumoniae MGH 78578, complete sequence
GCF_000016325.1_ASM1632v1_genomic.fna	>NC_009436.1 Enterobacter sp. 638, complete sequence
GCF_000016345.1_ASM1634v1_genomic.fna	>NC_009379.1 Polynucleobacter asymbioticus QLW-P1DMWA-1, complete sequence
GCF_000016425.1_ASM1642v1_genomic.fna	>NC_009380.1 Salinispora tropica CNB-440, complete sequence
GCF_000016445.1_ASM1644v1_genomic.fna	>NC_009381.1 Yersinia pestis Pestoides F, complete sequence
GCF_000016505.1_ASM1650v1_genomic.fna	>NC_009706.1 Clostridium kluyveri DSM 555, complete sequence
GCF_000016545.1_ASM1654v1_genomic.fna	>NC_009437.1 Caldicellulosiruptor saccharolyticus DSM 8903, complete sequence
GCF_000016625.1_ASM1662v1_genomic.fna	>NC_009900.1 Rickettsia massiliae MTU5, complete sequence
GCF_000016645.1_ASM1664v1_genomic.fna	>NC_009441.1 Flavobacterium johnsoniae UW101, complete sequence
GCF_000016665.1_ASM1666v1_genomic.fna	>NC_009523.1 Roseiflexus sp. RS-1, complete sequence
GCF_000016685.1_ASM1668v1_genomic.fna	>NC_010278.1 Actinobacillus pleuropneumoniae serovar 3 str. JL03, complete sequence
GCF_000016725.1_ASM1672v1_genomic.fna	>NC_009484.1 Acidiphilium cryptum JF-5, complete sequence
GCF_000016745.1_ASM1674v1_genomic.fna	>NC_009483.1 Geotalea uraniireducens Rf4, complete sequence
GCF_000016785.1_ASM1678v1_genomic.fna	>NC_009486.1 Thermotoga petrophila RKU-1, complete sequence
GCF_000016805.1_ASM1680v1_genomic.fna	>NC_009487.1 Staphylococcus aureus subsp. aureus JH9, complete sequence
GCF_000016825.1_ASM1682v1_genomic.fna	>NC_009513.1 Limosilactobacillus reuteri subsp. reuteri, complete sequence
GCF_000016845.1_ASM1684v1_genomic.fna	>NC_009505.1 Brucella ovis ATCC 25840 chromosome I, complete sequence
GCF_000016905.1_ASM1690v1_genomic.fna	>NC_009616.1 Thermosipho melanesiensis BI429, complete sequence
GCF_000016925.1_ASM1692v1_genomic.fna	>NC_009565.1 Mycobacterium tuberculosis F11, complete sequence
GCF_000016945.1_ASM1694v1_genomic.fna	>NC_009708.1 Yersinia pseudotuberculosis IP 31758, complete sequence
GCF_000016965.1_ASM1696v1_genomic.fna	>NC_009617.1 Clostridium beijerinckii NCIMB 8052, complete sequence
GCF_000016985.1_ASM1698v1_genomic.fna	>NC_009633.1 Alkaliphilus metalliredigens QYMF, complete sequence
GCF_000017005.1_ASM1700v1_genomic.fna	>NC_009785.1 Streptococcus gordonii str. Challis substr. CH1, complete sequence
GCF_000017025.1_ASM1702v1_genomic.fna	>NC_009697.1 Clostridium botulinum A str. ATCC 19397, complete sequence
GCF_000017045.1_ASM1704v1_genomic.fna	>NC_009698.1 Clostridium botulinum A str. Hall, complete sequence
GCF_000017065.1_ASM1706v1_genomic.fna	>NC_009699.1 Clostridium botulinum F str. Langeland, complete sequence
GCF_000017085.1_ASM1708v1_genomic.fna	>NC_010079.1 Staphylococcus aureus subsp. aureus USA300_TCH1516, complete sequence
GCF_000017105.1_ASM1710v1_genomic.fna	>NC_009727.1 Coxiella burnetii Dugway 5J108-111, complete sequence
GCF_000017145.1_ASM1714v1_genomic.fna	>NC_009636.1 Sinorhizobium medicae WSM419, complete sequence
GCF_000017205.1_ASM1720v1_genomic.fna	>NC_009656.1 Pseudomonas aeruginosa PA7, complete sequence
GCF_000017265.1_ASM1726v1_genomic.fna	>NC_011144.1 Phenylobacterium zucineum HLK1, complete sequence
GCF_000017305.1_ASM1730v1_genomic.fna	>NC_009664.2 Kineococcus radiotolerans SRS30216 = ATCC BAA-149, complete sequence
GCF_000017325.1_ASM1732v1_genomic.fna	>NC_009665.1 Shewanella baltica OS185, complete sequence
GCF_000017405.1_ASM1740v1_genomic.fna	>NC_009667.1 Brucella anthropi ATCC 49188 chromosome 1, complete sequence
GCF_000017425.1_ASM1742v1_genomic.fna	>NC_009674.1 Bacillus cytotoxicus NVH 391-98, complete sequence
GCF_000017445.4_ASM1744v3_genomic.fna	>NC_010263.3 Rickettsia rickettsii str. Iowa, complete sequence
GCF_000017465.2_ASM1746v2_genomic.fna	>NC_009715.2 Campylobacter curvus 525.92, complete sequence
GCF_000017505.1_ASM1750v1_genomic.fna	>NC_009675.1 Anaeromyxobacter sp. Fw109-5, complete sequence
GCF_000017545.1_ASM1754v1_genomic.fna	>NC_009718.1 Fervidobacterium nodosum Rt17-B1, complete sequence
GCF_000017565.1_ASM1756v1_genomic.fna	>NC_009719.1 Parvibaculum lavamentivorans DS-1, complete sequence
GCF_000017585.1_ASM1758v1_genomic.fna	>NC_009714.1 Campylobacter hominis ATCC BAA-381, complete sequence
GCF_000017605.1_ASM1760v1_genomic.fna	>NC_010842.1 Leptospira biflexa serovar Patoc strain 'Patoc 1 (Ames)' chromosome I, complete sequence
GCF_000017665.1_ASM1766v1_genomic.fna	>NC_009778.1 Cronobacter sakazakii ATCC BAA-894, complete sequence
GCF_000017685.1_ASM1768v1_genomic.fna	>NC_010602.1 Leptospira biflexa serovar Patoc strain 'Patoc 1 (Paris)' chromosome I, complete sequence
GCF_000017705.1_ASM1770v1_genomic.fna	>NC_009783.1 Vibrio campbellii ATCC BAA-1116 chromosome I, complete sequence
GCF_000017725.2_ASM1772v2_genomic.fna	>NC_009802.2 Campylobacter concisus 13826, complete sequence
GCF_000017745.1_ASM1774v1_genomic.fna	>NC_009801.1 Escherichia coli O139:H28 str. E24377A, complete sequence
GCF_000017765.1_ASM1776v1_genomic.fna	>NC_009800.1 Escherichia coli HS, complete sequence
GCF_000017785.1_ASM1778v1_genomic.fna	>NC_009749.1 Francisella tularensis subsp. holarctica FTNF002-00, complete sequence
GCF_000017805.1_ASM1780v1_genomic.fna	>NC_009767.1 Roseiflexus castenholzii DSM 13941, complete sequence
GCF_000017845.1_ASM1784v1_genomic.fna	>NC_010546.1 Crocosphaera subtropica ATCC 51142 chromosome circular, complete sequence
GCF_000017865.1_ASM1786v1_genomic.fna	>NC_009828.1 Pseudothermotoga lettingae TMO, complete sequence
GCF_000017885.4_ASM1788v4_genomic.fna	>NC_009848.4 Bacillus pumilus SAFR-032, complete sequence
GCF_000017905.1_ASM1790v1_genomic.fna	>NC_009839.1 Campylobacter jejuni subsp. jejuni 81116, complete sequence
GCF_000017965.1_ASM1796v1_genomic.fna	>NC_010382.1 Lysinibacillus sphaericus C3-41, complete sequence
GCF_000017985.1_ASM1798v1_genomic.fna	>NC_012967.1 Escherichia coli B str. REL606, complete sequence
GCF_000018025.1_ASM1802v1_genomic.fna	>NC_009831.1 Shewanella sediminis HAW-EB3, complete sequence
GCF_000018045.1_ASM1804v1_genomic.fna	>NC_009792.1 Citrobacter koseri ATCC BAA-895, complete sequence
GCF_000018065.1_ASM1806v1_genomic.fna	>NC_009840.1 Prochlorococcus marinus str. MIT 9215, complete sequence
GCF_000018105.1_ASM1810v1_genomic.fna	>NC_009925.1 Acaryochloris marina MBIC11017, complete sequence
GCF_000018125.1_ASM1812v1_genomic.fna	>NC_011375.1 Streptococcus pyogenes NZ131, complete sequence
GCF_000018145.1_ASM1814v1_genomic.fna	>NC_009952.1 Dinoroseobacter shibae DFL 12 = DSM 16493, complete sequence
GCF_000018185.1_ASM1818v1_genomic.fna	>NC_017617.1 Streptococcus suis GZ1, complete sequence
GCF_000018205.1_ASM1820v1_genomic.fna	>NC_009881.1 Rickettsia akari str. Hartford, complete sequence
GCF_000018225.1_ASM1822v1_genomic.fna	>NC_009882.1 Rickettsia rickettsii str. 'Sheila Smith', complete sequence
GCF_000018245.1_ASM1824v1_genomic.fna	>NC_009883.1 Rickettsia bellii OSU 85-389, complete sequence
GCF_000018285.1_ASM1828v1_genomic.fna	>NC_009901.1 Shewanella pealeana ATCC 700345, complete sequence
GCF_000018325.1_ASM1832v1_genomic.fna	>NC_009922.1 Alkaliphilus oremlandii OhILAs, complete sequence
GCF_000018345.1_ASM1834v1_genomic.fna	>NC_010612.1 Mycobacterium marinum M, complete sequence
GCF_000018385.1_ASM1838v1_genomic.fna	>NC_012125.1 Salmonella enterica subsp. enterica serovar Paratyphi C str. RKS4594, complete sequence
GCF_000018405.1_ASM1840v1_genomic.fna	>NC_009943.1 Desulfosudis oleivorans Hxd3, complete sequence
GCF_000018425.1_ASM1842v1_genomic.fna	>NC_010424.1 Candidatus Desulforudis audaxviator MP104C, complete sequence
GCF_000018445.1_ASM1844v1_genomic.fna	>NC_010611.1 Acinetobacter baumannii ACICU, complete sequence
GCF_000018505.1_ASM1850v1_genomic.fna	>NC_010084.1 Burkholderia multivorans ATCC 17616 chromosome 1, complete sequence
GCF_000018525.1_ASM1852v1_genomic.fna	>NC_010103.1 Brucella canis ATCC 23365 chromosome I, complete sequence
GCF_000018545.1_ASM1854v1_genomic.fna	>NC_012587.1 Sinorhizobium fredii NGR234, complete sequence
GCF_000018605.1_ASM1860v1_genomic.fna	>NC_010003.1 Petrotoga mobilis SJ95, complete sequence
GCF_000018665.1_ASM1866v1_genomic.fna	>NC_010002.1 Delftia acidovorans SPH-1, complete sequence
GCF_000018685.1_ASM1868v1_genomic.fna	>NC_010001.1 Lachnoclostridium phytofermentans ISDg, complete sequence
GCF_000018705.1_ASM1870v1_genomic.fna	>NC_010102.1 Salmonella enterica subsp. enterica serovar Paratyphi B str. SPB7, complete sequence
GCF_000018725.1_ASM1872v1_genomic.fna	>NC_010742.1 Brucella abortus S19 chromosome 1, complete sequence
GCF_000018745.1_ASM1874v1_genomic.fna	>NC_010117.1 Coxiella burnetii RSA 331, complete sequence
GCF_000018765.1_ASM1876v1_genomic.fna	>NC_009997.1 Shewanella baltica OS195, complete sequence
GCF_000018785.1_ASM1878v1_genomic.fna	>NC_010163.1 Acholeplasma laidlawii PG-8A, complete sequence
GCF_000018805.1_ASM1880v1_genomic.fna	>NC_010159.1 Yersinia pestis Angola, complete sequence
GCF_000018825.1_ASM1882v1_genomic.fna	>NC_010184.1 Bacillus mycoides KBAB4, complete sequence
GCF_000018845.1_ASM1884v1_genomic.fna	>NC_010172.1 Methylorubrum extorquens PA1, complete sequence
GCF_000018865.1_ASM1886v1_genomic.fna	>NC_010175.1 Chloroflexus aurantiacus J-10-fl, complete sequence
GCF_000018885.1_ASM1888v1_genomic.fna	>NC_010168.1 Renibacterium salmoninarum ATCC 33209, complete sequence
GCF_000018905.1_ASM1890v1_genomic.fna	>NC_010169.1 Brucella suis ATCC 23445 chromosome I, complete sequence
GCF_000018945.1_ASM1894v1_genomic.fna	>NC_011978.1 Thermotoga neapolitana DSM 4359, complete sequence
GCF_000018965.1_ASM1896v1_genomic.fna	>NC_012468.1 Streptococcus pneumoniae 70585, complete sequence
GCF_000018985.1_ASM1898v1_genomic.fna	>NC_012466.1 Streptococcus pneumoniae JJA, complete sequence
GCF_000019005.1_ASM1900v1_genomic.fna	>NC_012467.1 Streptococcus pneumoniae P1031, complete sequence
GCF_000019025.1_ASM1902v1_genomic.fna	>NC_012469.1 Streptococcus pneumoniae Taiwan19F-14, complete sequence
GCF_000019045.1_ASM1904v1_genomic.fna	>NC_011567.1 Anoxybacillus flavithermus WK1, complete sequence
GCF_000019065.1_ASM1906v1_genomic.fna	>NC_010320.1 Thermoanaerobacter sp. X514, complete sequence
GCF_000019085.1_ASM1908v1_genomic.fna	>NC_010321.1 Thermoanaerobacter pseudethanolicus ATCC 33223, complete sequence
GCF_000019125.1_ASM1912v1_genomic.fna	>NC_010322.1 Pseudomonas putida GB-1, complete sequence
GCF_000019165.1_ASM1916v1_genomic.fna	>NC_010337.2 Heliomicrobium modesticaldum Ice1, complete sequence
GCF_000019185.1_ASM1918v1_genomic.fna	>NC_010334.1 Shewanella halifaxensis HAW-EB4, complete sequence
GCF_000019205.1_ASM1920v1_genomic.fna	>NC_012039.1 Campylobacter lari RM2100, complete sequence
GCF_000019225.1_ASM1922v1_genomic.fna	>NC_010995.1 Cellvibrio japonicus Ueda107, complete sequence
GCF_000019245.4_ASM1924v3_genomic.fna	>NC_014334.2 Lacticaseibacillus paracasei, complete sequence
GCF_000019265.1_ASM1926v1_genomic.fna	>NC_010380.1 Streptococcus pneumoniae Hungary19A-6, complete sequence
GCF_000019305.1_ASM1930v1_genomic.fna	>NC_010516.1 Clostridium botulinum B1 str. Okra, complete sequence
GCF_000019325.1_ASM1932v1_genomic.fna	>NC_010513.1 Xylella fastidiosa M12, complete sequence
GCF_000019345.1_ASM1934v1_genomic.fna	>NC_010503.1 Ureaplasma parvum serovar 3 str. ATCC 27815, complete sequence
GCF_000019365.1_ASM1936v1_genomic.fna	>NC_010511.1 Methylobacterium sp. 4-46, complete sequence
GCF_000019385.1_ASM1938v1_genomic.fna	>NC_010468.1 Escherichia coli ATCC 8739, complete sequence
GCF_000019405.1_ASM1940v1_genomic.fna	>NC_010519.1 Histophilus somni 2336, complete sequence
GCF_000019425.1_ASM1942v1_genomic.fna	>NC_010473.1 Escherichia coli str. K-12 substr. DH10B, complete sequence
GCF_000019485.1_ASM1948v1_genomic.fna	>NC_010475.1 Picosynechococcus sp. PCC 7002, complete sequence
GCF_000019505.1_ASM1950v1_genomic.fna	>NC_010508.1 Burkholderia orbicola MC0-3 chromosome 1, complete sequence
GCF_000019525.1_ASM1952v1_genomic.fna	>NC_010506.1 Shewanella woodyi ATCC 51908, complete sequence
GCF_000019545.1_ASM1954v1_genomic.fna	>NC_010520.1 Clostridium botulinum A3 str. Loch Maree, complete sequence
GCF_000019565.1_ASM1956v1_genomic.fna	>NC_011283.1 Klebsiella variicola, complete sequence
GCF_000019585.2_ASM1958v2_genomic.fna	>NC_010717.2 Xanthomonas oryzae pv. oryzae PXO99A, complete sequence
GCF_000019625.1_ASM1962v1_genomic.fna	>NC_010483.1 Thermotoga sp. RQ2, complete sequence
GCF_000019645.1_ASM1964v1_genomic.fna	>NC_010498.1 Escherichia coli SMS-3-5, complete sequence
GCF_000019665.1_ASM1966v1_genomic.fna	>NC_010794.1 Methylacidiphilum infernorum V4, complete sequence
GCF_000019705.1_ASM1970v1_genomic.fna	>NC_011244.1 Borrelia recurrentis A1, complete sequence
GCF_000019725.1_ASM1972v1_genomic.fna	>NC_010505.1 Methylobacterium radiotolerans JCM 2831, complete sequence
GCF_000019765.1_ASM1976v1_genomic.fna	>NC_010577.1 Xylella fastidiosa M23, complete sequence
GCF_000019785.1_ASM1978v1_genomic.fna	>NC_010524.1 Leptothrix cholodnii SP-6, complete sequence
GCF_000019825.1_ASM1982v1_genomic.fna	>NC_011072.1 Streptococcus pneumoniae G54, complete sequence
GCF_000019845.1_ASM1984v1_genomic.fna	>NC_010581.1 Beijerinckia indica subsp. indica ATCC 9039, complete sequence
GCF_000019865.1_ASM1986v1_genomic.fna	>NC_011527.1 Coxiella burnetii CbuG_Q212, complete sequence
GCF_000019885.1_ASM1988v1_genomic.fna	>NC_011528.1 Coxiella burnetii CbuK_Q154, complete sequence
GCF_000019905.1_ASM1990v1_genomic.fna	>NC_010556.1 Exiguobacterium sibiricum 255-15, complete sequence
GCF_000019925.1_ASM1992v1_genomic.fna	>NC_010551.1 Burkholderia ambifaria MC40-6 chromosome 1, complete sequence
GCF_000019945.1_ASM1994v1_genomic.fna	>NC_010725.1 Methylorubrum populi BJ001, complete sequence
GCF_000019965.1_ASM1996v1_genomic.fna	>NC_010571.1 Opitutus terrae PB90-1, complete sequence
GCF_000019985.1_ASM1998v1_genomic.fna	>NC_010582.1 Streptococcus pneumoniae CGSP14, complete sequence
GCF_000020005.1_ASM2000v1_genomic.fna	>NC_010718.1 Natranaerobius thermophilus JW/NM-WN-LF, complete sequence
GCF_000020025.1_ASM2002v1_genomic.fna	>NC_010628.1 Nostoc punctiforme PCC 73102, complete sequence
GCF_000020045.1_ASM2004v1_genomic.fna	>NC_010622.1 Paraburkholderia phymatum STM815 chromosome 1, complete sequence
GCF_000020065.1_ASM2006v1_genomic.fna	>NC_011025.1 Metamycoplasma arthritidis 158L3-1, complete sequence
GCF_000020105.1_ASM2010v1_genomic.fna	>NC_011035.1 Neisseria gonorrhoeae NCCP11945, complete sequence
GCF_000020125.1_ASM2012v1_genomic.fna	>NC_010681.1 Paraburkholderia phytofirmans PsJN chromosome 1, complete sequence
GCF_000020145.1_ASM2014v1_genomic.fna	>NC_010644.1 Elusimicrobium minutum Pei191, complete sequence
GCF_000020185.1_ASM2018v1_genomic.fna	>NC_010658.1 Shigella boydii CDC 3083-94, complete sequence
GCF_000020225.1_ASM2022v1_genomic.fna	>NC_010655.1 Akkermansia muciniphila ATCC BAA-835, complete sequence
GCF_000020245.1_ASM2024v1_genomic.fna	>NC_010698.2 Helicobacter pylori Shi470, complete sequence
GCF_000020285.1_ASM2028v1_genomic.fna	>NC_010723.1 Clostridium botulinum E3 str. Alaska E43, complete sequence
GCF_000020305.1_ASM2030v1_genomic.fna	>NC_012026.1 Anaplasma marginale str. Florida, complete sequence
GCF_000020325.1_ASM2032v1_genomic.fna	>NC_010730.1 Sulfurihydrogenibium sp. YO3AOP1, complete sequence
GCF_000020345.1_ASM2034v1_genomic.fna	>NC_012658.1 Clostridium botulinum Ba4 str. 657, complete sequence
GCF_000020365.1_ASM2036v1_genomic.fna	>NC_012108.1 Desulforapulum autotrophicum HRM2, complete sequence
GCF_000020385.1_ASM2038v1_genomic.fna	>NC_010814.1 Trichlorobacter lovleyi SZ, complete sequence
GCF_000020405.1_ASM2040v1_genomic.fna	>NC_010939.1 Actinobacillus pleuropneumoniae serovar 7 str. AP76, complete sequence
GCF_000020425.1_ASM2042v1_genomic.fna	>NC_011593.1 Bifidobacterium longum subsp. infantis ATCC 15697 = JCM 1222 = DSM 20088, complete sequence
GCF_000020445.1_ASM2044v1_genomic.fna	>NC_011004.1 Rhodopseudomonas palustris TIE-1, complete sequence
GCF_000020465.1_ASM2046v1_genomic.fna	>NC_010803.1 Chlorobium limicola DSM 245, complete sequence
GCF_000020485.1_ASM2048v1_genomic.fna	>NC_011899.1 Halothermothrix orenii H 168, complete sequence
GCF_000020505.1_ASM2050v1_genomic.fna	>NC_011027.1 Chlorobaculum parvum NCIB 8327, complete sequence
GCF_000020525.1_ASM2052v1_genomic.fna	>NC_011026.1 Chloroherpeton thalassium ATCC 35110, complete sequence
GCF_000020565.1_ASM2056v1_genomic.fna	>NC_010830.1 Candidatus Amoebophilus asiaticus 5a2, complete sequence
GCF_000020585.3_ASM2058v3_genomic.fna	>NC_011138.3 Alteromonas mediterranea DE, complete sequence
GCF_000020605.1_ASM2060v1_genomic.fna	>NC_012781.1 Agathobacter rectalis ATCC 33656, complete sequence
GCF_000020625.1_ASM2062v1_genomic.fna	>NC_011059.1 Prosthecochloris aestuarii DSM 271, complete sequence
GCF_000020645.1_ASM2064v1_genomic.fna	>NC_011060.1 Pelodictyon phaeoclathratiforme BU-1, complete sequence
GCF_000020665.1_ASM2066v1_genomic.fna	>NC_011071.1 Stenotrophomonas maltophilia R551-3, complete sequence
GCF_000020685.1_ASM2068v1_genomic.fna	>NC_012526.1 Deinococcus deserti VCD115, complete sequence
GCF_000020705.1_ASM2070v1_genomic.fna	>NC_011083.1 Salmonella enterica subsp. enterica serovar Heidelberg str. SL476, complete sequence
GCF_000020725.1_ASM2072v1_genomic.fna	>NC_011146.1 Citrifermentans bemidjiense Bem, complete sequence
GCF_000020745.1_ASM2074v1_genomic.fna	>NC_011094.1 Salmonella enterica subsp. enterica serovar Schwarzengrund str. CVM19633, complete sequence
GCF_000020765.1_ASM2076v1_genomic.fna	>NC_011134.1 Streptococcus equi subsp. zooepidemicus MGCS10565, complete sequence
GCF_000020805.1_ASM2080v1_genomic.fna	>NC_011145.1 Anaeromyxobacter sp. K, complete sequence
GCF_000020825.1_ASM2082v1_genomic.fna	>NC_011206.1 Acidithiobacillus ferrooxidans ATCC 53993, complete sequence
GCF_000020885.1_ASM2088v1_genomic.fna	>NC_011149.1 Salmonella enterica subsp. enterica serovar Agona str. SL483, complete sequence
GCF_000020925.1_ASM2092v1_genomic.fna	>NC_011205.1 Salmonella enterica subsp. enterica serovar Dublin str. CT_02021853, complete sequence
GCF_000020945.1_ASM2094v1_genomic.fna	>NC_011295.1 Coprothermobacter proteolyticus DSM 5265, complete sequence
GCF_000020965.1_ASM2096v1_genomic.fna	>NC_011297.1 Dictyoglomus thermophilum H-6-12, complete sequence
GCF_000020985.1_ASM2098v1_genomic.fna	>NC_011296.1 Thermodesulfovibrio yellowstonii DSM 11347, complete sequence
GCF_000021005.1_ASM2100v1_genomic.fna	>NC_011963.1 Cereibacter sphaeroides KD131 chromosome 1, complete sequence
GCF_000021025.1_ASM2102v1_genomic.fna	>NC_012559.1 Laribacter hongkongensis HLHK9, complete sequence
GCF_000021045.1_ASM2104v1_genomic.fna	>NC_012560.1 Azotobacter vinelandii DJ, complete sequence
GCF_000021065.1_ASM2106v1_genomic.fna	>NC_011834.1 Buchnera aphidicola str. Tuc7 (Acyrthosiphon pisum), complete sequence
GCF_000021085.1_ASM2108v1_genomic.fna	>NC_011833.1 Buchnera aphidicola str. 5A (Acyrthosiphon pisum), complete sequence
GCF_000021125.1_ASM2112v1_genomic.fna	>NC_011353.1 Escherichia coli O157:H7 str. EC4115, complete sequence
GCF_000021165.1_ASM2116v1_genomic.fna	>NC_011333.1 Helicobacter pylori G27, complete sequence
GCF_000021185.1_ASM2118v1_genomic.fna	>NC_011660.1 Listeria monocytogenes HCC23, complete sequence
GCF_000021205.1_ASM2120v1_genomic.fna	>NC_011725.1 Bacillus cereus B4264, complete sequence
GCF_000021245.2_ASM2124v2_genomic.fna	>NC_011586.2 Acinetobacter baumannii AB0057, complete sequence
GCF_000021265.1_ASM2126v1_genomic.fna	>NC_011374.1 Ureaplasma urealyticum serovar 10 str. ATCC 33699, complete sequence
GCF_000021285.1_ASM2128v1_genomic.fna	>NC_011653.1 Thermosipho africanus TCF52B, complete sequence
GCF_000021305.1_ASM2130v1_genomic.fna	>NC_011772.1 Bacillus cereus G9842, complete sequence
GCF_000021325.1_ASM2132v1_genomic.fna	>NC_011365.1 Gluconacetobacter diazotrophicus PA1 5, complete sequence
GCF_000021345.1_ASM2134v1_genomic.fna	>NC_011369.1 Rhizobium leguminosarum bv. trifolii WSM2304, complete sequence
GCF_000021365.1_ASM2136v1_genomic.fna	>NC_011386.1 Afipia carboxidovorans OM5, complete sequence
GCF_000021405.1_ASM2140v1_genomic.fna	>NC_011728.1 Borreliella burgdorferi ZS7, complete sequence
GCF_000021425.1_ASM2142v1_genomic.fna	>NC_011835.1 Bifidobacterium animalis subsp. lactis AD011, complete sequence
GCF_000021445.1_ASM2144v1_genomic.fna	>NC_012581.1 Bacillus anthracis str. CDC 684, complete sequence
GCF_000021465.1_ASM2146v1_genomic.fna	>NC_011498.1 Helicobacter pylori P12, complete sequence
GCF_000021485.1_ASM2148v1_genomic.fna	>NC_011761.1 Acidithiobacillus ferrooxidans ATCC 23270, complete sequence
GCF_000021525.1_ASM2152v1_genomic.fna	>NC_012730.1 Rickettsia peacockii str. Rustic, complete sequence
GCF_000021545.1_ASM2154v1_genomic.fna	>NC_012438.1 Sulfurihydrogenibium azorense Az-Fu1, complete sequence
GCF_000021565.1_ASM2156v1_genomic.fna	>NC_012440.1 Persephonella marina EX-H1, complete sequence
GCF_000021605.1_ASM2160v1_genomic.fna	>NC_012578.1 Vibrio cholerae M66-2 chromosome I, complete sequence
GCF_000021625.1_ASM2162v1_genomic.fna	>NC_012582.1 Vibrio cholerae O395 chromosome I, complete sequence
GCF_000021645.1_ASM2164v1_genomic.fna	>NC_011661.1 Dictyoglomus turgidum DSM 6724, complete sequence
GCF_000021665.1_ASM2166v1_genomic.fna	>NC_011663.1 Shewanella baltica OS223, complete sequence
GCF_000021685.1_ASM2168v1_genomic.fna	>NC_011959.1 Thermomicrobium roseum DSM 5159, complete sequence
GCF_000021725.1_ASM2172v1_genomic.fna	>NC_012115.1 Nautilia profundicola AmH, complete sequence
GCF_000021745.1_ASM2174v1_genomic.fna	>NC_011666.1 Methylocella silvestris BL2, complete sequence
GCF_000021765.1_ASM2176v1_genomic.fna	>NC_011662.2 Thauera sp. MZ1T, complete sequence
GCF_000021785.1_ASM2178v1_genomic.fna	>NC_011773.1 Bacillus cereus AH820, complete sequence
GCF_000021805.1_ASM2180v1_genomic.fna	>NC_011726.1 Rippkaea orientalis PCC 8801, complete sequence
GCF_000021825.1_ASM2182v1_genomic.fna	>NC_011729.1 Gloeothece citriformis PCC 7424, complete sequence
GCF_000021845.1_ASM2184v1_genomic.fna	>NC_011757.1 Methylorubrum extorquens CM4, complete sequence
GCF_000021865.1_ASM2186v1_genomic.fna	>NC_014034.1 Rhodobacter capsulatus SB 1003, complete sequence
GCF_000021885.1_ASM2188v1_genomic.fna	>NC_011852.1 Glaesserella parasuis SH0165, complete sequence
GCF_000021905.1_ASM2190v1_genomic.fna	>NC_011768.1 Desulfatibacillum aliphaticivorans, complete sequence
GCF_000021925.1_ASM2192v1_genomic.fna	>NC_011830.1 Desulfitobacterium hafniense DCB-2, complete sequence
GCF_000021945.1_ASM2194v1_genomic.fna	>NC_011831.1 Chloroflexus aggregans DSM 9485, complete sequence
GCF_000021985.1_ASM2198v1_genomic.fna	>NC_011901.1 Thioalkalivibrio sulfidiphilus HL-EbGr7, complete sequence
GCF_000022005.1_ASM2200v1_genomic.fna	>NC_011916.1 Caulobacter crescentus NA1000, complete genome
GCF_000022025.1_ASM2202v1_genomic.fna	>NC_011886.1 Pseudarthrobacter chlorophenolicus A6, complete sequence
GCF_000022065.1_ASM2206v1_genomic.fna	>NC_011898.1 Ruminiclostridium cellulolyticum H10, complete sequence
GCF_000022085.1_ASM2208v1_genomic.fna	>NC_011894.1 Methylobacterium nodulans ORS 2060, complete sequence
GCF_000022105.1_ASM2210v1_genomic.fna	>NC_012225.1 Brachyspira hyodysenteriae WA1, complete sequence
GCF_000022145.1_ASM2214v1_genomic.fna	>NC_011891.1 Anaeromyxobacter dehalogenans 2CP-1, complete sequence
GCF_000022165.1_ASM2216v1_genomic.fna	>NC_016856.1 Salmonella enterica subsp. enterica serovar Typhimurium str. 14028S, complete sequence
GCF_000022225.1_ASM2222v1_genomic.fna	>NC_013008.1 Escherichia coli O157:H7 str. TW14359, complete sequence
GCF_000022245.1_ASM2224v1_genomic.fna	>NC_017328.1 Shigella flexneri 2002017, complete sequence
GCF_000022265.1_ASM2226v1_genomic.fna	>NC_011979.1 Geotalea daltonii FRC-32, complete sequence
GCF_000022285.1_ASM2228v1_genomic.fna	>NC_012416.1 Wolbachia sp. wRi, complete sequence
GCF_000022305.1_ASM2230v1_genomic.fna	>NC_011992.1 [Acidovorax] ebreus TPSY, complete sequence
GCF_000022325.1_ASM2232v1_genomic.fna	>NC_012034.1 Caldicellulosiruptor bescii DSM 6725, complete sequence
GCF_000022345.1_ASM2234v1_genomic.fna	>NC_012759.1 Escherichia coli BW2952, complete sequence
GCF_000022505.1_ASM2250v1_genomic.fna	>NC_012472.1 Bacillus cereus 03BB102, complete sequence
GCF_000022525.1_ASM2252v1_genomic.fna	>NC_013009.1 Neorickettsia risticii str. Illinois, complete sequence
GCF_000022565.1_ASM2256v1_genomic.fna	>NC_012483.1 Acidobacterium capsulatum ATCC 51196, complete sequence
GCF_000022585.1_ASM2258v1_genomic.fna	>NC_012668.1 Vibrio cholerae MJ-1236 chromosome 1, complete sequence
GCF_000022605.2_ASM2260v1_genomic.fna	>NC_013454.1 Blattabacterium sp. (Blattella germanica) str. Bge, complete sequence
GCF_000022625.1_ASM2262v1_genomic.fna	>NC_012441.1 Brucella melitensis ATCC 23457 chromosome I, complete sequence
GCF_000022645.2_ASM2264v1_genomic.fna	>NC_012724.2 Burkholderia glumae BGR1 chromosome 1, complete sequence
GCF_000022665.1_ASM2266v1_genomic.fna	>NC_012971.2 Escherichia coli BL21(DE3), complete sequence
GCF_000022685.1_ASM2268v1_genomic.fna	>NC_012808.1 Methylorubrum extorquens AM1, complete sequence
GCF_000022705.1_ASM2270v1_genomic.fna	>NC_012814.1 Bifidobacterium animalis subsp. lactis Bl-04, complete sequence
GCF_000022725.1_ASM2272v1_genomic.fna	>NC_012846.1 Bartonella grahamii as4aup, complete sequence
GCF_000022745.1_ASM2274v1_genomic.fna	>NC_013119.1 Brucella microti CCM 4915 chromosome 1, complete sequence
GCF_000022765.1_ASM2276v1_genomic.fna	>NC_012563.1 Clostridium botulinum A2 str. Kyoto, complete sequence
GCF_000022785.1_ASM2278v1_genomic.fna	>NC_017560.1 Rickettsia prowazekii str. Rp22, complete sequence
GCF_000022805.1_ASM2280v1_genomic.fna	>NC_017154.1 Yersinia pestis D106004, complete sequence
GCF_000022825.1_ASM2282v1_genomic.fna	>NC_017160.1 Yersinia pestis D182038, complete sequence
GCF_000022845.1_ASM2284v1_genomic.fna	>NC_014029.1 Yersinia pestis Z176003, complete sequence
GCF_000022865.1_ASM2286v1_genomic.fna	>NC_012659.1 Bacillus anthracis str. A0248, complete sequence
GCF_000022885.2_ASM2288v2_genomic.fna	>NC_012779.2 Edwardsiella ictaluri 93-146, complete sequence
GCF_000022905.1_ASM2290v1_genomic.fna	>NC_012590.1 Corynebacterium aurimucosum ATCC 700975, complete sequence
GCF_000022925.1_ASM2292v1_genomic.fna	>NC_013768.1 Listeria monocytogenes 08-5923, complete sequence
GCF_000022965.1_ASM2296v1_genomic.fna	>NC_012815.1 Bifidobacterium animalis subsp. lactis DSM 10140, complete sequence
GCF_000022985.1_ASM2298v1_genomic.fna	>NC_012913.1 Aggregatibacter aphrophilus NJ8700, complete sequence
GCF_000023005.1_ASM2300v1_genomic.fna	>NC_012633.1 Rickettsia africae ESF-5, complete sequence
GCF_000023025.1_ASM2302v1_genomic.fna	>NC_012997.1 Teredinibacter turnerae T7901, complete sequence
GCF_000023045.1_ASM2304v1_genomic.fna	>NC_012673.1 Exiguobacterium sp. AT1b, complete sequence
GCF_000023065.1_ASM2306v1_genomic.fna	>NC_012691.1 Tolumonas auensis DSM 9187, complete sequence
GCF_000023085.1_ASM2308v1_genomic.fna	>NC_012984.1 Lactiplantibacillus plantarum JDM1, complete sequence
GCF_000023105.1_ASM2310v1_genomic.fna	>NC_012669.1 Beutenbergia cavernae DSM 12333, complete sequence
GCF_000023125.1_ASM2312v1_genomic.fna	>NC_013037.1 Dyadobacter fermentans DSM 18053, complete sequence
GCF_000023145.1_ASM2314v1_genomic.fna	>NC_012704.1 Corynebacterium kroppenstedtii DSM 44385, complete sequence
GCF_000023165.1_ASM2316v1_genomic.fna	>NZ_CP001621.1 Mycoplasma mycoides subsp. capri str. GM12 chromosome clone tetM-lacZ, complete genome
GCF_000023185.1_ASM2318v1_genomic.fna	>NC_012850.1 Rhizobium leguminosarum bv. trifolii WSM1325, complete sequence
GCF_000023205.1_ASM2320v1_genomic.fna	>NC_012803.1 Micrococcus luteus NCTC 2665, complete sequence
GCF_000023225.1_ASM2322v1_genomic.fna	>NC_013173.1 Desulfomicrobium baculatum DSM 4028, complete sequence
GCF_000023245.1_ASM2324v1_genomic.fna	>NC_013093.1 Actinosynnema mirum DSM 43827, complete sequence
GCF_000023265.1_ASM2326v1_genomic.fna	>NC_013124.1 Acidimicrobium ferrooxidans DSM 10331, complete sequence
GCF_000023285.1_ASM2328v1_genomic.fna	>NC_013162.1 Capnocytophaga ochracea DSM 7271, complete sequence
GCF_000023305.1_ASM2330v1_genomic.fna	>NC_017453.1 Francisella tularensis subsp. tularensis NE061598, complete sequence
GCF_000023325.1_ASM2332v1_genomic.fna	>NC_012785.1 Kosmotoga olearia TBF 19.5.1, complete sequence
GCF_000023365.1_ASM2336v1_genomic.fna	>NC_017625.1 Escherichia coli DH1, complete sequence
GCF_000023405.1_ASM2340v1_genomic.fna	>NC_013172.1 Brachybacterium faecium DSM 4810, complete sequence
GCF_000023445.1_ASM2344v1_genomic.fna	>NC_012881.1 Maridesulfovibrio salexigens DSM 2638, complete sequence
GCF_000023465.1_ASM2346v1_genomic.fna	>NC_014041.1 Zunongwangia profunda SM-A87, complete sequence
GCF_000023545.1_ASM2354v1_genomic.fna	>NC_012880.1 Musicola paradisiaca Ech703, complete sequence
GCF_000023565.1_ASM2356v1_genomic.fna	>NC_012912.1 Dickeya chrysanthemi Ech1591, complete sequence
GCF_000023585.1_ASM2358v1_genomic.fna	>NC_012914.1 Paenibacillus sp. JDR-2, complete sequence
GCF_000023605.1_ASM2360v1_genomic.fna	>NC_012917.1 Pectobacterium carotovorum subsp. carotovorum PC1, complete sequence
GCF_000023625.1_ASM2362v1_genomic.fna	>NC_012943.1 Mycobacterium tuberculosis KZN 1435, complete sequence
GCF_000023665.1_ASM2366v1_genomic.fna	>NC_012947.1 Escherichia coli 'BL21-Gold(DE3)pLysS AG', complete sequence
GCF_000023685.1_ASM2368v1_genomic.fna	>NZ_CP001668.1 Mycoplasma mycoides subsp. capri str. GM12 chromosome clone deltatypeIIIres, complete genome
GCF_000023705.1_ASM2370v1_genomic.fna	>NC_012968.1 Methylotenera mobilis JLW8, complete sequence
GCF_000023745.1_ASM2374v1_genomic.fna	>NC_012969.1 Methylovorus glucosotrophus SIP3-4, complete sequence
GCF_000023765.2_ASM2376v2_genomic.fna	>NC_012985.3 Candidatus Liberibacter asiaticus str. psy62, complete sequence
GCF_000023785.1_ASM2378v1_genomic.fna	>NC_012982.1 Hirschia baltica ATCC 49814, complete sequence
GCF_000023805.1_ASM2380v1_genomic.fna	>NC_017354.1 Helicobacter pylori 52, complete sequence
GCF_000023825.1_ASM2382v1_genomic.fna	>NC_013061.1 Pedobacter heparinus DSM 2366, complete sequence
GCF_000023845.1_ASM2384v1_genomic.fna	>NC_013170.1 Cryptobacterium curtum DSM 15641, complete sequence
GCF_000023865.1_ASM2386v1_genomic.fna	>NC_013159.1 Saccharomonospora viridis DSM 43017, complete sequence
GCF_000023885.1_ASM2388v1_genomic.fna	>NC_013165.1 Slackia heliotrinireducens DSM 20476, complete sequence
GCF_000023905.1_ASM2390v1_genomic.fna	>NC_013192.1 Leptotrichia buccalis C-1013-b, complete sequence
GCF_000023925.1_ASM2392v1_genomic.fna	>NC_013169.1 Kytococcus sedentarius DSM 20547, complete sequence
GCF_000024005.1_ASM2400v1_genomic.fna	>NC_013132.1 Chitinophaga pinensis DSM 2588, complete sequence
GCF_000024025.1_ASM2402v1_genomic.fna	>NC_013131.1 Catenulispora acidiphila DSM 44928, complete sequence
GCF_000024065.1_ASM2406v1_genomic.fna	>NC_013174.1 Jonesia denitrificans DSM 20603, complete sequence
GCF_000024085.1_ASM2408v1_genomic.fna	>NC_013166.1 Kangiella koreensis DSM 16069, complete sequence
GCF_000024105.1_ASM2410v1_genomic.fna	>NC_013171.1 Anaerococcus prevotii DSM 20548, complete sequence
GCF_000024125.1_ASM2412v1_genomic.fna	>NC_013222.1 Robiginitalea biformata HTCC2501, complete sequence
GCF_000024145.1_ASM2414v1_genomic.fna	>NC_017285.1 Chlamydia pneumoniae LPCoLN, complete sequence
GCF_000024205.1_ASM2420v1_genomic.fna	>NC_013216.1 Desulfofarcimen acetoxidans DSM 771, complete sequence
GCF_000024225.1_ASM2422v1_genomic.fna	>NC_013203.1 Lancefieldella parvula DSM 20469, complete sequence
GCF_000024245.1_ASM2424v1_genomic.fna	>NC_013355.1 Zymomonas mobilis subsp. mobilis NCIMB 11163, complete sequence
GCF_000024265.1_ASM2426v1_genomic.fna	>NC_013204.1 Eggerthella lenta DSM 2243, complete sequence
GCF_000024285.1_ASM2428v1_genomic.fna	>NC_013205.1 Alicyclobacillus acidocaldarius subsp. acidocaldarius DSM 446, complete sequence
GCF_000024325.1_ASM2432v1_genomic.fna	>NC_013223.1 Desulfohalobium retbaense DSM 5692, complete sequence
GCF_000024345.1_ASM2434v1_genomic.fna	>NC_013729.1 Kribbella flavida DSM 17836, complete sequence
GCF_000024365.1_ASM2436v1_genomic.fna	>NC_013235.1 Nakamurella multipartita DSM 44233, complete sequence
GCF_000024385.1_ASM2438v1_genomic.fna	>NC_013510.1 Thermomonospora curvata DSM 43183, complete sequence
GCF_000024405.1_ASM2440v1_genomic.fna	>NC_013517.1 Sebaldella termitidis ATCC 33386, complete sequence
GCF_000024425.1_ASM2442v1_genomic.fna	>NC_013946.1 Meiothermus ruber DSM 1279, complete sequence
GCF_000024445.1_ASM2444v1_genomic.fna	>NC_013714.1 Bifidobacterium dentium Bd1, complete sequence
GCF_000024465.1_ASM2446v1_genomic.fna	>NC_014010.1 Candidatus Puniceispirillum marinum IMCC1322, complete sequence
GCF_000024505.1_ASM2450v1_genomic.fna	>NC_013532.1 Anaplasma centrale str. Israel, complete sequence
GCF_000024545.1_ASM2454v1_genomic.fna	>NC_013947.1 Stackebrandtia nassauensis DSM 44728, complete sequence
GCF_000024565.1_ASM2456v1_genomic.fna	>NC_013515.1 Streptobacillus moniliformis DSM 12112, complete sequence
GCF_000024585.1_ASM2458v1_genomic.fna	>NC_013450.1 Staphylococcus aureus subsp. aureus ED98, complete sequence
GCF_000024605.1_ASM2460v1_genomic.fna	>NC_013385.1 Ammonifex degensii KC4, complete sequence
GCF_000024645.1_ASM2464v1_genomic.fna	>NC_013421.1 Pectobacterium parmentieri WPP163, complete sequence
GCF_000024665.1_ASM2466v1_genomic.fna	>NC_013410.1 Fibrobacter succinogenes subsp. succinogenes S85, complete sequence
GCF_000024685.1_ASM2468v1_genomic.fna	>NC_013406.1 Paenibacillus sp. Y412MC10, complete sequence
GCF_000024725.1_ASM2472v1_genomic.fna	>NC_013960.1 Nitrosococcus halophilus Nc 4, complete sequence
GCF_000024765.1_ASM2476v1_genomic.fna	>NC_013422.1 Halothiobacillus neapolitanus c2, complete sequence
GCF_000024785.1_ASM2478v1_genomic.fna	>NC_013441.1 Gordonia bronchialis DSM 43247, complete sequence
GCF_000024805.1_ASM2480v1_genomic.fna	>NC_013440.1 Haliangium ochraceum DSM 14365, complete sequence
GCF_000024825.1_ASM2482v1_genomic.fna	>NC_013456.1 Vibrio antiquarius chromosome 1, complete sequence
GCF_000024845.1_ASM2484v1_genomic.fna	>NC_013501.1 Rhodothermus marinus DSM 4252, complete sequence
GCF_000024865.1_ASM2486v1_genomic.fna	>NC_013595.1 Streptosporangium roseum DSM 43021, complete sequence
GCF_000024885.1_ASM2488v1_genomic.fna	>NC_013512.1 Sulfurospirillum deleyianum DSM 6946, complete sequence
GCF_000024905.1_ASM2490v1_genomic.fna	>NC_013522.1 Thermanaerovibrio acidaminovorans DSM 6589, complete sequence
GCF_000024925.1_ASM2492v1_genomic.fna	>NC_013521.1 Sanguibacter keddieii DSM 10542, complete sequence
GCF_000024945.1_ASM2494v1_genomic.fna	>NC_013520.1 Veillonella parvula DSM 2008, complete sequence
GCF_000024965.1_ASM2496v1_genomic.fna	>NC_013530.1 Xylanimonas cellulosilytica DSM 15894, complete sequence
GCF_000024985.1_ASM2498v1_genomic.fna	>NC_013523.1 Sphaerobacter thermophilus DSM 20745 chromosome 1, complete sequence
GCF_000025005.1_ASM2500v1_genomic.fna	>NC_013525.1 Thermobaculum terrenum ATCC BAA-798 chromosome 1, complete sequence
GCF_000025025.1_ASM2502v1_genomic.fna	>NC_013552.1 Dehalococcoides mccartyi VS, complete sequence
GCF_000025045.1_ASM2504v1_genomic.fna	>NC_013656.1 Lactococcus lactis subsp. lactis KF147, complete sequence
GCF_000025065.1_ASM2506v1_genomic.fna	>NC_013592.1 Dickeya parazeae Ech586, complete sequence
GCF_000025085.1_ASM2508v1_genomic.fna	>NC_013893.1 Staphylococcus lugdunensis HKU09-01, complete sequence
GCF_000025105.1_ASM2510v1_genomic.fna	>NC_013642.1 Thermotoga petrophila RKU-10, complete sequence
GCF_000025125.1_ASM2512v1_genomic.fna	>NC_013771.1 Candidatus Atelocyanobacterium thalassa isolate ALOHA, complete sequence
GCF_000025145.1_ASM2514v1_genomic.fna	>NC_017340.1 Staphylococcus aureus 04-02981, complete sequence
GCF_000025165.1_ASM2516v1_genomic.fna	>NC_013941.1 Escherichia coli O55:H7 str. CB9615, complete sequence
GCF_000025185.1_ASM2518v1_genomic.fna	>NC_013720.1 Pirellula staleyi DSM 6068, complete sequence
GCF_000025225.2_ASM2522v1_genomic.fna	>NC_013895.2 Mageeibacillus indolicus UPII9-5, complete sequence
GCF_000025245.2_ASM2524v2_genomic.fna	>NC_017214.2 Bifidobacterium animalis subsp. lactis BB-12, complete sequence
GCF_000025265.1_ASM2526v1_genomic.fna	>NC_013739.1 Conexibacter woesei DSM 14684, complete sequence
GCF_000025305.1_ASM2530v1_genomic.fna	>NC_013740.1 Acidaminococcus fermentans DSM 20731, complete sequence
GCF_000025345.1_ASM2534v1_genomic.fna	>NC_013757.1 Geodermatophilus obscurus DSM 43160, complete sequence
GCF_000025365.1_ASM2536v1_genomic.fna	>NC_017502.1 Mycoplasmoides gallisepticum str. R(high), complete sequence
GCF_000025385.1_ASM2538v1_genomic.fna	>NC_017503.1 Mycoplasmoides gallisepticum str. F, complete sequence
GCF_000025405.2_ASM2540v1_genomic.fna	>NC_013956.2 Pantoea ananatis LMG 20103, complete sequence
GCF_000025425.1_ASM2542v1_genomic.fna	>NC_017279.1 Campylobacter jejuni subsp. jejuni IA3902, complete sequence
GCF_000025465.1_ASM2546v1_genomic.fna	>NC_013850.1 Klebsiella variicola At-22, complete sequence
GCF_000025485.1_ASM2548v1_genomic.fna	>NC_013851.1 Allochromatium vinosum DSM 180, complete sequence
GCF_000025545.1_ASM2554v1_genomic.fna	>NC_013889.1 Thioalkalivibrio sp. K90mix, complete sequence
GCF_000025565.1_ASM2556v1_genomic.fna	>NC_014121.1 Enterobacter cloacae subsp. cloacae ATCC 13047, complete sequence
GCF_000025605.1_ASM2560v1_genomic.fna	>NC_013894.1 Thermocrinis albus DSM 14484, complete sequence
GCF_000025645.1_ASM2564v1_genomic.fna	>NC_013921.1 Thermoanaerobacter italicus Ab9, complete sequence
GCF_000025705.1_ASM2570v1_genomic.fna	>NC_013959.1 Sideroxydans lithotrophicus ES-1, complete sequence
GCF_000025725.1_ASM2572v1_genomic.fna	>NC_013943.1 Denitrovibrio acetiphilus DSM 12809, complete sequence
GCF_000025745.1_ASM2574v1_genomic.fna	>NC_017628.1 Escherichia coli IHE3034, complete sequence
GCF_000025765.1_ASM2576v1_genomic.fna	>NC_014039.1 Cutibacterium acnes SK137, complete sequence
GCF_000025805.1_ASM2580v1_genomic.fna	>NC_014103.1 Priestia megaterium DSM 319, complete sequence
GCF_000025825.1_ASM2582v1_genomic.fna	>NC_014019.1 Priestia megaterium QM B1551, complete sequence
GCF_000025845.1_ASM2584v1_genomic.fna	>NC_014014.1 Mycoplasma crocodyli MP145, complete sequence
GCF_000025885.1_ASM2588v1_genomic.fna	>NC_014011.1 Aminobacterium colombiense DSM 12261, complete sequence
GCF_000025905.1_ASM2590v1_genomic.fna	>NC_014008.1 Coraliomargarita akajimensis DSM 45221, complete sequence
GCF_000025925.1_ASM2592v1_genomic.fna	>NC_014033.1 Prevotella ruminicola 23, complete sequence
GCF_000025945.1_ASM2594v1_genomic.fna	>NC_006138.1 Desulfotalea psychrophila LSv54, complete sequence
GCF_000025965.1_ASM2596v1_genomic.fna	>NC_006513.1 Aromatoleum aromaticum EbN1, complete sequence
GCF_000025985.1_ASM2598v1_genomic.fna	>NC_003228.3 Bacteroides fragilis NCTC 9343, complete sequence
GCF_000026005.1_ASM2600v1_genomic.fna	>NC_005295.2 Ehrlichia ruminantium str. Welgevonden, complete sequence
GCF_000026025.1_ASM2602v1_genomic.fna	>NC_004552.2 Chlamydia abortus S26/3, complete sequence
GCF_000026065.1_ASM2606v1_genomic.fna	>NC_007576.1 Latilactobacillus sakei subsp. sakei 23K, complete sequence
GCF_000026085.1_ASM2608v1_genomic.fna	>NC_007481.1 Pseudoalteromonas translucida chromosome I, complete sequence
GCF_000026105.1_ASM2610v1_genomic.fna	>NC_008027.1 Pseudomonas entomophila L48, complete sequence
GCF_000026145.1_ASM2614v1_genomic.fna	>NC_009445.1 Bradyrhizobium sp. ORS 278, complete sequence
GCF_000026185.1_ASM2618v1_genomic.fna	>NC_010694.1 Erwinia tasmaniensis Et1/99, complete sequence
GCF_000026205.1_ASM2620v1_genomic.fna	>NC_011047.1 Candidatus Phytoplasma mali, complete sequence
GCF_000026225.1_ASM2622v1_genomic.fna	>NC_011740.1 Escherichia fergusonii ATCC 35469, complete sequence
GCF_000026245.1_ASM2624v1_genomic.fna	>NC_011748.1 Escherichia coli 55989, complete sequence
GCF_000026265.1_ASM2626v1_genomic.fna	>NC_011741.1 Escherichia coli IAI1, complete sequence
GCF_000026285.1_ASM2628v2_genomic.fna	>NC_011742.1 Escherichia coli S88, complete sequence
GCF_000026345.1_ASM2634v1_genomic.fna	>NC_011750.1 Escherichia coli IAI39, complete sequence
GCF_000026405.1_ASM2640v1_genomic.fna	>NC_010471.1 Leuconostoc citreum KM20, complete sequence
GCF_000026445.2_ASM2644v2_genomic.fna	>NC_020133.1 Mycobacterium liflandii 128FXT, complete sequence
GCF_000026485.1_ASM2648v1_genomic.fna	>NC_010999.1 Lacticaseibacillus paracasei, complete sequence
GCF_000026505.1_ASM2650v1_genomic.fna	>NC_013198.1 Lacticaseibacillus rhamnosus GG, complete sequence
GCF_000026525.1_ASM2652v1_genomic.fna	>NC_013199.1 Lacticaseibacillus rhamnosus Lc 705, complete sequence
GCF_000026545.1_ASM2654v1_genomic.fna	>NC_011601.1 Escherichia coli O127:H6 str. E2348/69, complete sequence
GCF_000026565.1_ASM2656v1_genomic.fna	>NC_011147.1 Salmonella enterica subsp. enterica serovar Paratyphi A str. AKU_12601, complete sequence
GCF_000026585.1_ASM2658v1_genomic.fna	>NC_012471.1 Streptococcus equi subsp. equi 4047, complete sequence
GCF_000026605.1_ASM2660v1_genomic.fna	>NC_012470.1 Streptococcus equi subsp. zooepidemicus, complete sequence
GCF_000026645.1_ASM2664v1_genomic.fna	>NC_011770.1 Pseudomonas aeruginosa LESB58, complete sequence
GCF_000026665.1_ASM2666v1_genomic.fna	>NC_011900.1 Streptococcus pneumoniae ATCC 700669, complete sequence
GCF_000026705.1_ASM2670v1_genomic.fna	>NC_012488.1 Listeria monocytogenes serotype 4b str. CLIP 80459, complete sequence
GCF_000026725.1_ASM2672v1_genomic.fna	>NC_012924.1 Streptococcus suis SC84, complete sequence
GCF_000026745.1_ASM2674v1_genomic.fna	>NC_012926.1 Streptococcus suis BM407, complete sequence
GCF_000026905.1_ASM2690v1_genomic.fna	>NC_012687.1 Chlamydia trachomatis B/TZ1A828/OT, complete sequence
GCF_000026925.1_ASM2692v1_genomic.fna	>NC_012686.1 Chlamydia trachomatis B/Jali20/OT, complete sequence
GCF_000026965.1_ASM2696v1_genomic.fna	>NC_017501.1 Neisseria meningitidis 8013, complete sequence
GCF_000027025.1_ASM2702v1_genomic.fna	>NC_016854.1 Salmonella enterica subsp. enterica serovar Typhimurium str. D23580, complete sequence
GCF_000027045.1_ASM2704v1_genomic.fna	>NC_017331.1 Staphylococcus aureus subsp. aureus TW20, complete sequence
GCF_000027085.1_ASM2708v1_genomic.fna	>NC_013716.1 Citrobacter rodentium ICC168, complete sequence
GCF_000027125.1_ASM2712v1_genomic.fna	>NC_017626.1 Escherichia coli 042, complete sequence
GCF_000027145.1_ASM2714v1_genomic.fna	>NC_013891.1 Listeria seeligeri serovar 1/2b str. SLCC3954, complete sequence
GCF_000027165.1_ASM2716v1_genomic.fna	>NC_013853.1 Streptococcus mitis B6, complete sequence
GCF_000027185.1_ASM2718v1_genomic.fna	>NC_013798.1 Streptococcus gallolyticus UCN34, complete sequence
GCF_000027205.1_ASM2720v1_genomic.fna	>NC_013971.1 Erwinia amylovora ATCC 49946, complete sequence
GCF_000027225.1_ASM2722v1_genomic.fna	>NC_013892.1 Xenorhabdus bovienii SS-2004, complete sequence
GCF_000027265.1_ASM2726v1_genomic.fna	>NC_012214.1 Erwinia pyrifoliae Ep1/96, complete sequence
GCF_000027325.1_ASM2732v1_genomic.fna	>NC_000908.2 Mycoplasmoides genitalium G37, complete sequence
GCF_000027345.1_ASM2734v1_genomic.fna	>NC_000912.1 Mycoplasmoides pneumoniae M129, complete sequence
GCF_000039765.1_ASM3976v1_genomic.fna	>NC_004459.3 Vibrio vulnificus CMCP6 chromosome I, complete sequence
GCF_000046685.1_ASM4668v1_genomic.fna	>NC_005955.1 Bartonella quintana str. Toulouse, complete sequence
GCF_000046705.1_ASM4670v1_genomic.fna	>NC_005956.1 Bartonella henselae str. Houston-1, complete sequence
GCF_000046845.1_ASM4684v1_genomic.fna	>NC_005966.1 Acinetobacter baylyi ADP1, complete sequence
GCF_000047365.1_ASM4736v1_genomic.fna	>NC_006155.1 Yersinia pseudotuberculosis IP 32953, complete sequence
GCF_000048645.1_ASM4864v1_genomic.fna	>NC_006368.1 Legionella pneumophila str. Paris, complete sequence
GCF_000048665.1_ASM4866v1_genomic.fna	>NC_006369.1 Legionella pneumophila str. Lens, complete sequence
GCF_000050405.1_ASM5040v1_genomic.fna	>NC_006831.1 Ehrlichia ruminantium str. Gardel, complete sequence
GCF_000050425.1_ASM5042v1_genomic.fna	>NC_006832.1 Ehrlichia ruminantium str. Welgevonden, complete sequence
GCF_000054005.1_ASM5400v1_genomic.fna	>NC_007618.1 Brucella abortus 2308 chromosome I, complete sequence
GCF_000055785.1_ASM5578v1_genomic.fna	>NC_007963.1 Chromohalobacter salexigens DSM 3043, complete sequence
GCF_000055945.1_ASM5594v1_genomic.fna	>NC_008011.1 Lawsonia intracellularis PHE/MN1-00, complete sequence
GCF_000056065.1_ASM5606v1_genomic.fna	>NC_008054.1 Lactobacillus delbrueckii subsp. bulgaricus ATCC 11842 = JCM 1002, complete sequence
GCF_000058485.1_ASM5848v1_genomic.fna	>NC_008278.1 Frankia alni ACN14a, complete sequence
GCF_000060285.1_ASM6028v1_genomic.fna	>NC_008555.1 Listeria welshimeri serovar 6b str. SLCC5334, complete sequence
GCF_000060345.1_ASM6034v1_genomic.fna	>NC_008571.1 Christiangramia forsetii KT0803, complete sequence
GCF_000061505.1_ASM6150v1_genomic.fna	>NC_008702.1 Azoarcus olearius, complete sequence
GCF_000062885.1_ASM6288v1_genomic.fna	>NC_009142.1 Saccharopolyspora erythraea NRRL 2338, complete sequence
GCF_000063485.1_ASM6348v1_genomic.fna	>NC_009480.1 Clavibacter michiganensis subsp. michiganensis NCPPB 382, complete sequence
GCF_000063545.1_ASM6354v1_genomic.fna	>NC_009488.1 Orientia tsutsugamushi str. Boryong, complete sequence
GCF_000063585.1_ASM6358v1_genomic.fna	>NC_009495.1 Clostridium botulinum A str. ATCC 3502, complete sequence
GCF_000063605.1_ASM6360v1_genomic.fna	>NC_009497.1 Mycoplasmopsis agalactiae PG2, complete sequence
GCF_000064305.2_ASM6430v2_genomic.fna	>NC_009613.3 Flavobacterium psychrophilum JIP02/86, complete sequence
GCF_000067045.1_ASM6704v1_genomic.fna	>NC_010125.1 Gluconacetobacter diazotrophicus PA1 5, complete sequence
GCF_000067165.1_ASM6716v1_genomic.fna	>NC_010162.1 Sorangium cellulosum So ce56, complete sequence
GCF_000067205.1_ASM6720v1_genomic.fna	>NC_010170.1 Bordetella petrii, complete sequence
GCF_000068525.2_ASM6852v2_genomic.fna	>NC_010280.2 Chlamydia trachomatis L2b/UCH-1/proctitis, complete sequence
GCF_000068585.1_ASM6858v1_genomic.fna	>NC_010287.1 Chlamydia trachomatis 434/Bu, complete sequence
GCF_000069185.1_ASM6918v1_genomic.fna	>NC_010397.1 Mycobacteroides abscessus ATCC 19977, complete sequence
GCF_000069225.1_ASM6922v1_genomic.fna	>NC_010407.1 Clavibacter michiganensis subsp. sepedonicus, complete sequence
GCF_000069245.1_ASM6924v1_genomic.fna	>NC_010410.1 Acinetobacter baumannii AYE, complete sequence
GCF_000069945.1_ASM6994v1_genomic.fna	>NC_010545.1 Corynebacterium urealyticum DSM 7109, complete sequence
GCF_000069965.1_ASM6996v1_genomic.fna	>NC_010554.1 Proteus mirabilis HI4320, complete sequence
GCF_000070465.1_ASM7046v1_genomic.fna	>NC_010645.1 Bordetella avium 197N, complete sequence
GCF_000070605.1_ASM7060v1_genomic.fna	>NC_010688.1 Xanthomonas campestris pv. campestris, complete sequence
GCF_000072485.1_ASM7248v1_genomic.fna	>NC_010943.1 Stenotrophomonas maltophilia K279a, complete sequence
GCF_000083545.1_ASM8354v1_genomic.fna	>NC_012988.1 Methylorubrum extorquens DM4, complete sequence
GCF_000083565.1_ASM8356v1_genomic.fna	>NC_013016.1 Neisseria meningitidis alpha14, complete sequence
GCF_000085225.1_ASM8522v1_genomic.fna	>NC_013315.1 Clostridioides difficile CD196, complete sequence
GCF_000085865.1_ASM8586v1_genomic.fna	>NC_013511.1 Metamycoplasma hominis ATCC 23114, complete sequence
GCF_000087965.2_ASM8796v1_genomic.fna	>NC_013722.1 Xanthomonas albilineans GPE PC73, complete sequence
GCF_000089865.1_ASM8986v1_genomic.fna	>NC_013948.1 Mycoplasmopsis agalactiae, complete sequence
GCF_000090405.2_ASM9040v2_genomic.fna	>NC_014032.1 Salinibacter ruber M8, complete sequence
GCF_000090965.1_ASM9096v1_genomic.fna	>NC_008513.1 Buchnera aphidicola BCc, complete sequence
GCF_000091005.1_ASM9100v1_genomic.fna	>NC_013361.1 Escherichia coli O26:H11 str. 11368, complete sequence
GCF_000091085.2_ASM9108v2_genomic.fna	>NC_002179.2 Chlamydia pneumoniae AR39, complete sequence
GCF_000091125.1_ASM9112v1_genomic.fna	>NC_014006.1 Sphingobium indicum UT26S chromosome 1, complete sequence
GCF_000091305.1_ASM9130v1_genomic.fna	>NC_013929.1 Streptomyces scabiei 87.22, complete sequence
GCF_000091325.1_ASM9132v1_genomic.fna	>NC_014012.1 Shewanella violacea DSS12, complete sequence
GCF_000091345.1_ASM9134v1_genomic.fna	>NC_012973.1 Helicobacter pylori B38, complete sequence
GCF_000091405.1_ASM9140v1_genomic.fna	>NC_013504.1 Lactobacillus johnsonii FI9785, complete sequence
GCF_000091465.1_ASM9146v1_genomic.fna	>NC_011753.2 Vibrio atlanticus chromosome 1, complete sequence
GCF_000091545.1_ASM9154v1_genomic.fna	>NC_006461.1 Thermus thermophilus HB8 chromosome 1, complete sequence
GCF_000091565.1_ASM9156v1_genomic.fna	>NC_013961.1 Erwinia amylovora CFBP1430, complete sequence
GCF_000091645.1_ASM9164v1_genomic.fna	>NC_013928.1 Streptococcus mutans NN2025, complete sequence
GCF_000091725.1_ASM9172v1_genomic.fna	>NC_014215.1 Propionibacterium freudenreichii subsp. shermanii CIRM-BIA1, complete sequence
GCF_000091785.1_ASM9178v1_genomic.fna	>NC_013861.1 Legionella longbeachae NSW150, complete sequence
GCF_000091905.1_ASM9190v1_genomic.fna	>NC_012925.1 Streptococcus suis P1/7, complete sequence
GCF_000091985.1_ASM9198v1_genomic.fna	>NC_013949.1 Helicobacter mustelae 12198, complete sequence
GCF_000092025.1_ASM9202v1_genomic.fna	>NC_003062.2 Agrobacterium fabrum str. C58 chromosome circular, complete sequence
GCF_000092045.1_ASM9204v1_genomic.fna	>NC_007761.1 Rhizobium etli CFN 42, complete sequence
GCF_000092105.1_ASM9210v1_genomic.fna	>NC_014148.1 Planctopirus limnophila DSM 3776, complete sequence
GCF_000092125.1_ASM9212v1_genomic.fna	>NC_014212.1 Allomeiothermus silvanus DSM 9946, complete sequence
GCF_000092165.1_ASM9216v1_genomic.fna	>NC_014171.1 Bacillus thuringiensis BMB171, complete sequence
GCF_000092205.1_ASM9220v1_genomic.fna	>NC_014216.1 Desulfurivibrio alkaliphilus AHT 2, complete sequence
GCF_000092225.1_ASM9222v1_genomic.fna	>NC_014158.1 Tsukamurella paurometabola DSM 20162, complete sequence
GCF_000092245.1_ASM9224v1_genomic.fna	>NC_014166.1 Arcobacter nitrofigilis DSM 7299, complete sequence
GCF_000092265.1_ASM9226v1_genomic.fna	>NC_014147.1 Moraxella catarrhalis BBH18, complete sequence
GCF_000092285.1_ASM9228v1_genomic.fna	>NC_014100.1 Caulobacter segnis ATCC 21756, complete sequence
GCF_000092325.1_ASM9232v1_genomic.fna	>NC_014169.1 Bifidobacterium longum subsp. longum JDM301, complete sequence
GCF_000092345.1_ASM9234v1_genomic.fna	>NC_017297.1 Clostridium botulinum F str. 230613, complete sequence
GCF_000092365.1_ASM9236v1_genomic.fna	>NC_014218.1 Arcanobacterium haemolyticum DSM 20595, complete sequence
GCF_000092385.1_ASM9238v1_genomic.fna	>NC_016582.1 Streptomyces bingchenggensis BCW-1, complete sequence
GCF_000092405.1_ASM9240v1_genomic.fna	>NC_014220.1 Syntrophothermus lipocalidus DSM 12680, complete sequence
GCF_000092425.1_ASM9242v1_genomic.fna	>NC_014221.1 Truepera radiovictrix DSM 17093, complete sequence
GCF_000092445.1_ASM9244v1_genomic.fna	>NC_014206.1 Geobacillus sp. C56-T3, complete sequence
GCF_000092485.1_ASM9248v1_genomic.fna	>NC_017434.1 Chlamydia trachomatis D-EC, complete sequence
GCF_000092505.1_ASM9250v1_genomic.fna	>NC_014136.1 Leuconostoc kimchii IMSNU 11154, complete sequence
GCF_000092525.1_ASM9252v1_genomic.fna	>NC_007384.1 Shigella sonnei Ss046, complete sequence
GCF_000092545.1_ASM9254v1_genomic.fna	>NC_009494.2 Legionella pneumophila str. Corby, complete sequence
GCF_000092565.1_ASM9256v1_genomic.fna	>NC_004342.2 Leptospira interrogans serovar Lai str. 56601 chromosome I, complete sequence
GCF_000092585.1_ASM9258v1_genomic.fna	>NC_004829.2 Mycoplasmoides gallisepticum str. R(low), complete sequence
GCF_000092625.1_ASM9262v1_genomic.fna	>NC_014125.1 Legionella pneumophila 2300/99 Alcoy, complete sequence
GCF_000092645.1_ASM9264v1_genomic.fna	>NC_014165.1 Thermobispora bispora DSM 43833, complete sequence
GCF_000092665.1_ASM9266v1_genomic.fna	>NC_017439.1 Chlamydia trachomatis E/150, complete sequence
GCF_000092685.1_ASM9268v1_genomic.fna	>NC_017429.1 Chlamydia trachomatis G/9768, complete sequence
GCF_000092705.1_ASM9270v1_genomic.fna	>NC_017430.1 Chlamydia trachomatis G/11222, complete sequence
GCF_000092725.1_ASM9272v1_genomic.fna	>NC_017440.1 Chlamydia trachomatis G/11074, complete sequence
GCF_000092745.1_ASM9274v1_genomic.fna	>NC_017431.1 Chlamydia trachomatis E/11023, complete sequence
GCF_000092765.1_ASM9276v1_genomic.fna	>NC_017217.1 Bifidobacterium animalis subsp. lactis V9, complete sequence
GCF_000092785.1_ASM9278v1_genomic.fna	>NC_014225.1 Waddlia chondrophila WSU 86-1044, complete sequence
GCF_000092805.1_ASM9280v1_genomic.fna	>NC_017432.1 Chlamydia trachomatis G/9301, complete sequence
GCF_000092825.1_ASM9282v1_genomic.fna	>NC_014168.1 Segniliparus rotundus DSM 44985, complete sequence
GCF_000092845.1_ASM9284v1_genomic.fna	>NC_014150.1 Brachyspira murdochii DSM 12563, complete sequence
GCF_000092865.1_ASM9286v1_genomic.fna	>NC_014151.1 Cellulomonas flavigena DSM 20109, complete sequence
GCF_000092885.1_ASM9288v1_genomic.fna	>NC_014117.1 Paraburkholderia atlantica chromosome 1, complete sequence
GCF_000092905.1_ASM9290v1_genomic.fna	>NC_014098.1 Kyrpidia tusciae DSM 2912, complete sequence
GCF_000092925.1_ASM9292v1_genomic.fna	>NC_014217.1 Starkeya novella DSM 506, complete sequence
GCF_000092945.1_ASM9294v1_genomic.fna	>NC_014152.1 Thermincola potens JR, complete sequence
GCF_000092965.1_ASM9296v1_genomic.fna	>NC_014209.1 Thermoanaerobacter mathranii subsp. mathranii str. A3, complete sequence
GCF_000092985.1_ASM9298v1_genomic.fna	>NC_014210.1 Nocardiopsis dassonvillei subsp. dassonvillei DSM 43111 chromosome 1, complete sequence
GCF_000093005.1_ASM9300v1_genomic.fna	>NC_017436.1 Chlamydia trachomatis D-LC, complete sequence
GCF_000093025.1_ASM9302v1_genomic.fna	>NC_014207.1 Methylotenera versatilis 301, complete sequence
GCF_000093065.1_ASM9306v1_genomic.fna	>NC_014109.1 Candidatus Riesia pediculicola USDA, complete sequence
GCF_000093085.1_ASM9308v1_genomic.fna	>NC_014219.1 [Bacillus] selenitireducens MLS10, complete sequence
GCF_000093125.2_ASM9312v2_genomic.fna	>NC_013766.2 Listeria monocytogenes 08-5578, complete sequence
GCF_000093145.3_ASM9314v2_genomic.fna	>NC_013446.2 Comamonas thiooxydans, complete sequence
GCF_000093165.1_ASM9316v1_genomic.fna	>NC_013418.2 Blattabacterium sp. (Periplaneta americana) str. BPLAN, complete sequence
GCF_000093185.1_ASM9318v1_genomic.fna	>NC_017355.1 Helicobacter pylori v225d, complete sequence
GCF_000143085.1_ASM14308v1_genomic.fna	>NC_014315.1 Nitrosococcus watsonii C-113, complete sequence
GCF_000143145.1_ASM14314v1_genomic.fna	>NC_014313.1 Hyphomicrobium denitrificans ATCC 51888, complete sequence
GCF_000143205.1_ASM14320v1_genomic.fna	>NC_017949.1 Lactococcus cremoris subsp. cremoris NZ9000, complete sequence
GCF_000143225.1_ASM14322v1_genomic.fna	>NC_014323.1 Herbaspirillum seropedicae SmR1, complete sequence
GCF_000143435.1_ASM14343v1_genomic.fna	>NC_017481.1 Ligilactobacillus salivarius CECT 5713, complete sequence
GCF_000143605.1_ASM14360v1_genomic.fna	>NC_014335.1 Bacillus cereus biovar anthracis str. CI, complete sequence
GCF_000143685.1_ASM14368v1_genomic.fna	>NC_014328.1 Clostridium ljungdahlii DSM 13528, complete sequence
GCF_000143705.2_ASM14370v2_genomic.fna	>NC_014329.2 Corynebacterium pseudotuberculosis FRC41, complete sequence
GCF_000143725.1_ASM14372v1_genomic.fna	>NC_014330.1 Brachyspira pilosicoli 95/1000, complete sequence
GCF_000143845.1_ASM14384v1_genomic.fna	>NC_014363.1 Olsenella uli DSM 7084, complete sequence
GCF_000143865.1_ASM14386v1_genomic.fna	>NC_021025.1 Mycoplasma mycoides subsp. mycoides SC str. Gladysdale, complete sequence
GCF_000143885.2_ASM14388v2_genomic.fna	>NC_018581.1 Gordonia sp. KTR9, complete sequence
GCF_000143965.1_ASM14396v1_genomic.fna	>NC_014365.1 Desulfarculus baarsii DSM 2075, complete sequence
GCF_000143985.1_ASM14398v1_genomic.fna	>NC_014364.1 Sediminispirochaeta smaragdinae DSM 11293, complete sequence
GCF_000144405.1_ASM14440v1_genomic.fna	>NC_014370.1 Prevotella melaninogenica ATCC 25845 chromosome I, complete sequence
GCF_000144605.1_ASM14460v1_genomic.fna	>NC_014375.1 Brevundimonas subvibrioides ATCC 15264, complete sequence
GCF_000144625.1_ASM14462v1_genomic.fna	>NC_014376.1 [Clostridium] saccharolyticum WM1, complete sequence
GCF_000144645.1_ASM14464v1_genomic.fna	>NC_014377.1 Thermosediminibacter oceani DSM 16646, complete sequence
GCF_000144675.2_ASM14467v2_genomic.fna	>NC_017301.2 Corynebacterium pseudotuberculosis C231, complete sequence
GCF_000144695.1_ASM14469v1_genomic.fna	>NC_014378.1 Acetohalobium arabaticum DSM 5501, complete sequence
GCF_000144935.2_ASM14493v3_genomic.fna	>NC_017300.2 Corynebacterium pseudotuberculosis 1002, complete sequence
GCF_000144955.2_ASM14495v2_genomic.fna	>NC_017338.2 Staphylococcus aureus subsp. aureus JKD6159, complete sequence
GCF_000145035.1_ASM14503v1_genomic.fna	>NC_014387.1 Butyrivibrio proteoclasticus B316 chromosome 1, complete sequence
GCF_000145215.1_ASM14521v1_genomic.fna	>NC_014392.1 Caldicellulosiruptor obsidiansis OB47, complete sequence
GCF_000145235.1_ASM14523v1_genomic.fna	>NC_014391.1 Micromonospora aurantiaca ATCC 27029, complete sequence
GCF_000145255.1_ASM14525v1_genomic.fna	>NC_014394.1 Gallionella capsiferriformans ES-2, complete sequence
GCF_000145275.1_ASM14527v1_genomic.fna	>NC_014393.1 Clostridium cellulovorans 743B, complete sequence
GCF_000145595.1_ASM14559v1_genomic.fna	>NC_017341.1 Staphylococcus aureus subsp. aureus str. JKD6008, complete sequence
GCF_000145615.1_ASM14561v1_genomic.fna	>NC_014410.1 Thermoanaerobacterium thermosaccharolyticum DSM 571, complete sequence
GCF_000145825.2_ASM14582v2_genomic.fna	>NZ_CP073636.1 Pseudomonas syringae Cit 7 chromosome, complete genome
GCF_000145845.2_ASM14584v2_genomic.fna	>NZ_CP047260.1 Pseudomonas syringae pv. maculicola str. ES4326 chromosome, complete genome
GCF_000145945.2_ASM14594v2_genomic.fna	>NZ_CP042804.1 Pseudomonas amygdali pv. tabaci str. ATCC 11528 chromosome, complete genome
GCF_000146005.2_ASM14600v2_genomic.fna	>NZ_CP031225.1 Pseudomonas amygdali pv. lachrymans str. M301315 chromosome, complete genome
GCF_000146025.2_ASM14602v1_genomic.fna	>NC_020419.1 Candidatus Endomicrobium trichonymphae, complete sequence
GCF_000146065.2_ASM14606v1_genomic.fna	>NC_020449.1 Candidatus Cloacimonas acidaminovorans str. Evry, complete sequence
GCF_000146165.2_ASM14616v2_genomic.fna	>NC_004347.2 Shewanella oneidensis MR-1, complete sequence
GCF_000146185.1_ASM14618v1_genomic.fna	>NC_012778.1 [Eubacterium] eligens ATCC 27750, complete sequence
GCF_000146265.3_ASM14626v4_genomic.fna	>NC_013416.2 Aggregatibacter actinomycetemcomitans D11S-1, complete sequence
GCF_000146505.1_ASM14650v1_genomic.fna	>NC_017448.1 Fibrobacter succinogenes subsp. succinogenes S85, complete sequence
GCF_000146565.1_ASM14656v1_genomic.fna	>NC_014479.1 Bacillus spizizenii str. W23, complete sequence
GCF_000146875.3_ASM14687v2_genomic.fna	>NC_014483.2 Paenibacillus polymyxa E681, complete sequence
GCF_000146975.1_ASM14697v1_genomic.fna	>NC_014494.1 Streptococcus pneumoniae AP200, complete sequence
GCF_000147055.1_ASM14705v1_genomic.fna	>NC_014500.1 Dickeya dadantii 3937, complete sequence
GCF_000147075.1_ASM14707v1_genomic.fna	>NC_014484.1 Spirochaeta thermophila DSM 6192, complete sequence
GCF_000147095.1_ASM14709v1_genomic.fna	>NC_014498.1 Streptococcus pneumoniae 670-6B, complete sequence
GCF_000147335.1_ASM14733v1_genomic.fna	>NC_014501.1 Gloeothece verrucosa PCC 7822, complete sequence
GCF_000147355.1_ASM14735v1_genomic.fna	>NC_014506.1 Sulfurimonas autotrophica DSM 16294, complete sequence
GCF_000147695.2_ASM14769v3_genomic.fna	>NC_015958.1 Thermoanaerobacter wiegelii Rt8.B1, complete sequence
GCF_000147715.2_ASM14771v3_genomic.fna	>NC_017934.1 Mesotoga prima MesG1.Ag.4.2, complete sequence
GCF_000147735.2_ASM14773v3_genomic.fna	>NC_017571.1 Shewanella baltica BA175, complete sequence
GCF_000147775.2_ASM14777v3_genomic.fna	>NC_017322.1 Sinorhizobium meliloti BL225C, complete sequence
GCF_000147795.2_ASM14779v3_genomic.fna	>NC_015590.1 Sinorhizobium meliloti AK83 chromosome 1, complete sequence
GCF_000147815.2_ASM14781v3_genomic.fna	>NC_015957.1 Streptomyces violaceusniger Tu 4113, complete sequence
GCF_000147835.2_ASM14783v3_genomic.fna	>NC_015593.1 Sphingobium chlorophenolicum L-1 chromosome 1, complete sequence
GCF_000148365.1_ASM14836v1_genomic.fna	>NC_017631.1 Escherichia coli ABU 83972, complete sequence
GCF_000148585.2_ASM14858v3_genomic.fna	>NZ_CP028414.1 Streptococcus mitis NCTC 12261 chromosome, complete genome
GCF_000148605.1_ASM14860v1_genomic.fna	>NC_017632.1 Escherichia coli UM146, complete sequence
GCF_000148625.1_ASM14862v1_genomic.fna	>NC_014552.1 Mycoplasmopsis fermentans JER, complete sequence
GCF_000148645.1_ASM14864v1_genomic.fna	>NC_014541.1 Ferrimonas balearica DSM 9799, complete sequence
GCF_000148705.1_ASM14870v1_genomic.fna	>NC_017280.1 Campylobacter jejuni subsp. jejuni M1, complete sequence
GCF_000148815.2_ASM14881v1_genomic.fna	>NC_014554.1 Lactiplantibacillus plantarum ST-III, complete sequence
GCF_000148855.1_ASM14885v1_genomic.fna	>NC_014560.1 Helicobacter pylori SJM180, complete sequence
GCF_000148875.1_ASM14887v1_genomic.fna	>NC_014555.1 Helicobacter pylori PeCan4, complete sequence
GCF_000148895.1_ASM14889v1_genomic.fna	>NC_017358.1 Helicobacter pylori Cuz20, complete sequence
GCF_000148915.1_ASM14891v1_genomic.fna	>NC_017359.1 Helicobacter pylori Sat464, complete sequence
GCF_000148935.1_ASM14893v1_genomic.fna	>NC_014562.1 Pantoea vagans C9-1, complete sequence
GCF_000152065.3_ASM15206v3_genomic.fna	>NC_017303.3 Corynebacterium pseudotuberculosis I19, complete sequence
GCF_000152165.1_ASM15216v1_genomic.fna	>NC_017505.1 Neisseria meningitidis alpha710, complete sequence
GCF_000152245.2_ASM15224v2_genomic.fna	>NC_014624.2 Eubacterium callanderi, complete sequence
GCF_000152825.2_ASM15282v2_genomic.fna	>NC_014414.1 Parvularcula bermudensis HTCC2503, complete sequence
GCF_000152925.2_ASM15292v3_genomic.fna	>NZ_CP009301.1 Dokdonia sp. MED134 chromosome, complete genome
GCF_000152945.2_ASM15294v2_genomic.fna	>NC_020830.1 Polaribacter sp. MED152, complete sequence
GCF_000153165.2_ASM15316v2_genomic.fna	>NC_014472.1 Maribacter sp. HTCC2170, complete sequence
GCF_000153405.2_ASM15340v2_genomic.fna	>NC_020802.1 Psychromonas sp. CNPT3, complete sequence
GCF_000153485.2_ASM15348v2_genomic.fna	>NC_018721.1 Psychroflexus torquis ATCC 700755, complete sequence
GCF_000153685.2_ASM15368v2_genomic.fna	>NC_022350.1 Mycobacterium tuberculosis str. Haarlem, complete sequence
GCF_000154585.2_ASM15458v2_genomic.fna	>NC_016768.1 Mycobacterium tuberculosis KZN 4207, complete sequence
GCF_000154605.2_ASM15460v2_genomic.fna	>NC_018078.1 Mycobacterium tuberculosis KZN 605, complete sequence
GCF_000154745.2_ASM15474v2_genomic.fna	>NC_018286.1 Phaeobacter inhibens 2.10, complete sequence
GCF_000154765.2_ASM15476v2_genomic.fna	>NC_018290.1 Phaeobacter inhibens DSM 17395, complete sequence
GCF_000154785.2_ASM15478v2_genomic.fna	>NC_015730.1 Roseobacter litoralis Och 149, complete sequence
GCF_000155515.2_ASM15551v2_genomic.fna	>NC_022112.1 Lacticaseibacillus paracasei subsp. paracasei 8700:2, complete sequence
GCF_000155675.2_ASM15567v2_genomic.fna	>NC_020911.1 Octadecabacter antarcticus 307, complete sequence
GCF_000155735.2_ASM15573v2_genomic.fna	>NC_020908.1 Octadecabacter arcticus 238, complete sequence
GCF_000156855.2_ASM15685v2_genomic.fna	>NC_022240.1 Neisseria gonorrhoeae MS11, complete sequence
GCF_000156995.2_ASM15699v2_genomic.fna	>NZ_CP046035.1 Pseudomonas coronafaciens pv. oryzae str. 1_6 chromosome, complete genome
GCF_000157355.2_ASM15735v2_genomic.fna	>NC_020995.1 Enterococcus casseliflavus EC20, complete sequence
GCF_000157895.3_ASM15789v2_genomic.fna	>NC_022663.1 Mycobacterium kansasii ATCC 12478, complete sequence
GCF_000158275.2_ASM15827v2_genomic.fna	>NZ_CP007062.1 Fusobacterium animalis 7_1 chromosome, complete genome
GCF_000159155.2_ASM15915v2_genomic.fna	>NC_014644.1 Gardnerella vaginalis ATCC 14019, complete sequence
GCF_000159455.2_ASM15945v2_genomic.fna	>NC_015697.1 Limosilactobacillus reuteri SD2112, complete sequence
GCF_000159535.2_ASM15953v2_genomic.fna	>NC_017342.1 Staphylococcus aureus subsp. aureus TCH60, complete sequence
GCF_000160335.2_ASM16033v2_genomic.fna	>NC_022113.1 Staphylococcus aureus subsp. aureus 55/2053, complete sequence
GCF_000161795.2_ASM16179v2_genomic.fna	>NZ_CP006882.1 Synechococcus sp. WH 8109 chromosome, complete genome
GCF_000162235.2_ASM16223v2_genomic.fna	>NC_022196.1 Fusobacterium vincentii 3_1_36A2, complete sequence
GCF_000163055.2_ASM16305v2_genomic.fna	>NC_022124.1 Prevotella sp. oral taxon 299 str. F0039, complete sequence
GCF_000163895.2_ASM16389v2_genomic.fna	>NC_016630.1 Filifactor alocis ATCC 35896, complete sequence
GCF_000163915.2_ASM16391v2_genomic.fna	>NZ_CP007064.1 Fusobacterium vincentii 3_1_27 chromosome 1, complete sequence
GCF_000164015.3_ASM16401v3_genomic.fna	>NZ_CP008742.1 Pseudomonas savastanoi pv. savastanoi NCPPB 3335 chromosome, complete genome
GCF_000164675.2_ASM16467v2_genomic.fna	>NC_015678.1 Streptococcus parasanguinis ATCC 15912, complete sequence
GCF_000164695.2_ASM16469v2_genomic.fna	>NC_014643.1 Rothia dentocariosa ATCC 17931, complete sequence
GCF_000164865.1_ASM16486v1_genomic.fna	>NC_014618.1 [Enterobacter] lignolyticus SCF1, complete sequence
GCF_000164885.1_ASM16488v1_genomic.fna	>NC_014625.1 Ketogulonicigenium vulgare Y25, complete sequence
GCF_000164905.1_ASM16490v1_genomic.fna	>NC_017161.1 Hydrogenobacter thermophilus TK-6, complete sequence
GCF_000164965.1_ASM16496v1_genomic.fna	>NC_014616.1 Bifidobacterium bifidum S17, complete sequence
GCF_000164985.3_ASM16498v2_genomic.fna	>NC_014622.2 Paenibacillus polymyxa SC2, complete sequence
GCF_000165465.1_ASM16546v1_genomic.fna	>NC_017455.1 Halanaerobium praevalens DSM 2228, complete sequence
GCF_000165485.1_ASM16548v1_genomic.fna	>NC_014623.1 Stigmatella aurantiaca DW4/3-1, complete sequence
GCF_000165505.1_ASM16550v1_genomic.fna	>NC_014632.1 Ilyobacter polytropus DSM 2926, complete sequence
GCF_000165525.1_ASM16552v1_genomic.fna	>NC_017451.1 Haemophilus influenzae R2866, complete sequence
GCF_000165575.1_ASM16557v1_genomic.fna	>NC_017452.1 Haemophilus influenzae R2846, complete sequence
GCF_000165715.2_ASM16571v3_genomic.fna	>NC_015174.1 Rubinisphaera brasiliensis DSM 5305, complete sequence
GCF_000165775.1_ASM16577v3_genomic.fna	>NC_018528.1 Lactobacillus helveticus R0052, complete sequence
GCF_000165815.1_ASM16581v1_genomic.fna	>NC_017445.1 Erwinia sp. Ejp617, complete sequence
GCF_000165835.1_ASM16583v1_genomic.fna	>NC_014640.1 Achromobacter xylosoxidans A8, complete sequence
GCF_000165905.1_ASM16590v1_genomic.fna	>NC_014638.1 Bifidobacterium bifidum PRL2010, complete sequence
GCF_000165925.1_ASM16592v1_genomic.fna	>NC_014639.1 Bacillus atrophaeus 1942, complete sequence
GCF_000166055.1_ASM16605v1_genomic.fna	>NC_014664.1 Rhodomicrobium vannielii ATCC 17100, complete sequence
GCF_000166115.1_ASM16611v1_genomic.fna	>NC_017310.1 Desulfovibrio vulgaris RCH1, complete sequence
GCF_000166135.1_ASM16613v1_genomic.fna	>NC_014666.1 Pseudofrankia inefficax, complete sequence
GCF_000166275.1_ASM16627v1_genomic.fna	>NZ_CM001023.1 Algoriphagus machipongonensis strain PR1 chromosome, whole genome shotgun sequence
GCF_000166295.1_ASM16629v1_genomic.fna	>NC_017506.1 Marinobacter adhaerens HP15, complete sequence
GCF_000166315.1_ASM16631v1_genomic.fna	>NC_014656.1 Bifidobacterium longum subsp. longum BBMN68, complete sequence
GCF_000166335.1_ASM16633v1_genomic.fna	>NC_014657.1 Caldicellulosiruptor owensensis OL, complete sequence
GCF_000166355.1_ASM16635v1_genomic.fna	>NC_014652.1 Caldicellulosiruptor hydrothermalis 108, complete sequence
GCF_000166395.1_ASM16639v1_genomic.fna	>NC_014655.1 Leadbetterella byssophila DSM 17132, complete sequence
GCF_000166415.1_ASM16641v1_genomic.fna	>NC_014654.1 Halanaerobium hydrogeniformans, complete sequence
GCF_000166455.1_ASM16645v2_genomic.fna	>NC_016445.1 Vibrio cholerae O1 str. 2010EL-1786 chromosome 1, complete sequence
GCF_000166635.1_ASM16663v1_genomic.fna	>NC_017418.1 Borreliella burgdorferi N40, complete sequence
GCF_000166655.1_ASM16665v1_genomic.fna	>NC_017403.1 Borreliella burgdorferi JD1, complete sequence
GCF_000166695.1_ASM16669v1_genomic.fna	>NC_014721.1 Caldicellulosiruptor acetigenus I77R1B, complete sequence
GCF_000166775.1_ASM16677v1_genomic.fna	>NC_014720.1 Caldicellulosiruptor kronotskyensis 2002, complete sequence
GCF_000166935.1_ASM16693v1_genomic.fna	>NZ_AABW01000001.1 Rickettsia sibirica 246 chromosome, whole genome shotgun sequence
GCF_000167435.2_ASM16743v2_genomic.fna	>NZ_CP077685.1 Streptococcus pyogenes strain M49 591 chromosome, complete genome
GCF_000167875.2_ASM16787v2_genomic.fna	>NZ_CP035751.1 Escherichia coli E110019 chromosome, complete genome
GCF_000168315.3_ASM16831v3_genomic.fna	>NC_017267.2 Xanthomonas oryzae pv. oryzicola BLS256, complete sequence
GCF_000168335.1_ASM16833v1_genomic.fna	>NZ_AAQW01000001.1 Pseudomonas aeruginosa PACS2 chromosome, whole genome shotgun sequence
GCF_000168355.3_ASM16835v3_genomic.fna	>NZ_CP002007.2 Streptococcus suis 05HAS68 chromosome, complete genome
GCF_000168575.2_ASM16857v2_genomic.fna	>NC_017546.1 Listeria monocytogenes FSL R2-561, complete sequence
GCF_000168595.2_ASM16859v2_genomic.fna	>NC_017547.1 Listeria monocytogenes Finland 1998, complete sequence
GCF_000168635.2_ASM16863v2_genomic.fna	>NC_017545.1 Listeria monocytogenes J0161, complete sequence
GCF_000168695.2_ASM16869v2_genomic.fna	>NC_017544.1 Listeria monocytogenes 10403S, complete sequence
GCF_000168775.2_ASM16877v2_genomic.fna	>NC_019551.1 Francisella tularensis subsp. holarctica FSC200, complete sequence
GCF_000168875.3_ASM16887v3_genomic.fna	>NZ_CP018150.1 Coxiella burnetii 'MSU Goat Q177' chromosome, complete genome
GCF_000169195.2_ASM16919v2_genomic.fna	>NC_016023.1 Heyndrickxia coagulans 36D1, complete sequence
GCF_000170955.2_ASM17095v2_genomic.fna	>NZ_ABCY02000001.1 Borreliella valaisiana VS116 chromosome, whole genome shotgun sequence
GCF_000171795.2_ASM17179v2_genomic.fna	>NZ_CP005388.1 Campylobacter jejuni subsp. jejuni CG8421 chromosome, complete genome
GCF_000172155.1_ASM17215v1_genomic.fna	>NZ_ABIZ01000001.1 Verrucomicrobium spinosum DSM 4136 = JCM 18804 strain DSM 4136 chromosome, whole genome shotgun sequence
GCF_000172575.2_ASM17257v2_genomic.fna	>NC_017316.1 Enterococcus faecalis OG1RF, complete sequence
GCF_000172635.2_ASM17263v2_genomic.fna	>NC_018632.1 Alteromonas macleodii ATCC 27126, complete sequence
GCF_000172695.2_ASM17269v2_genomic.fna	>NZ_CP021124.1 Rhizobium sp. Kim5 chromosome, complete genome
GCF_000172715.2_ASM17271v2_genomic.fna	>NZ_CP020896.1 Rhizobium phaseoli Brasil 5 strain Bra5 chromosome, complete genome
GCF_000172795.2_ASM17279v2_genomic.fna	>NZ_CP020947.1 Rhizobium sp. CIAT894 chromosome, complete genome
GCF_000173475.1_ASM17347v1_genomic.fna	>NZ_ABYD01000001.1 Chlamydia trachomatis 6276 chromosome, whole genome shotgun sequence
GCF_000173495.1_ASM17349v1_genomic.fna	>NZ_ABYE01000001.1 Chlamydia trachomatis 6276s chromosome, whole genome shotgun sequence
GCF_000173515.1_ASM17351v1_genomic.fna	>NZ_ABYF01000001.1 Chlamydia trachomatis 70 chromosome, whole genome shotgun sequence
GCF_000173535.1_ASM17353v1_genomic.fna	>NZ_ABYG01000001.1 Chlamydia trachomatis 70s chromosome, whole genome shotgun sequence
GCF_000174055.1_ASM17405v1_genomic.fna	>NZ_ACFJ01000001.1 Chlamydia trachomatis D(s)2923 chromosome, whole genome shotgun sequence
GCF_000174075.1_ASM17407v1_genomic.fna	>NZ_ACFK01000001.1 Buchnera aphidicola str. LSR1 (Acyrthosiphon pisum) chromosome, whole genome shotgun sequence
GCF_000174395.2_ASM17439v2_genomic.fna	>NC_017960.1 Enterococcus faecium DO, complete sequence
GCF_000174795.2_ASM17479v2_genomic.fna	>NC_014915.1 Geobacillus sp. Y412MC52, complete sequence
GCF_000175215.2_ASM17521v2_genomic.fna	>NC_014816.1 Asticcacaulis excentricus CB 48 chromosome 1, complete sequence
GCF_000175255.2_ASM17525v2_genomic.fna	>NC_017262.1 Zymomonas mobilis subsp. mobilis ATCC 10988, complete sequence
GCF_000175295.2_ASM17529v2_genomic.fna	>NC_014964.1 Thermoanaerobacter brockii subsp. finnii Ako-1, complete sequence
GCF_000175515.1_ASM17551v1_genomic.fna	>NZ_ACUI01000001.1 Chlamydia trachomatis L2tet1 chromosome, whole genome shotgun sequence
GCF_000175575.2_ASM17557v2_genomic.fna	>NZ_CP005986.1 Acidithiobacillus caldus ATCC 51756 chromosome, complete genome
GCF_000175935.2_ASM17593v2_genomic.fna	>NC_014837.1 Pantoea sp. At-9b, complete sequence
GCF_000176035.2_ASM17603v2_genomic.fna	>NC_015675.1 Mesorhizobium opportunistum WSM2075, complete sequence
GCF_000176835.2_ASM17683v2_genomic.fna	>NC_021591.1 Serratia plymuthica 4Rx13, complete sequence
GCF_000176855.2_ASM17685v2_genomic.fna	>NC_015138.1 Paracidovorax avenae ATCC 19860, complete sequence
GCF_000176915.2_ASM17691v2_genomic.fna	>NC_014844.1 Pseudodesulfovibrio aespoeensis Aspo-2, complete sequence
GCF_000177195.2_ASM17719v2_genomic.fna	>NC_015953.1 Streptomyces sp. SirexAA-E, complete sequence
GCF_000177235.2_ASM17723v2_genomic.fna	>NC_014829.1 Evansella cellulosilytica DSM 2522, complete sequence
GCF_000177535.2_ASM17753v2_genomic.fna	>NC_015673.1 Corynebacterium resistens DSM 45100, complete sequence
GCF_000177615.2_ASM17761v2_genomic.fna	>NC_015656.1 Candidatus Protofrankia datiscae, complete sequence
GCF_000177635.2_ASM17763v2_genomic.fna	>NC_014836.1 Desulfurispirillum indicum S5, complete sequence
GCF_000177655.2_ASM17765v2_genomic.fna	>NC_014815.1 Micromonospora sp. L5, complete sequence
GCF_000178115.2_ASM17811v2_genomic.fna	>NC_014828.1 Ethanoligenens harbinense YUAN-3, complete sequence
GCF_000178395.2_ASM17839v2_genomic.fna	>NC_015660.1 Parageobacillus thermoglucosidasius C56-YS93, complete sequence
GCF_000178495.2_ASM17849v2_genomic.fna	>NZ_CP029003.1 Actinobacillus pleuropneumoniae serovar 1 str. 4074 chromosome, complete genome
GCF_000178835.2_ASM17883v2_genomic.fna	>NC_015275.1 Cellulosilyticum lentocellum DSM 5427, complete sequence
GCF_000178875.2_ASM17887v2_genomic.fna	>NC_016901.1 Shewanella baltica OS678, complete sequence
GCF_000178935.2_ASM17893v2_genomic.fna	>NC_017360.1 Helicobacter pylori 35A, complete sequence
GCF_000178955.2_ASM17895v2_genomic.fna	>NC_016631.1 Granulicella mallensis MP5ACTX8, complete sequence
GCF_000178975.2_ASM17897v2_genomic.fna	>NC_015064.1 Granulicella tundricola MP5ACTX9, complete sequence
GCF_000179015.2_ASM17901v2_genomic.fna	>NC_014910.1 Alicycliphilus denitrificans BC, complete sequence
GCF_000179035.2_ASM17903v2_genomic.fna	>NC_015155.1 Mycoplasma suis str. Illinois, complete sequence
GCF_000179235.2_ASM17923v2_genomic.fna	>NZ_CP039373.1 Synechococcus sp. CB0101 chromosome, complete genome
GCF_000179395.2_ASM17939v2_genomic.fna	>NC_015859.1 Corynebacterium variabile DSM 44702, complete sequence
GCF_000179635.2_ASM17963v2_genomic.fna	>NC_014833.1 Ruminococcus albus 7 = DSM 20455, complete sequence
GCF_000179915.2_ASM17991v2_genomic.fna	>NC_014963.1 Terriglobus saanensis SP1PR4, complete sequence
GCF_000180515.1_ASM18051v2_genomic.fna	>NC_018594.1 Streptococcus pneumoniae SPNA45, complete sequence
GCF_000182745.2_ASM18274v1_genomic.fna	>NC_016027.1 Komagataeibacter medellinensis NBRC 3288, complete sequence
GCF_000182835.1_ASM18283v1_genomic.fna	>NC_014727.1 Lactobacillus delbrueckii subsp. bulgaricus ND02, complete sequence
GCF_000182875.1_ASM18287v1_genomic.fna	>NC_017563.1 Streptococcus thermophilus ND03, complete sequence
GCF_000183115.1_ASM18311v1_genomic.fna	>NC_014733.1 Methylovorus sp. MP688, complete sequence
GCF_000183135.1_ASM18313v1_genomic.fna	>NC_014734.1 Paludibacter propionicigenes WB4, complete sequence
GCF_000183155.1_ASM18315v1_genomic.fna	>NC_014738.1 Riemerella anatipestifer ATCC 11845 = DSM 15868, complete sequence
GCF_000183185.1_ASM18318v1_genomic.fna	>NC_017509.1 Mesomycoplasma hyopneumoniae 168, complete sequence
GCF_000183225.1_ASM18322v1_genomic.fna	>NC_017255.1 Buchnera aphidicola str. LL01 (Acyrthosiphon pisum), complete sequence
GCF_000183285.1_ASM18328v1_genomic.fna	>NC_017253.1 Buchnera aphidicola str. JF99 (Acyrthosiphon pisum), complete sequence
GCF_000183345.1_ASM18334v1_genomic.fna	>NC_017634.1 Escherichia coli O83:H1 str. NRG 857C, complete sequence
GCF_000183365.1_ASM18336v1_genomic.fna	>NC_014751.1 Mycoplasma leachii PG50, complete sequence
GCF_000183385.1_ASM18338v1_genomic.fna	>NC_014760.1 Mycoplasmopsis bovis PG45, complete sequence
GCF_000183405.1_ASM18340v1_genomic.fna	>NC_014758.1 Calditerrivibrio nitroreducens DSM 19672, complete sequence
GCF_000183425.1_ASM18342v1_genomic.fna	>NC_014759.1 Marivirga tractuosa DSM 4126, complete sequence
GCF_000183645.1_ASM18364v1_genomic.fna	>NC_017530.1 Pseudomonas putida BIRD-1, complete sequence
GCF_000183665.1_ASM18366v1_genomic.fna	>NC_014774.1 Candidatus Liberibacter solanacearum CLso-ZC1, complete sequence
GCF_000183725.1_ASM18372v1_genomic.fna	>NC_014762.1 Sulfuricurvum kujiense DSM 16994, complete sequence
GCF_000183745.1_ASM18374v1_genomic.fna	>NC_014761.1 Oceanithermus profundus DSM 14977, complete sequence
GCF_000184065.1_ASM18406v1_genomic.fna	>NC_014803.1 Pseudoalteromonas sp. SM9913 chromosome I, complete sequence
GCF_000184185.1_ASM18418v1_genomic.fna	>NC_017635.1 Escherichia coli W, complete sequence
GCF_000184205.1_ASM18420v1_genomic.fna	>NC_017281.1 Campylobacter jejuni subsp. jejuni S3, complete sequence
GCF_000184325.1_ASM18432v1_genomic.fna	>NC_016602.1 Vibrio furnissii NCTC 11218 chromosome 1, complete sequence
GCF_000184345.1_ASM18434v2_genomic.fna	>NC_017583.1 Spirochaeta thermophila DSM 6578, complete sequence
GCF_000184435.1_ASM18443v1_genomic.fna	>NC_014814.1 Mycolicibacterium gilvum Spyr1, complete sequence
GCF_000184685.1_ASM18468v1_genomic.fna	>NC_014830.1 Intrasporangium calvum DSM 43043, complete sequence
GCF_000184705.1_ASM18470v1_genomic.fna	>NC_014831.1 Thermaerobacter marianensis DSM 12885, complete sequence
GCF_000184745.1_ASM18474v1_genomic.fna	>NC_014931.1 Variovorax paradoxus EPS, complete sequence
GCF_000184925.1_ASM18492v1_genomic.fna	>NC_017304.1 Acetivibrio thermocellus DSM 1313, complete sequence
GCF_000185185.1_ASM18518v1_genomic.fna	>NC_017372.1 Helicobacter pylori India7, complete sequence
GCF_000185205.1_ASM18520v1_genomic.fna	>NC_017371.1 Helicobacter pylori Gambia94/24, complete sequence
GCF_000185225.1_ASM18522v1_genomic.fna	>NC_017362.1 Helicobacter pylori Lithuania75, complete sequence
GCF_000185245.1_ASM18524v1_genomic.fna	>NC_017361.1 Helicobacter pylori SouthAfrica7, complete sequence
GCF_000185805.1_ASM18580v1_genomic.fna	>NC_014926.1 Thermovibrio ammonificans HB-1, complete sequence
GCF_000185885.1_ASM18588v1_genomic.fna	>NC_014925.1 Staphylococcus pseudintermedius HKU10-03, complete sequence
GCF_000185905.1_ASM18590v1_genomic.fna	>NC_014923.1 Mesorhizobium ciceri biovar biserrulae WSM1271, complete sequence
GCF_000185965.1_ASM18596v1_genomic.fna	>NC_014924.1 Pseudoxanthomonas suwonensis 11-1, complete sequence
GCF_000185985.2_ASM18598v2_genomic.fna	>NC_014909.2 Candidatus Blochmannia vafer str. BVAF, complete sequence
GCF_000186005.1_ASM18600v1_genomic.fna	>NC_014921.1 Mycoplasmopsis fermentans M64, complete sequence
GCF_000186225.1_ASM18622v1_genomic.fna	>NC_014933.1 Bacteroides helcogenes P 36-108, complete sequence
GCF_000186245.1_ASM18624v1_genomic.fna	>NC_014935.1 Nitratifractor salsuginis DSM 16511, complete sequence
GCF_000186265.1_ASM18626v1_genomic.fna	>NC_014934.1 Cellulophaga algicola DSM 14237, complete sequence
GCF_000186345.1_ASM18634v1_genomic.fna	>NC_014962.1 Isosphaera pallida ATCC 43644, complete sequence
GCF_000186385.1_ASM18638v1_genomic.fna	>NC_014958.1 Deinococcus maricopensis DSM 21211, complete sequence
GCF_000186405.1_ASM18640v1_genomic.fna	>NC_017618.1 Streptococcus suis JS14, complete sequence
GCF_000186585.1_ASM18658v1_genomic.fna	>NC_014965.1 Vibrio vulnificus MO6-24/O chromosome I, complete sequence
GCF_000186665.3_ASM18666v4_genomic.fna	>NC_020547.2 Acinetobacter baumannii D1279779, complete sequence
GCF_000186725.1_ASM18672v1_genomic.fna	>NC_017265.1 Yersinia pestis biovar Medievalis str. Harbin 35, complete sequence
GCF_000186745.1_ASM18674v1_genomic.fna	>NC_014976.1 Bacillus subtilis BSn5, complete sequence
GCF_000186885.1_ASM18688v1_genomic.fna	>NC_014972.1 Desulfobulbus propionicus DSM 2032, complete sequence
GCF_000187005.1_ASM18700v1_genomic.fna	>NC_014974.1 Thermus scotoductus SA-01, complete sequence
GCF_000187205.2_ASM18720v4_genomic.fna	>NC_017847.1 Acinetobacter baumannii MDR-TJ, complete sequence
GCF_000187705.1_ASM18770v1_genomic.fna	>NC_015061.1 Rahnella aceris, complete sequence
GCF_000187935.1_ASM18793v2_genomic.fna	>NZ_AEUT02000001.1 Streptococcus parauberis NCFD 2020 chromosome, whole genome shotgun sequence
GCF_000188215.1_ASM18821v1_genomic.fna	>NC_017162.1 Acinetobacter baumannii 1656-2, complete sequence
GCF_000188735.1_ASM18873v1_genomic.fna	>NC_016857.1 Salmonella enterica subsp. enterica serovar Typhimurium str. ST4/74, complete sequence
GCF_000188955.2_ASM18895v5_genomic.fna	>NZ_CP007530.1 Salmonella enterica subsp. enterica serovar Montevideo str. 507440-20 chromosome, complete genome
GCF_000189295.2_ASM18929v2_genomic.fna	>NC_016803.1 Pseudodesulfovibrio mercurii, complete sequence
GCF_000189415.1_ASM18941v1_genomic.fna	>NC_015144.1 Weeksella virosa DSM 16922, complete sequence
GCF_000189455.2_ASM18945v3_genomic.fna	>NZ_CP025395.1 Staphylococcus aureus O46 chromosome, complete genome
GCF_000189495.1_ASM18949v1_genomic.fna	>NC_017568.1 Staphylococcus pseudintermedius ED99, complete sequence
GCF_000189515.1_ASM18951v1_genomic.fna	>NC_017467.1 Lactobacillus helveticus H10, complete sequence
GCF_000189535.1_ASM18953v1_genomic.fna	>NC_015145.1 Pseudarthrobacter phenanthrenivorans Sphe3, complete sequence
GCF_000189775.2_ASM18977v3_genomic.fna	>NC_015555.1 Thermoanaerobacterium xylanolyticum LX-11, complete sequence
GCF_000190435.1_ASM19043v1_genomic.fna	>NC_015152.1 Sphaerochaeta globosa str. Buddy, complete sequence
GCF_000190535.1_ASM19053v1_genomic.fna	>NC_015160.1 Odoribacter splanchnicus DSM 20712, complete sequence
GCF_000190555.1_ASM19055v1_genomic.fna	>NC_015161.1 Deinococcus proteolyticus MRP, complete sequence
GCF_000190575.1_ASM19057v1_genomic.fna	>NC_015164.1 Phocaeicola salanitronis DSM 18170, complete sequence
GCF_000190595.1_ASM19059v1_genomic.fna	>NC_015167.1 Cellulophaga lytica DSM 7489, complete sequence
GCF_000190635.1_ASM19063v1_genomic.fna	>NC_015172.1 Syntrophobotulus glycolicus DSM 8271, complete sequence
GCF_000190735.1_ASM19073v2_genomic.fna	>NC_015177.1 Pseudopedobacter saltans DSM 12145, complete sequence
GCF_000191045.1_ASM19104v1_genomic.fna	>NC_015185.1 Desulfurobacterium thermolithotrophum DSM 11699, complete sequence
GCF_000191145.1_ASM19114v1_genomic.fna	>NC_016603.1 Acinetobacter pittii PHEA-2 chromosome, complete genome
GCF_000191425.1_ASM19142v1_genomic.fna	>NC_017513.1 Neisseria meningitidis G2136, complete sequence
GCF_000191445.1_ASM19144v1_genomic.fna	>NC_017516.1 Neisseria meningitidis H44/76, complete sequence
GCF_000191465.1_ASM19146v1_genomic.fna	>NC_017514.1 Neisseria meningitidis M01-240149, complete sequence
GCF_000191485.1_ASM19148v1_genomic.fna	>NC_017517.1 Neisseria meningitidis M01-240355, complete sequence
GCF_000191505.1_ASM19150v1_genomic.fna	>NC_017515.1 Neisseria meningitidis M04-240196, complete sequence
GCF_000191525.1_ASM19152v1_genomic.fna	>NC_017518.1 Neisseria meningitidis NZ-05/33, complete sequence
GCF_000191545.1_ASM19154v1_genomic.fna	>NC_015214.1 Lactobacillus amylovorus, complete sequence
GCF_000191565.1_ASM19156v1_genomic.fna	>NC_017569.1 Riemerella anatipestifer RA-GD, complete sequence
GCF_000191905.1_ASM19190v1_genomic.fna	>NC_017295.1 Clostridium acetobutylicum EA 2018, complete sequence
GCF_000191925.1_ASM19192v1_genomic.fna	>NC_015470.1 Chlamydia psittaci 6BC, complete sequence
GCF_000192045.2_ASM19204v3_genomic.fna	>NZ_CP019725.1 Xanthomonas perforans 91-118 chromosome, complete genome
GCF_000192105.1_ASM19210v1_genomic.fna	>NC_015224.1 Yersinia enterocolitica subsp. palearctica 105.5R(r), complete sequence
GCF_000192395.2_ASM19239v2_genomic.fna	>NZ_CP017125.1 Mycoplasma capricolum subsp. capripneumoniae M1601 chromosome, complete genome
GCF_000192635.1_ASM19263v1_genomic.fna	>NC_015183.1 Agrobacterium fabacearum chromosome circular, complete sequence
GCF_000192705.1_ASM19270v1_genomic.fna	>NC_017486.1 Lactococcus lactis subsp. lactis CV56, complete sequence
GCF_000192725.1_ASM19272v1_genomic.fna	>NC_017244.1 Brucella melitensis M28 chromosome 1, complete sequence
GCF_000192745.1_ASM19274v1_genomic.fna	>NC_015259.1 Polymorphum gilvum SL003B-26A1, complete sequence
GCF_000192865.1_ASM19286v1_genomic.fna	>NC_015276.1 Marinomonas mediterranea MMB-1, complete sequence
GCF_000192885.1_ASM19288v1_genomic.fna	>NC_017246.1 Brucella melitensis M5-90 chromosome I, complete sequence
GCF_000193185.2_ASM19318v2_genomic.fna	>NZ_CP012090.1 Mycobacterium tuberculosis W-148 chromosome, complete genome
GCF_000193205.1_ASM19320v1_genomic.fna	>NC_015278.1 Aerococcus sp. Group 1, complete sequence
GCF_000193355.1_ASM19335v1_genomic.fna	>NC_017208.1 Bacillus thuringiensis serovar chinensis CT-43, complete sequence
GCF_000193395.1_ASM19339v1_genomic.fna	>NC_015311.1 Prevotella denticola F0289, complete sequence
GCF_000193435.2_ASM19343v3_genomic.fna	>NC_015949.1 Caldicellulosiruptor acetigenus 6A, complete sequence
GCF_000193495.2_ASM19349v2_genomic.fna	>NZ_AP023410.1 Acetobacter aceti NBRC 14818 chromosome, complete genome
GCF_000193595.2_ASM19359v3_genomic.fna	>NZ_CP009751.1 Bordetella pertussis B1917 chromosome, complete genome
GCF_000193615.2_ASM19361v3_genomic.fna	>NZ_CP009752.1 Bordetella pertussis B1920 chromosome, complete genome
GCF_000194115.1_ASM19411v1_genomic.fna	>NC_017470.1 Lactobacillus amylovorus GRL1118, complete sequence
GCF_000194135.1_ASM19413v1_genomic.fna	>NC_015318.1 Hippea maritima DSM 10411, complete sequence
GCF_000194605.1_ASM19460v1_genomic.fna	>NC_015321.1 Fluviicola taffensis DSM 16823, complete sequence
GCF_000194745.1_ASM19474v1_genomic.fna	>NC_015381.1 Burkholderia gladioli BSR3 chromosome 1, complete sequence
GCF_000194765.1_ASM19476v1_genomic.fna	>NC_017474.1 Lacticaseibacillus paracasei, complete sequence
GCF_000194785.1_ASM19478v1_genomic.fna	>NC_017473.1 Lacticaseibacillus paracasei, complete sequence
GCF_000194805.1_ASM19480v1_genomic.fna	>NC_015379.1 Pseudomonas brassicacearum subsp. brassicacearum NFM421, complete sequence
GCF_000195085.1_ASM19508v1_genomic.fna	>NC_015380.1 Candidatus Pelagibacter sp. IMCC9063, complete sequence
GCF_000195105.1_ASM19510v1_genomic.fna	>NC_017532.1 Stutzerimonas stutzeri DSM 4166, complete sequence
GCF_000195275.1_ASM19527v1_genomic.fna	>NC_015385.1 Treponema succinifaciens DSM 2489, complete sequence
GCF_000195295.1_ASM19529v1_genomic.fna	>NC_015388.1 Desulfobacca acetoxidans DSM 11109, complete sequence
GCF_000195315.1_ASM19531v1_genomic.fna	>NC_015389.1 Coriobacterium glomerans PW2, complete sequence
GCF_000195335.1_ASM19533v1_genomic.fna	>NC_015387.1 Marinithermus hydrothermalis DSM 14884, complete sequence
GCF_000195395.5_ASM19539v6_genomic.fna	>NC_021829.4 Listeria monocytogenes J1-220, complete sequence
GCF_000195435.3_ASM19543v4_genomic.fna	>NC_021830.2 Listeria monocytogenes J1816, complete sequence
GCF_000195515.1_ASM19551v1_genomic.fna	>NC_017188.1 Bacillus amyloliquefaciens TA208, complete sequence
GCF_000195535.1_ASM19553v1_genomic.fna	>NC_017450.1 Francisella cf. novicida Fx1, complete sequence
GCF_000195555.1_ASM19555v1_genomic.fna	>NC_017449.1 Francisella hispaniensis, complete sequence
GCF_000195575.1_ASM19557v1_genomic.fna	>NC_015391.1 Carnobacterium sp. 17-4, complete sequence
GCF_000195675.1_ASM19567v1_genomic.fna	>NC_002927.3 Bordetella bronchiseptica RB50, complete sequence
GCF_000195695.1_ASM19569v1_genomic.fna	>NC_002928.3 Bordetella parapertussis 12822, complete sequence
GCF_000195715.1_ASM19571v1_genomic.fna	>NC_002929.2 Bordetella pertussis Tohama I, complete sequence
GCF_000195735.1_ASM19573v1_genomic.fna	>NC_000963.1 Rickettsia prowazekii str. Madrid E, complete sequence
GCF_000195755.1_ASM19575v1_genomic.fna	>NC_002937.3 Desulfovibrio vulgaris str. Hildenborough, complete sequence
GCF_000195775.2_ASM19577v2_genomic.fna	>NZ_CP116810.1 Rhodopseudomonas palustris CGA009 chromosome, complete genome
GCF_000195795.1_ASM19579v1_genomic.fna	>NC_003212.1 Listeria innocua Clip11262, complete sequence
GCF_000195815.1_ASM19581v1_genomic.fna	>NC_002935.2 Corynebacterium diphtheriae NCTC 13129, complete sequence
GCF_000195835.3_ASM19583v2_genomic.fna	>NC_002945.4 Mycobacterium tuberculosis variant bovis AF2122/97 chromosome Mycobacterium_bovis_AF212297, complete sequence
GCF_000195855.1_ASM19585v1_genomic.fna	>NC_002677.1 Mycobacterium leprae TN, complete sequence
GCF_000195875.1_ASM19587v1_genomic.fna	>NC_002771.1 Mycoplasmopsis pulmonis UAB CTIP, complete sequence
GCF_000195955.2_ASM19595v2_genomic.fna	>NC_000962.3 Mycobacterium tuberculosis H37Rv, complete genome
GCF_000195975.1_ASM19597v1_genomic.fna	>NC_005070.1 Parasynechococcus marenigrum WH 8102, complete sequence
GCF_000195995.1_ASM19599v1_genomic.fna	>NC_003198.1 Salmonella enterica subsp. enterica serovar Typhi str. CT18, complete sequence
GCF_000196015.1_ASM19601v1_genomic.fna	>NC_007973.1 Cupriavidus metallidurans CH34, complete sequence
GCF_000196035.1_ASM19603v1_genomic.fna	>NC_003210.1 Listeria monocytogenes EGD-e chromosome, complete genome
GCF_000196055.1_ASM19605v1_genomic.fna	>NC_004368.1 Streptococcus agalactiae NEM316, complete sequence
GCF_000196075.1_ASM19607v1_genomic.fna	>NC_004551.1 Tropheryma whipplei TW08/27, complete sequence
GCF_000196095.1_ASM19609v1_genomic.fna	>NC_004603.1 Vibrio parahaemolyticus RIMD 2210633 chromosome 1, complete sequence
GCF_000196115.1_ASM19611v1_genomic.fna	>NC_005027.1 Rhodopirellula baltica SH 1, complete sequence
GCF_000196135.1_ASM19613v1_genomic.fna	>NC_005090.1 Wolinella succinogenes DSM 1740, complete sequence
GCF_000196155.1_ASM19615v1_genomic.fna	>NC_005126.1 Photorhabdus laumondii subsp. laumondii TTO1, complete sequence
GCF_000196175.1_ASM19617v1_genomic.fna	>NC_005363.1 Bdellovibrio bacteriovorus HD100, complete sequence
GCF_000196215.1_ASM19621v1_genomic.fna	>NC_006156.1 Borreliella bavariensis PBi chromosome linear, complete sequence
GCF_000196235.1_ASM19623v1_genomic.fna	>NC_008541.1 Arthrobacter sp. FB24, complete sequence
GCF_000196255.1_ASM19625v1_genomic.fna	>NC_006370.1 Photobacterium profundum SS9 chromosome 1, complete sequence
GCF_000196275.1_ASM19627v1_genomic.fna	>NC_008025.1 Deinococcus geothermalis DSM 11300, complete sequence
GCF_000196295.1_ASM19629v1_genomic.fna	>NC_014752.1 Neisseria lactamica 020-06, complete sequence
GCF_000196315.1_ASM19631v1_genomic.fna	>NC_014230.1 Croceibacter atlanticus HTCC2559, complete sequence
GCF_000196335.1_ASM19633v1_genomic.fna	>NC_006958.1 Corynebacterium glutamicum ATCC 13032, complete sequence
GCF_000196355.1_ASM19635v1_genomic.fna	>NC_007614.1 Nitrosospira multiformis ATCC 25196, complete sequence
GCF_000196395.1_ASM19639v1_genomic.fna	>NC_009348.1 Aeromonas salmonicida subsp. salmonicida A449, complete sequence
GCF_000196435.1_ASM19643v1_genomic.fna	>NC_010161.1 Bartonella tribocorum CIP 105476, complete sequence
GCF_000196455.1_ASM19645v1_genomic.fna	>NC_014614.1 Acetoanaerobium sticklandii, complete sequence
GCF_000196475.1_ASM19647v1_genomic.fna	>NC_012962.1 Photorhabdus asymbiotica, complete sequence
GCF_000196495.1_ASM19649v1_genomic.fna	>NC_011312.1 Aliivibrio salmonicida LFI1238 chromosome 1, complete sequence
GCF_000196515.1_ASM19651v1_genomic.fna	>NC_014248.1 'Nostoc azollae' 0708, complete sequence
GCF_000196535.1_ASM19653v1_genomic.fna	>NC_014246.1 Mobiluncus curtisii ATCC 43063, complete sequence
GCF_000196555.1_ASM19655v1_genomic.fna	>NC_015067.1 Bifidobacterium longum subsp. longum JCM 1217, complete sequence
GCF_000196575.1_ASM19657v1_genomic.fna	>NC_015052.1 Bifidobacterium longum subsp. infantis 157F, complete sequence
GCF_000196595.1_ASM19659v1_genomic.fna	>NC_014251.1 Streptococcus pneumoniae TCH8431/19A, complete sequence
GCF_000196615.1_ASM19661v1_genomic.fna	>NC_014306.1 Erwinia billingiae Eb661, complete sequence
GCF_000196695.1_ASM19669v1_genomic.fna	>NC_014659.1 Prescottella equi 103S, complete sequence
GCF_000196735.1_ASM19673v1_genomic.fna	>NC_014551.1 Bacillus amyloliquefaciens DSM 7 = ATCC 23350, complete sequence
GCF_000196755.1_ASM19675v1_genomic.fna	>NC_014256.1 Helicobacter pylori B8, complete sequence
GCF_000196795.1_ASM19679v1_genomic.fna	>NC_014259.1 Acinetobacter oleivorans DR1, complete sequence
GCF_000196835.1_ASM19683v1_genomic.fna	>NC_014318.1 Amycolatopsis mediterranei U32, complete sequence
GCF_000196855.1_ASM19685v1_genomic.fna	>NC_014319.1 Leuconostoc gasicomitatum LMG 18811, complete sequence
GCF_000196875.2_ASM19687v2_genomic.fna	>NC_014532.2 Halomonas elongata DSM 2581, complete sequence
GCF_000197735.1_ASM19773v1_genomic.fna	>NC_014550.1 Glutamicibacter arilaitensis Re117, complete sequence
GCF_000197755.2_ASM19775v2_genomic.fna	>NC_018587.1 Listeria monocytogenes SLCC2755, complete sequence
GCF_000197875.1_ASM19787v1_genomic.fna	>NC_014920.1 Haemophilus influenzae F3031, complete sequence
GCF_000198775.1_ASM19877v1_genomic.fna	>NC_014722.1 Mycetohabitans rhizoxinica HKI 454, complete sequence
GCF_000199675.1_ASM19967v1_genomic.fna	>NC_014960.1 Anaerolinea thermophila UNI-1, complete sequence
GCF_000200475.1_ASM20047v1_genomic.fna	>NC_014922.1 Haemophilus influenzae F3047, complete sequence
GCF_000200595.1_ASM20059v1_genomic.fna	>NC_014810.2 Helicobacter felis ATCC 49179, complete sequence
GCF_000200735.1_ASM20073v1_genomic.fna	>NC_014970.1 Mycoplasma haemofelis str. Langford 1, complete genome sequence
GCF_000202635.1_ASM20263v1_genomic.fna	>NC_015125.1 Microbacterium testaceum StLB037, complete sequence
GCF_000202835.1_ASM20283v1_genomic.fna	>NC_015186.1 Acidiphilium multivorum AIU301, complete sequence
GCF_000203195.1_ASM20319v1_genomic.fna	>NC_015215.1 Streptococcus gallolyticus subsp. gallolyticus ATCC BAA-2069, complete sequence
GCF_000203215.1_ASM20321v1_genomic.fna	>NC_015153.1 Mycoplasma suis KI3806, complete sequence
GCF_000203855.3_ASM20385v3_genomic.fna	>NC_004567.2 Lactiplantibacillus plantarum WCFS1, complete sequence
GCF_000203895.1_ASM20389v1_genomic.fna	>NC_008686.1 Paracoccus denitrificans PD1222 chromosome 1, complete sequence
GCF_000203915.1_ASM20391v1_genomic.fna	>NC_008390.1 Burkholderia ambifaria AMMD chromosome 1, complete sequence
GCF_000203935.1_ASM20393v1_genomic.fna	>NC_008577.1 Shewanella sp. ANA-3 chromosome 1, complete sequence
GCF_000203955.1_ASM20395v1_genomic.fna	>NC_008542.1 Burkholderia cenocepacia HI2424 chromosome 1, complete sequence
GCF_000204075.1_ASM20407v1_genomic.fna	>NC_007413.1 Trichormus variabilis ATCC 29413, complete sequence
GCF_000204115.1_ASM20411v1_genomic.fna	>NC_015424.1 Aeromonas veronii B565, complete sequence
GCF_000204135.1_ASM20413v1_genomic.fna	>NC_015408.1 Chlamydia pecorum E58, complete sequence
GCF_000204155.1_ASM20415v1_genomic.fna	>NC_015434.1 Micromonospora maris AB-18-032, complete sequence
GCF_000204255.1_ASM20425v1_genomic.fna	>NC_017287.1 Chlamydia psittaci 6BC, complete sequence
GCF_000204275.1_ASM20427v1_genomic.fna	>NC_017190.1 Bacillus amyloliquefaciens LL3, complete sequence
GCF_000204295.1_ASM20429v1_genomic.fna	>NC_015410.1 Pseudomonas mendocina NK-01, complete sequence
GCF_000204565.1_ASM20456v1_genomic.fna	>NC_015425.1 Clostridium botulinum BKT015925, complete sequence
GCF_000204625.1_ASM20462v1_genomic.fna	>NC_015433.1 Streptococcus suis ST3, complete sequence
GCF_000204645.1_ASM20464v1_genomic.fna	>NC_015422.1 Alicycliphilus denitrificans K601, complete sequence
GCF_000204665.1_ASM20466v1_genomic.fna	>NC_017347.1 Staphylococcus aureus subsp. aureus T0131, complete sequence
GCF_000204985.1_ASM20498v1_genomic.fna	>NC_017477.1 Lactobacillus johnsonii DPC 6026, complete sequence
GCF_000208385.1_ASM20838v1_genomic.fna	>NC_015436.1 Parasphaerochaeta coccoides DSM 17374, complete sequence
GCF_000208405.1_ASM20840v1_genomic.fna	>NC_015437.1 Selenomonas sputigena ATCC 35185, complete sequence
GCF_000209655.1_ASM20965v1_genomic.fna	>NC_015458.1 Pusillimonas sp. T7-7, complete sequence
GCF_000209675.1_ASM20967v1_genomic.fna	>NC_015460.1 Gallibacterium anatis UMN179, complete sequence
GCF_000209755.1_ASM20975v1_genomic.fna	>NC_017529.1 Listeria monocytogenes L99, complete sequence
GCF_000209795.2_ASM20979v2_genomic.fna	>NC_017196.2 Bacillus subtilis subsp. natto BEST195, complete sequence
GCF_000210155.1_ASM21015v1_genomic.fna	>NC_017454.1 Geobacter sulfurreducens KN400, complete sequence
GCF_000210315.1_ASM21031v1_genomic.fna	>NC_017337.1 Staphylococcus aureus subsp. aureus ED133, complete sequence
GCF_000210415.1_ASM21041v1_genomic.fna	>NC_017173.1 Clostridioides difficile CF5, complete sequence
GCF_000210435.1_ASM21043v1_genomic.fna	>NC_017174.1 Clostridioides difficile M120, complete sequence
GCF_000210455.1_ASM21045v1_genomic.fna	>NC_017178.1 Clostridioides difficile 2007855, complete sequence
GCF_000210475.1_ASM21047v1_genomic.fna	>NC_017633.1 Escherichia coli ETEC H10407, complete sequence
GCF_000210495.1_ASM21049v1_genomic.fna	>NC_017441.1 Chlamydia trachomatis Sweden2, complete sequence
GCF_000210815.2_ASM21081v2_genomic.fna	>NC_018588.1 Listeria monocytogenes SLCC2372 chromosome NC_018588.1, complete sequence
GCF_000210835.1_ASM21083v1_genomic.fna	>NC_016776.1 Bacteroides fragilis 638R, complete sequence
GCF_000210855.2_ASM21085v2_genomic.fna	>NC_016810.1 Salmonella enterica subsp. enterica serovar Typhimurium str. SL1344, complete sequence
GCF_000210875.1_ASM21087v1_genomic.fna	>NC_016809.1 Haemophilus influenzae 10810, complete sequence
GCF_000210895.1_ASM21089v1_genomic.fna	>NC_015964.1 Haemophilus parainfluenzae T3T1, complete sequence
GCF_000210915.2_ASM21091v2_genomic.fna	>NC_016620.1 Halobacteriovorax marinus SJ, complete sequence
GCF_000210935.1_ASM21093v1_genomic.fna	>NC_017593.1 Streptococcus pneumoniae INV200, complete sequence
GCF_000210955.1_ASM21095v1_genomic.fna	>NC_017592.1 Streptococcus pneumoniae OXC141, complete sequence
GCF_000210975.1_ASM21097v1_genomic.fna	>NC_017591.1 Streptococcus pneumoniae INV104, complete sequence
GCF_000210995.1_ASM21099v1_genomic.fna	>NC_021006.1 Streptococcus pneumoniae SPN034156, complete sequence
GCF_000211015.1_ASM21101v1_genomic.fna	>NC_021028.1 Streptococcus pneumoniae SPN034183, complete sequence
GCF_000211035.1_ASM21103v2_genomic.fna	>NC_021026.1 Streptococcus pneumoniae SPN994038, complete sequence
GCF_000211055.1_ASM21105v2_genomic.fna	>NC_021005.1 Streptococcus pneumoniae SPN994039, complete sequence
GCF_000211075.1_ASM21107v1_genomic.fna	>NC_021003.1 Streptococcus pneumoniae SPN032672, complete sequence
GCF_000211235.1_ASM21123v1_genomic.fna	>NC_017179.1 Clostridioides difficile BI1, complete sequence
GCF_000211255.2_ASM21125v2_genomic.fna	>NC_017312.1 Enterococcus faecalis 62, complete sequence
GCF_000211375.1_ASM21137v1_genomic.fna	>NC_015428.1 Lentilactobacillus buchneri NRRL B-30929, complete sequence
GCF_000211545.4_ASM21154v6_genomic.fna	>NC_023030.2 Mycoplasmoides gallisepticum S6, complete sequence
GCF_000211855.2_ASM21185v3_genomic.fna	>NC_015638.1 Lacinutrix sp. 5H-3-7-4, complete sequence
GCF_000212355.1_ASM21235v1_genomic.fna	>NC_015496.1 Dokdonia sp. 4H-3-7-5, complete sequence
GCF_000212375.1_ASM21237v1_genomic.fna	>NC_015501.1 Porphyromonas asaccharolytica DSM 20707, complete sequence
GCF_000212395.1_ASM21239v1_genomic.fna	>NC_015499.1 Thermodesulfobium narugense DSM 14796, complete sequence
GCF_000212415.1_ASM21241v1_genomic.fna	>NC_015500.1 Treponema brennaborense DSM 12168, complete sequence
GCF_000212605.1_ASM21260v1_genomic.fna	>NZ_CM001161.1 Cereibacter sphaeroides WS8N chromosome I, whole genome shotgun sequence
GCF_000212675.2_ASM21267v2_genomic.fna	>NC_016629.1 Desulfocurvibacter africanus subsp. africanus str. Walvis Bay, complete sequence
GCF_000212695.1_ASM21269v1_genomic.fna	>NC_015514.1 Cellulomonas fimi ATCC 484, complete sequence
GCF_000212715.2_ASM21271v2_genomic.fna	>NC_017641.1 Escherichia coli UMNK88, complete sequence
GCF_000212735.1_ASM21273v1_genomic.fna	>NC_015510.1 Haliscomenobacter hydrossis DSM 1100, complete sequence
GCF_000212755.2_ASM21275v3_genomic.fna	>NZ_CP036251.1 Xanthomonas oryzae strain X11-5A chromosome, complete genome
GCF_000212975.1_ASM21297v1_genomic.fna	>NC_017223.1 Bordetella pertussis CS, complete sequence
GCF_000213135.1_ASM21313v1_genomic.fna	>NC_017375.1 Helicobacter pylori 83, complete sequence
GCF_000213155.1_ASM21315v1_genomic.fna	>NC_017534.1 Cutibacterium acnes 266, complete sequence
GCF_000213235.1_ASM21323v1_genomic.fna	>NC_015519.1 Tepidanaerobacter acetatoxydans Re1, complete sequence
GCF_000213255.1_ASM21325v1_genomic.fna	>NC_015520.1 Mahella australiensis 50-1 BON, complete sequence
GCF_000213635.1_ASM21363v1_genomic.fna	>NC_016863.1 Salmonella enterica subsp. enterica serovar Typhimurium str. UK-1, complete sequence
GCF_000213655.1_ASM21365v1_genomic.fna	>NC_015554.1 Alteromonas naphthalenivorans, complete sequence
GCF_000213785.1_ASM21378v1_genomic.fna	>NC_015557.1 Hydrogenobaculum sp. 3684, complete sequence
GCF_000213805.1_ASM21380v1_genomic.fna	>NC_015556.1 Pseudomonas fulva 12-X, complete sequence
GCF_000213865.1_ASM21386v1_genomic.fna	>NC_017218.1 Bifidobacterium breve ACS-071-V-Sch8b, complete sequence
GCF_000213955.1_ASM21395v1_genomic.fna	>NC_017456.1 Gardnerella vaginalis HMP9231, complete sequence
GCF_000214095.2_ASM21409v3_genomic.fna	>NC_015942.1 Acidithiobacillus ferrivorans SS3, complete sequence
GCF_000214155.1_ASM21415v1_genomic.fna	>NC_015576.1 Mycolicibacter sinensis, complete sequence
GCF_000214175.1_ASM21417v1_genomic.fna	>NC_015564.1 Hoyosella subflava DQS3-9A1, complete sequence
GCF_000214195.1_ASM21419v1_genomic.fna	>NC_015566.1 Serratia sp. AS12, complete sequence
GCF_000214215.1_ASM21421v1_genomic.fna	>NC_015559.1 Marinomonas posidonica IVIA-Po-181, complete sequence
GCF_000214235.1_ASM21423v1_genomic.fna	>NC_015567.1 Serratia plymuthica AS9, complete sequence
GCF_000214355.1_ASM21435v1_genomic.fna	>NC_015577.1 Leadbettera azotonutricia ZAS-9, complete sequence
GCF_000214375.1_ASM21437v1_genomic.fna	>NC_015578.1 Treponema primitia ZAS-2, complete sequence
GCF_000214395.1_ASM21439v1_genomic.fna	>NC_015563.1 Delftia sp. Cs1-4, complete sequence
GCF_000214435.1_ASM21443v1_genomic.fna	>NC_015565.1 Desulfotomaculum nigrificans CO-1-SRB, complete sequence
GCF_000214665.1_ASM21466v1_genomic.fna	>NC_015572.1 Methylomonas methanica MC09, complete sequence
GCF_000214785.1_ASM21478v1_genomic.fna	>NC_015602.1 Lactobacillus kefiranofaciens subsp. kefiranofaciens, complete sequence
GCF_000214805.1_ASM21480v1_genomic.fna	>NC_017573.1 Serratia sp. AS13, complete sequence
GCF_000214825.1_ASM21482v1_genomic.fna	>NC_015581.1 Thiomicrospira cyclica ALM1, complete sequence
GCF_000214845.1_ASM21484v1_genomic.fna	>NC_017272.1 Thermus thermophilus SG0.5JP17-16, complete sequence
GCF_000215065.1_ASM21506v1_genomic.fna	>NC_015587.1 Hydrogenobaculum sp. SHO, complete sequence
GCF_000215085.1_ASM21508v1_genomic.fna	>NC_015589.1 Desulforamulus ruminis DSM 2154, complete sequence
GCF_000215105.1_ASM21510v1_genomic.fna	>NC_015588.1 Isoptericola variabilis 225, complete sequence
GCF_000215325.1_ASM21532v1_genomic.fna	>NC_017574.1 Ralstonia solanacearum Po82, complete sequence
GCF_000215345.2_ASM21534v3_genomic.fna	>NC_021878.1 Aliarcobacter butzleri 7h1h, complete sequence
GCF_000215645.1_ASM21564v1_genomic.fna	>NC_017317.1 Corynebacterium ulcerans 809, complete sequence
GCF_000215665.1_ASM21566v1_genomic.fna	>NC_015683.1 Corynebacterium ulcerans BR-AD22, complete sequence
GCF_000215705.1_ASM21570v1_genomic.fna	>NC_015677.1 Ramlibacter tataouinensis TTB310, complete sequence
GCF_000215745.1_ASM21574v1_genomic.fna	>NC_015663.1 Klebsiella aerogenes KCTC 2190, complete sequence
GCF_000215895.1_ASM21589v1_genomic.fna	>NC_017579.1 Shewanella baltica OS117, complete sequence
GCF_000215975.1_ASM21597v1_genomic.fna	>NC_015682.1 Thermodesulfobacterium geofontis OPF15, complete sequence
GCF_000217615.1_ASM21761v1_genomic.fna	>NC_017535.1 Cutibacterium acnes 6609, complete sequence
GCF_000217635.1_ASM21763v1_genomic.fna	>NC_015662.1 Buchnera aphidicola (Cinara tujafilina), complete sequence
GCF_000217655.1_ASM21765v1_genomic.fna	>NC_015714.1 Treponema paraluiscuniculi Cuniculi A, complete sequence
GCF_000217675.1_ASM21767v1_genomic.fna	>NC_015633.1 Vibrio anguillarum 775 chromosome I, complete sequence
GCF_000217795.1_ASM21779v1_genomic.fna	>NC_015681.1 Thermodesulfatator indicus DSM 15286, complete sequence
GCF_000217815.1_ASM21781v1_genomic.fna	>NC_015707.1 Pseudothermotoga thermarum DSM 5069, complete sequence
GCF_000217835.1_ASM21783v1_genomic.fna	>NC_015634.1 Heyndrickxia coagulans 2-6, complete sequence
GCF_000218265.1_ASM21826v1_genomic.fna	>NC_017325.1 Sinorhizobium meliloti SM11, complete sequence
GCF_000218305.1_ASM21830v1_genomic.fna	>NC_017537.1 Listeria monocytogenes M7, complete sequence
GCF_000218545.1_ASM21854v1_genomic.fna	>NC_015671.1 Cellulomonas gilvus ATCC 13127, complete sequence
GCF_000218565.1_ASM21856v1_genomic.fna	>NC_015684.1 Afipia carboxidovorans OM5, complete sequence
GCF_000218585.1_ASM21858v1_genomic.fna	>NC_017538.1 Afipia carboxidovorans OM4, complete sequence
GCF_000218625.1_ASM21862v1_genomic.fna	>NC_015672.1 Flexistipes sinusarabici DSM 4947, complete sequence
GCF_000218855.1_ASM21885v1_genomic.fna	>NC_015687.1 Clostridium acetobutylicum DSM 1731, complete sequence
GCF_000218875.1_ASM21887v1_genomic.fna	>NC_015709.1 Zymomonas mobilis subsp. pomaceae ATCC 29192, complete sequence
GCF_000218895.1_ASM21889v1_genomic.fna	>NC_015703.1 Runella slithyformis DSM 19594, complete sequence
GCF_000218915.1_ASM21891v1_genomic.fna	>NC_015690.1 Paenibacillus mucilaginosus KNP414, complete sequence
GCF_000219045.1_ASM21904v1_genomic.fna	>NC_015696.1 Francisella salina, complete sequence
GCF_000219085.2_ASM21908v3_genomic.fna	>NZ_CP053749.1 Mycobacterium avium subsp. paratuberculosis S397 chromosome, complete genome
GCF_000219105.1_ASM21910v1_genomic.fna	>NC_015711.1 Corallococcus macrosporus, complete sequence
GCF_000219175.1_ASM21917v1_genomic.fna	>NC_015735.1 Candidatus Moranella endobia PCIT, complete sequence
GCF_000219215.1_ASM21921v1_genomic.fna	>NC_015726.1 Cupriavidus necator N-1 chromosome 1, complete sequence
GCF_000219355.1_ASM21935v1_genomic.fna	>NC_015722.1 Candidatus Midichloria mitochondrii IricVA, complete sequence
GCF_000219375.1_ASM21937v1_genomic.fna	>NC_015725.1 Mycoplasmopsis bovis Hubei-1, complete sequence
GCF_000219415.3_ASM21941v3_genomic.fna	>NZ_CP137016.1 Sinorhizobium fredii GR64 chromosome, complete genome
GCF_000219455.1_ASM21945v1_genomic.fna	>NC_017221.1 Bifidobacterium longum subsp. longum KACC 91563, complete sequence
GCF_000219515.2_ASM21951v3_genomic.fna	>NZ_CP006632.1 Escherichia coli PCN033 chromosome, complete genome
GCF_000219535.2_ASM21953v3_genomic.fna	>NZ_CP007806.1 Brevibacillus laterosporus LMG 15441 chromosome, complete genome
GCF_000219605.1_ASM21960v1_genomic.fna	>NC_015740.1 Stutzerimonas stutzeri, complete sequence
GCF_000219705.1_ASM21970v1_genomic.fna	>NC_015733.1 Pseudomonas putida S16, complete sequence
GCF_000219725.1_ASM21972v1_genomic.fna	>NC_015732.1 Gracilinema caldarium DSM 7334, complete sequence
GCF_000219765.1_ASM21976v1_genomic.fna	>NC_017582.1 Streptococcus equi subsp. zooepidemicus ATCC 35246, complete sequence
GCF_000219785.1_ASM21978v1_genomic.fna	>NC_015734.1 Leuconostoc sp. C2, complete sequence
GCF_000219805.1_ASM21980v1_genomic.fna	>NC_015759.1 Weissella koreensis KACC 15510, complete sequence
GCF_000219875.1_ASM21987v1_genomic.fna	>NC_017167.1 Alicyclobacillus acidocaldarius subsp. acidocaldarius Tc-4-1, complete sequence
GCF_000219915.2_ASM21991v3_genomic.fna	>NC_017964.1 Advenella kashmirensis WT001, complete sequence
GCF_000220005.1_ASM22000v2_genomic.fna	>NZ_AGTD01000001.1 Escherichia coli UMNF18 chromosome, whole genome shotgun sequence
GCF_000220105.1_ASM22010v1_genomic.fna	>NC_015744.1 Chlamydia trachomatis L2c, complete sequence
GCF_000220135.1_ASM22013v1_genomic.fna	>NC_020517.1 Bifidobacterium breve UCC2003, complete sequence
GCF_000220485.1_ASM22048v1_genomic.fna	>NC_017540.1 Klebsiella pneumoniae KCTC 2242, complete sequence
GCF_000220625.1_ASM22062v1_genomic.fna	>NC_015846.1 Capnocytophaga canimorsus Cc5, complete sequence
GCF_000220705.2_ASM22070v2_genomic.fna	>NZ_CP023202.1 Streptomyces xinghaiensis S187 chromosome, complete genome
GCF_000220885.1_ASM22088v1_genomic.fna	>NC_017215.1 Bifidobacterium animalis subsp. lactis CNCM I-2494, complete sequence
GCF_000220945.1_ASM22094v1_genomic.fna	>NC_017186.1 Amycolatopsis mediterranei S699, complete sequence
GCF_000221005.1_ASM22100v1_genomic.fna	>NC_015857.1 Brucella pinnipedialis B2/94 chromosome 1, complete sequence
GCF_000221025.1_ASM22102v1_genomic.fna	>NC_015850.1 Acidithiobacillus caldus SM-1, complete sequence
GCF_000221045.1_ASM22104v1_genomic.fna	>NC_015856.1 Collimonas fungivorans Ter331, complete sequence
GCF_000221205.1_ASM22120v1_genomic.fna	>NC_015866.1 Rickettsia conorii subsp. heilongjiangensis 054, complete sequence
GCF_000221625.1_ASM22162v1_genomic.fna	>NC_017305.1 Corynebacterium pseudotuberculosis PAT10, complete sequence
GCF_000221645.1_ASM22164v1_genomic.fna	>NC_017191.1 Bacillus amyloliquefaciens XH7, complete sequence
GCF_000221965.1_ASM22196v1_genomic.fna	>NC_017271.1 Xanthomonas campestris pv. raphani 756C, complete sequence
GCF_000221985.1_ASM22198v1_genomic.fna	>NC_015875.1 Streptococcus pseudopneumoniae IS7493, complete sequence
GCF_000222305.1_ASM22230v1_genomic.fna	>NC_015921.1 Borreliella bissettiae DN127, complete sequence
GCF_000222485.1_ASM22248v1_genomic.fna	>NC_015914.1 Cyclobacterium marinum DSM 745, complete sequence
GCF_000222975.1_ASM22297v1_genomic.fna	>NC_017168.1 Yersinia pestis A1122, complete sequence
GCF_000223195.1_ASM22319v1_genomic.fna	>NC_017251.1 Brucella suis 1330 chromosome I, complete sequence
GCF_000223215.1_ASM22321v1_genomic.fna	>NC_017243.1 Brachyspira intermedia PWS/A, complete sequence
GCF_000223375.1_ASM22337v1_genomic.fna	>NC_017384.1 Ketogulonicigenium vulgare WSH-001, complete sequence
GCF_000223885.1_ASM22388v1_genomic.fna	>NC_015947.1 Stenotrophomonas maltophilia JV3, complete sequence
GCF_000223945.1_ASM22394v2_genomic.fna	>NZ_AFXJ01000001.1 Pseudomonas aeruginosa 19BR chromosome, whole genome shotgun sequence
GCF_000223965.1_ASM22396v2_genomic.fna	>NZ_AFXK01000001.1 Pseudomonas aeruginosa 213BR chromosome, whole genome shotgun sequence
GCF_000224005.2_ASM22400v3_genomic.fna	>NZ_CP007031.1 Marichromatium purpuratum 984 chromosome, complete genome
GCF_000224085.1_ASM22408v1_genomic.fna	>NC_015945.1 Allomuricauda ruestringensis DSM 13258, complete sequence
GCF_000224105.1_ASM22410v1_genomic.fna	>NC_015946.1 Mycoplasma putrefaciens KS1, complete sequence
GCF_000224435.1_ASM22443v1_genomic.fna	>NC_017524.1 Mycobacterium tuberculosis CTRI-2, complete sequence
GCF_000224535.1_ASM22453v1_genomic.fna	>NC_017378.1 Helicobacter pylori Puno120, complete sequence
GCF_000224555.1_ASM22455v1_genomic.fna	>NC_017379.1 Helicobacter pylori Puno135, complete sequence
GCF_000224575.1_ASM22457v1_genomic.fna	>NC_017376.1 Helicobacter pylori SNT49, complete sequence
GCF_000224675.1_ASM22467v1_genomic.fna	>NC_015968.1 Enterobacter soli, complete sequence
GCF_000224745.1_ASM22474v1_genomic.fna	>NC_015966.1 Rhodothermus marinus SG0.5JP17-172, complete sequence
GCF_000224965.2_ASM22496v2_genomic.fna	>NC_017216.2 Bifidobacterium animalis subsp. lactis BLC1, complete sequence
GCF_000224985.1_ASM22498v1_genomic.fna	>NC_015975.1 Ligilactobacillus ruminis ATCC 27782, complete sequence
GCF_000225265.1_ASM22526v1_genomic.fna	>NC_017138.1 Priestia megaterium WSH-002, complete sequence
GCF_000225325.1_ASM22532v1_genomic.fna	>NC_015978.1 Fructilactobacillus sanfranciscensis TMW 1.1304, complete sequence
GCF_000225345.1_ASM22534v1_genomic.fna	>NC_015977.1 Roseburia hominis A2-183, complete sequence
GCF_000225445.1_ASM22544v1_genomic.fna	>NC_017256.1 Buchnera aphidicola str. Ak (Acyrthosiphon kondoi), complete sequence
GCF_000225465.1_ASM22546v1_genomic.fna	>NC_017259.1 Buchnera aphidicola str. Ua (Uroleucon ambrosiae), complete sequence
GCF_000225915.1_ASM22591v1_genomic.fna	>NC_016010.1 Xanthomonas euvesicatoria pv. citrumelo F1, complete sequence
GCF_000225955.1_ASM22595v1_genomic.fna	>NC_017584.1 Rhodospirillum rubrum F11, complete sequence
GCF_000226035.2_ASM22603v3_genomic.fna	>NZ_CP015202.1 Pseudomonas putida B6-2 chromosome, complete genome
GCF_000226155.1_ASM22615v1_genomic.fna	>NC_017548.1 Pseudomonas aeruginosa M18, complete sequence
GCF_000226275.2_ASM22627v2_genomic.fna	>NC_017171.2 Acinetobacter baumannii MDR-ZJ06, complete sequence
GCF_000226295.1_ASM22629v1_genomic.fna	>NC_016024.1 Chloracidobacterium thermophilum B chromosome 1, complete sequence
GCF_000226315.1_ASM22631v1_genomic.fna	>NC_016026.1 Micavibrio aeruginosavorus ARL-13, complete sequence
GCF_000226565.1_ASM22656v1_genomic.fna	>NC_016041.1 Glaciecola nitratireducens FR1064, complete sequence
GCF_000226605.1_ASM22660v1_genomic.fna	>NC_017437.1 Chlamydia trachomatis A2497, complete sequence
GCF_000226625.1_ASM22662v1_genomic.fna	>NC_016043.1 Taylorella asinigenitalis MCE3, complete sequence
GCF_000227175.1_ASM22717v1_genomic.fna	>NC_017306.1 Corynebacterium pseudotuberculosis 42/02-A, complete sequence
GCF_000227465.1_ASM22746v1_genomic.fna	>NC_016047.1 Bacillus spizizenii TU-B-10, complete sequence
GCF_000227485.1_ASM22748v1_genomic.fna	>NC_017195.1 Bacillus subtilis subsp. subtilis str. RO-NN-1, complete sequence
GCF_000227605.3_ASM22760v3_genomic.fna	>NC_017307.3 Corynebacterium pseudotuberculosis CIP 52.97, complete sequence
GCF_000227625.1_ASM22762v1_genomic.fna	>NC_017646.1 Escherichia coli O7:K1 str. CE10, complete sequence
GCF_000227645.1_ASM22764v1_genomic.fna	>NC_017248.1 Brucella melitensis NI chromosome I, complete sequence
GCF_000227665.2_ASM22766v3_genomic.fna	>NZ_CP007030.1 Thiomicrospira aerophila AL3 chromosome, complete genome
GCF_000227685.2_ASM22768v3_genomic.fna	>NZ_CP007029.1 Thioalkalivibrio paradoxus ARh 1 chromosome, complete genome
GCF_000227705.2_ASM22770v3_genomic.fna	>NC_019897.1 Thermobacillus composti KWC4, complete sequence
GCF_000227745.2_ASM22774v3_genomic.fna	>NC_018012.1 Thiocystis violascens DSM 198, complete sequence
GCF_000230275.1_ASM23027v1_genomic.fna	>NC_016077.1 Acidaminococcus intestini RyC-MR95, complete sequence
GCF_000230295.1_ASM23029v1_genomic.fna	>NC_017596.1 Streptococcus pyogenes Alab49, complete sequence
GCF_000230555.1_ASM23055v1_genomic.fna	>NC_016078.1 Pelagibacterium halotolerans B2, complete sequence
GCF_000230655.2_ASM23065v3_genomic.fna	>NC_023151.1 Thermotoga maritima MSB8, complete sequence
GCF_000230695.2_ASM23069v3_genomic.fna	>NC_020541.1 Rhodanobacter denitrificans, complete sequence
GCF_000230895.2_ASM23089v3_genomic.fna	>NC_016604.1 Mycolicibacterium rhodesiae NBB3, complete sequence
GCF_000230975.2_ASM23097v3_genomic.fna	>NC_021172.1 Hyphomicrobium denitrificans 1NES1, complete sequence
GCF_000230995.2_ASM23099v3_genomic.fna	>NC_019973.1 Mesorhizobium australicum WSM2073, complete sequence
GCF_000231175.1_ASM23117v1_genomic.fna	>NC_017551.1 Leptospira interrogans serovar Lai str. IPAV chromosome 1, complete sequence
GCF_000231215.1_ASM23121v1_genomic.fna	>NC_017550.1 Cutibacterium acnes subsp. defendens ATCC 11828, complete sequence
GCF_000231385.2_ASM23138v3_genomic.fna	>NC_018515.1 Desulfosporosinus meridiei DSM 13257, complete sequence
GCF_000231405.2_ASM23140v3_genomic.fna	>NZ_CP007032.1 Desulfitobacterium metallireducens DSM 15288 chromosome, complete genome
GCF_000231865.1_ASM23186v1_genomic.fna	>NC_017619.1 Streptococcus suis SS12, complete sequence
GCF_000231885.1_ASM23188v1_genomic.fna	>NC_017620.1 Streptococcus suis D9, complete sequence
GCF_000231905.1_ASM23190v1_genomic.fna	>NC_017621.1 Streptococcus suis D12, complete sequence
GCF_000231925.1_ASM23192v1_genomic.fna	>NC_017950.1 Streptococcus suis ST1, complete sequence
GCF_000233435.1_ASM23343v1_genomic.fna	>NC_016146.1 Blattabacterium sp. (Mastotermes darwiniensis) str. MADAR, complete sequence
GCF_000233575.1_ASM23357v1_genomic.fna	>NC_017622.1 Streptococcus suis A7, complete sequence
GCF_000233595.1_ASM23359v1_genomic.fna	>NC_017554.1 Pantoea ananatis PA13, complete sequence
GCF_000233715.2_ASM23371v3_genomic.fna	>NC_021184.1 Desulfoscipio gibsoniae DSM 7213, complete sequence
GCF_000233755.1_ASM23375v1_genomic.fna	>NC_017491.1 Lacticaseibacillus rhamnosus ATCC 8530, complete sequence
GCF_000233775.1_ASM23377v1_genomic.fna	>NC_016148.1 Thermovirga lienii DSM 17291, complete sequence
GCF_000233875.1_ASM23387v1_genomic.fna	>NC_017651.1 Escherichia coli str. 'clone D i2', complete sequence
GCF_000233895.1_ASM23389v1_genomic.fna	>NC_017652.1 Escherichia coli str. 'clone D i14', complete sequence
GCF_000233915.3_ASM23391v4_genomic.fna	>NC_016147.2 Pseudoxanthomonas spadix BD-a59, complete sequence
GCF_000234725.1_ASM23472v1_genomic.fna	>NC_016804.1 Mycobacterium tuberculosis variant bovis BCG str. Mexico, complete sequence
GCF_000234745.1_ASM23474v1_genomic.fna	>NC_016808.1 Pasteurella multocida 36950, complete sequence
GCF_000234825.3_ASM23482v3_genomic.fna	>NC_016805.3 Leuconostoc mesenteroides subsp. mesenteroides J18, complete sequence
GCF_000235405.2_ASM23540v3_genomic.fna	>NC_017095.1 Fervidobacterium pennivorans DSM 9078, complete sequence
GCF_000235585.1_ASM23558v1_genomic.fna	>NC_016641.1 Paenibacillus terrae HPL-003, complete sequence
GCF_000235605.1_ASM23560v1_genomic.fna	>NC_016584.1 Desulfosporosinus orientis DSM 765, complete sequence
GCF_000235765.1_ASM23576v3_genomic.fna	>NC_018079.1 Enterobacter cloacae subsp. dissolvens SDM, complete sequence
GCF_000236215.2_ASM23621v4_genomic.fna	>NZ_HG938370.1 Burkholderia cenocepacia H111 chromosome 1, complete sequence
GCF_000236255.1_ASM23625v1_genomic.fna	>NC_016797.1 Brucella suis VBI22 chromosome I, complete sequence
GCF_000236405.1_ASM23640v1_genomic.fna	>NC_016621.1 Blattabacterium sp. (Cryptocercus punctulatus) str. Cpu, complete sequence
GCF_000236475.1_ASM23647v1_genomic.fna	>NC_017492.1 Lactococcus cremoris subsp. cremoris A76, complete sequence
GCF_000236585.1_ASM23658v1_genomic.fna	>NC_017278.1 Thermus sp. CCB_US3_UF1, complete sequence
GCF_000236605.1_ASM23660v1_genomic.fna	>NC_016593.1 Geobacillus thermoleovorans CCB_US3_UF5, complete sequence
GCF_000236665.1_ASM23666v1_genomic.fna	>NC_016616.1 Azospira oryzae PS, complete sequence
GCF_000236685.1_ASM23668v1_genomic.fna	>NC_016633.1 Sphaerochaeta pleomorpha str. Grapes, complete sequence
GCF_000236705.1_ASM23670v1_genomic.fna	>NC_016599.1 Owenweeksia hongkongensis DSM 17368, complete sequence
GCF_000236925.1_ASM23692v1_genomic.fna	>NC_016941.1 Staphylococcus argenteus, complete sequence
GCF_000237065.1_ASM23706v1_genomic.fna	>NC_016830.1 Pseudomonas ogarae, complete sequence
GCF_000237085.1_ASM23708v1_genomic.fna	>NC_016627.1 Acetivibrio clariflavus DSM 19732, complete sequence
GCF_000237125.2_ASM23712v3_genomic.fna	>NC_016928.2 Staphylococcus aureus subsp. aureus M013, complete sequence
GCF_000237145.1_ASM23714v1_genomic.fna	>NC_017803.1 Actinoplanes sp. SE50/110, complete sequence
GCF_000237205.1_ASM23720v1_genomic.fna	>NC_015713.1 Simkania negevensis Z chromosome gsn.131, complete sequence
GCF_000237265.1_ASM23726v1_genomic.fna	>NC_017349.1 Staphylococcus aureus subsp. aureus LGA251, complete sequence
GCF_000237305.1_ASM23730v1_genomic.fna	>NC_016111.1 Streptomyces cattleya NRRL 8057 = DSM 46488, complete sequence
GCF_000237325.1_ASM23732v1_genomic.fna	>NC_017542.1 Paenibacillus polymyxa M1, complete sequence
GCF_000237845.1_ASM23784v1_genomic.fna	>NC_016639.1 Rickettsia slovaca 13-B, complete sequence
GCF_000237995.1_ASM23799v2_genomic.fna	>NC_016605.1 Pediococcus claussenii ATCC BAA-344, complete sequence
GCF_000238175.1_ASM23817v1_genomic.fna	>NC_016795.1 Brucella abortus A13334 chromosome 1, complete sequence
GCF_000238195.1_ASM23819v1_genomic.fna	>NC_016778.1 Brucella canis HSK A52141 chromosome 1, complete sequence
GCF_000238215.1_ASM23821v1_genomic.fna	>NC_016610.1 Tannerella forsythia 92A2, complete sequence
GCF_000238255.3_ASM23825v4_genomic.fna	>NZ_CP011039.1 Pseudoalteromonas spongiae UST010723-006 chromosome I, complete sequence
GCF_000238395.3_ASM23839v4_genomic.fna	>NZ_CP011025.1 Pseudoalteromonas arctica A 37-1-2 chromosome I, complete sequence
GCF_000238455.2_ASM23845v3_genomic.fna	>NZ_CP037893.1 Salmonella enterica subsp. enterica serovar Montevideo str. 42N chromosome, complete genome
GCF_000238995.1_ASM23899v1_genomic.fna	>NC_016638.1 Mycoplasma haemocanis str. Illinois, complete genome
GCF_000239175.1_ASM23917v1_genomic.fna	>NC_016811.1 Legionella pneumophila subsp. pneumophila ATCC 43290, complete sequence
GCF_000239195.1_ASM23919v1_genomic.fna	>NC_016779.1 Bacillus cereus F837/76, complete sequence
GCF_000239235.1_ASM23923v1_genomic.fna	>NC_017351.1 Staphylococcus aureus subsp. aureus 11819-97, complete sequence
GCF_000239475.1_ASM23947v1_genomic.fna	>NC_017717.1 Borreliella garinii BgVir chromosome linear, complete sequence
GCF_000239975.1_ASM23997v1_genomic.fna	>NC_016514.1 Enterobacter ludwigii, complete sequence
GCF_000240015.1_ASM24001v1_genomic.fna	>NC_016516.1 Cutibacterium acnes TypeIA2 P.acn33, complete sequence
GCF_000240035.1_ASM24003v1_genomic.fna	>NC_016512.1 Cutibacterium acnes TypeIA2 P.acn17, complete sequence
GCF_000240055.1_ASM24005v1_genomic.fna	>NC_016511.1 Cutibacterium acnes TypeIA2 P.acn31, complete sequence
GCF_000240075.2_ASM24007v2_genomic.fna	>NC_016510.2 Flavobacterium columnare ATCC 49512, complete sequence
GCF_000240095.2_ASM24009v3_genomic.fna	>NZ_CP023402.1 Elizabethkingia anophelis Ag1 chromosome, complete genome
GCF_000240165.1_ASM24016v1_genomic.fna	>NC_017586.1 Streptomyces cattleya NRRL 8057 = DSM 46488, complete sequence
GCF_000240185.1_ASM24018v2_genomic.fna	>NC_016845.1 Klebsiella pneumoniae subsp. pneumoniae HS11286 chromosome, complete genome
GCF_000240325.1_ASM24032v1_genomic.fna	>NC_016612.1 Klebsiella michiganensis KCTC 1686, complete sequence
GCF_000240905.2_ASM24090v3_genomic.fna	>NZ_CP019186.1 Salmonella enterica subsp. enterica serovar Pomona str. ATCC 10729 chromosome, complete genome
GCF_000241055.1_ASM24105v1_genomic.fna	>NZ_CM001398.1 Oenococcus kitaharae DSM 17330 chromosome, whole genome shotgun sequence
GCF_000241385.1_ASM24138v1_genomic.fna	>NC_016613.1 Vibrio sp. EJY3 chromosome 1, complete sequence
GCF_000241855.1_ASM24185v1_genomic.fna	>NC_016781.1 Corynebacterium pseudotuberculosis 3/99-5, complete sequence
GCF_000241875.1_ASM24187v1_genomic.fna	>NC_016799.1 Corynebacterium diphtheriae 31A, complete sequence
GCF_000241895.1_ASM24189v1_genomic.fna	>NC_016782.1 Corynebacterium diphtheriae 241, complete sequence
GCF_000241915.1_ASM24191v1_genomic.fna	>NC_016783.1 Corynebacterium diphtheriae INCA 402, complete sequence
GCF_000241935.1_ASM24193v1_genomic.fna	>NC_016800.1 Corynebacterium diphtheriae BH8, complete sequence
GCF_000242255.2_ASM24225v3_genomic.fna	>NC_017033.1 Frateuria aurantia DSM 6220, complete sequence
GCF_000242335.1_ASM24233v3_genomic.fna	>NC_019960.1 Prevotella dentalis DSM 3688 chromosome 1, complete sequence
GCF_000242455.2_ASM24245v3_genomic.fna	>NC_019892.1 Singulisphaera acidiphila DSM 18658, complete sequence
GCF_000242595.2_ASM24259v3_genomic.fna	>NC_017098.1 Spirochaeta africana DSM 8902, complete sequence
GCF_000242635.2_ASM24263v3_genomic.fna	>NC_017770.1 Solitalea canadensis DSM 3403, complete sequence
GCF_000242775.1_ASM24277v1_genomic.fna	>NC_016787.1 Corynebacterium diphtheriae HC03, complete sequence
GCF_000242855.2_ASM24285v2_genomic.fna	>NC_020272.1 Bacillus amyloliquefaciens IT-45, complete sequence
GCF_000242895.2_ASM24289v3_genomic.fna	>NC_021171.1 Bacillus sp. 1NLA3E, complete sequence
GCF_000242915.1_ASM24291v2_genomic.fna	>NZ_AFRZ01000001.1 Sulfurimonas gotlandica GD1 chromosome, whole genome shotgun sequence
GCF_000243075.1_ASM24307v1_genomic.fna	>NC_016745.1 Oceanimonas sp. GK1, complete sequence
GCF_000243115.2_ASM24311v3_genomic.fna	>NZ_CP007035.1 Niabella soli DSM 19437 chromosome, complete genome
GCF_000243135.2_ASM24313v3_genomic.fna	>NC_019903.1 Desulfitobacterium dichloroeliminans LMG P-21439, complete sequence
GCF_000243155.2_ASM24315v3_genomic.fna	>NC_018017.1 Desulfitobacterium dehalogenans ATCC 51507, complete sequence
GCF_000244875.1_ASM24487v1_genomic.fna	>NC_016791.1 Clostridium sp. BNL1100, complete sequence
GCF_000245495.1_ASM24549v1_genomic.fna	>NC_016912.1 Staphylococcus aureus subsp. aureus VC40, complete sequence
GCF_000245515.1_ASM24551v1_genomic.fna	>NC_017656.1 Escherichia coli O55:H7 str. RM12579, complete sequence
GCF_000245535.1_ASM24553v1_genomic.fna	>NC_016832.1 Salmonella enterica subsp. enterica serovar Typhi str. P-stx-12, complete sequence
GCF_000246855.1_ASM24685v1_genomic.fna	>NC_016609.1 Niastella koreensis GR20-10, complete sequence
GCF_000247565.1_ASM24756v1_genomic.fna	>NC_016893.1 Wigglesworthia glossinidia endosymbiont of Glossina morsitans morsitans (Yale colony), complete sequence
GCF_000247605.1_ASM24760v1_genomic.fna	>NC_016894.1 Acetobacterium woodii DSM 1030, complete sequence
GCF_000247715.1_ASM24771v1_genomic.fna	>NC_016906.1 Gordonia polyisoprenivorans VH2, complete sequence
GCF_000248095.2_ASM24809v3_genomic.fna	>NZ_CP011013.1 Limosilactobacillus mucosae LM1 chromosome, complete genome
GCF_000248375.2_ASM24837v2_genomic.fna	>NC_016932.2 Corynebacterium pseudotuberculosis 316, complete sequence
GCF_000248415.2_ASM24841v2_genomic.fna	>NC_016933.2 Francisella tularensis subsp. tularensis TIGB03, complete sequence
GCF_000248435.2_ASM24843v2_genomic.fna	>NC_016937.2 Francisella tularensis subsp. tularensis TI0902, complete sequence
GCF_000250635.1_ASM25063v1_genomic.fna	>NC_016940.1 Saprospira grandis str. Lewin, complete sequence
GCF_000250655.1_ASM25065v1_genomic.fna	>NC_016935.1 Paenibacillus mucilaginosus 3016, complete sequence
GCF_000250675.2_ASM25067v3_genomic.fna	>NC_018681.1 Nocardia brasiliensis ATCC 700358, complete sequence
GCF_000250855.1_ASM25085v1_genomic.fna	>NC_016944.1 Vibrio cholerae IEC224 chromosome I, complete sequence
GCF_000250905.1_ASM25090v1_genomic.fna	>NC_017040.1 Streptococcus pyogenes MGAS15252, complete sequence
GCF_000250925.1_ASM25092v1_genomic.fna	>NC_017053.1 Streptococcus pyogenes MGAS1882, complete sequence
GCF_000251085.2_ASM25108v2_genomic.fna	>NC_017769.2 Streptococcus pneumoniae ST556, complete sequence
GCF_000252365.1_ASM25236v1_genomic.fna	>NC_017065.1 Rickettsia slovaca str. D-CWPP, complete sequence
GCF_000252445.1_ASM25244v1_genomic.fna	>NC_017790.1 Deinococcus gobiensis I-0, complete sequence
GCF_000252855.1_ASM25285v1_genomic.fna	>NC_017045.1 Riemerella anatipestifer ATCC 11845 = DSM 15868, complete sequence
GCF_000252875.1_ASM25287v1_genomic.fna	>NC_017046.1 Salmonella enterica subsp. enterica serovar Typhimurium str. 798, complete sequence
GCF_000252975.1_ASM25297v1_genomic.fna	>NC_016011.1 Listeria ivanovii subsp. ivanovii PAM 55, complete sequence
GCF_000252995.1_ASM25299v1_genomic.fna	>NC_015761.1 Salmonella bongori NCTC 12419, complete sequence
GCF_000253015.1_ASM25301v1_genomic.fna	>NC_014932.1 Bartonella clarridgeiae 73, complete sequence
GCF_000253035.1_ASM25303v1_genomic.fna	>NC_015702.1 Parachlamydia acanthamoebae UV-7, complete sequence
GCF_000253075.1_ASM25307v1_genomic.fna	>NC_015431.1 Mycoplasma mycoides subsp. capri LC str. 95010, complete sequence
GCF_000253135.1_ASM25313v1_genomic.fna	>NC_017343.1 Staphylococcus aureus subsp. aureus ECT-R 2, complete sequence
GCF_000253155.1_ASM25315v1_genomic.fna	>NC_015291.1 Streptococcus oralis Uo5, complete sequence
GCF_000253175.1_ASM25317v1_genomic.fna	>NC_017564.1 Yersinia enterocolitica subsp. palearctica Y11, complete sequence
GCF_000253195.1_ASM25319v1_genomic.fna	>NC_017299.1 Clostridium botulinum H04402 065, complete sequence
GCF_000253215.1_ASM25321v1_genomic.fna	>NC_017512.1 Neisseria meningitidis WUE 2594, complete sequence
GCF_000253255.1_ASM25325v1_genomic.fna	>NC_015580.1 Novosphingobium sp. PP1Y, complete sequence
GCF_000253275.1_ASM25327v1_genomic.fna	>NC_016001.1 Flavobacterium branchiophilum FL-15, complete sequence
GCF_000253295.1_ASM25329v1_genomic.fna	>NC_015717.1 Hyphomicrobium sp. MC1, complete sequence
GCF_000253315.1_ASM25331v1_genomic.fna	>NC_017595.1 Streptococcus salivarius JIM8777, complete sequence
GCF_000253335.1_ASM25333v1_genomic.fna	>NC_015760.1 Streptococcus salivarius CCHSS3, complete sequence
GCF_000253355.1_ASM25335v1_genomic.fna	>NC_015758.1 Mycobacterium tuberculosis variant africanum GM041182, complete sequence
GCF_000253375.1_ASM25337v1_genomic.fna	>NC_015848.1 Mycobacterium canettii CIPT 140010059, complete sequence
GCF_000253395.1_ASM25339v1_genomic.fna	>NC_017581.1 Streptococcus thermophilus JIM 8232, complete sequence
GCF_000255115.2_ASM25511v3_genomic.fna	>NC_018068.1 Desulfosporosinus acidiphilus SJ4, complete sequence
GCF_000255135.1_ASM25513v1_genomic.fna	>NC_016751.1 Marinitoga piezophila KA3, complete sequence
GCF_000255155.1_ASM25515v1_genomic.fna	>NC_016802.1 Corynebacterium diphtheriae HC02, complete sequence
GCF_000255175.1_ASM25517v1_genomic.fna	>NC_016801.1 Corynebacterium diphtheriae C7 (beta), complete sequence
GCF_000255195.1_ASM25519v1_genomic.fna	>NC_016788.1 Corynebacterium diphtheriae HC04, complete sequence
GCF_000255215.1_ASM25521v1_genomic.fna	>NC_016785.1 Corynebacterium diphtheriae CDCE 8392, complete sequence
GCF_000255235.1_ASM25523v1_genomic.fna	>NC_016786.1 Corynebacterium diphtheriae HC01, complete sequence
GCF_000255255.1_ASM25525v1_genomic.fna	>NC_016790.1 Corynebacterium diphtheriae VA01, complete sequence
GCF_000255275.1_ASM25527v1_genomic.fna	>NC_016789.1 Corynebacterium diphtheriae PW8, complete sequence
GCF_000255295.1_ASM25529v1_genomic.fna	>NC_017030.1 Corallococcus coralloides DSM 2259, complete sequence
GCF_000255355.1_ASM25535v1_genomic.fna	>NZ_CM001467.1 Rickettsia helvetica C9P9 chromosome, whole genome shotgun sequence
GCF_000255615.2_ASM25561v3_genomic.fna	>NZ_CP013828.1 Acetivibrio thermocellus AD2 chromosome, complete genome
GCF_000255915.1_ASM25591v1_genomic.fna	>NC_017027.1 Pasteurella multocida subsp. multocida str. HN06, complete sequence
GCF_000255935.1_ASM25593v1_genomic.fna	>NC_017031.1 Corynebacterium pseudotuberculosis P54B96, complete sequence
GCF_000255955.1_ASM25595v1_genomic.fna	>NC_017063.1 Helicobacter pylori ELS37, complete sequence
GCF_000257545.3_ASM25754v3_genomic.fna	>NZ_CP005960.1 Pseudomonas mandelii JR-1 chromosome, complete genome
GCF_000258025.1_ASM25802v1_genomic.fna	>NC_017660.1 Escherichia coli KO11FL, complete sequence
GCF_000258145.1_ASM25814v1_genomic.fna	>NC_017664.1 Escherichia coli W, complete sequence
GCF_000258245.1_ASM25824v1_genomic.fna	>NC_017587.1 Thermus thermophilus JL-18, complete sequence
GCF_000258365.1_ASM25836v1_genomic.fna	>NC_017623.1 Salmonella enterica subsp. enterica serovar Heidelberg str. B182, complete sequence
GCF_000258385.1_ASM25838v1_genomic.fna	>NC_017462.1 Corynebacterium pseudotuberculosis 267, complete sequence
GCF_000258405.1_ASM25840v1_genomic.fna	>NC_017464.1 Ignavibacterium album JCM 16511, complete sequence
GCF_000258535.2_ASM25853v2_genomic.fna	>NC_017672.3 Paenibacillus mucilaginosus K02, complete sequence
GCF_000258885.1_ASM25888v1_genomic.fna	>NC_017729.1 Bacillus anthracis str. H9401, complete sequence
GCF_000258905.1_ASM25890v1_genomic.fna	>NC_017728.1 Listeria monocytogenes 07PF0776, complete sequence
GCF_000259155.4_ASM25915v4_genomic.fna	>NC_017730.4 Corynebacterium pseudotuberculosis 31, complete sequence
GCF_000259175.1_ASM25917v1_genomic.fna	>NC_017731.1 Providencia stuartii MRSN 2154, complete sequence
GCF_000259235.1_ASM25923v1_genomic.fna	>NC_017733.1 Helicobacter pylori HUP-B14, complete sequence
GCF_000259255.1_ASM25925v1_genomic.fna	>NC_017737.1 Helicobacter cetorum MIT 00-7128, complete sequence
GCF_000259275.1_ASM25927v1_genomic.fna	>NC_017735.1 Helicobacter cetorum MIT 99-5656, complete sequence
GCF_000259365.1_ASM25936v1_genomic.fna	>NC_017743.1 Bacillus sp. JS, complete sequence
GCF_000259545.1_ASM25954v1_genomic.fna	>NC_017764.1 Pasteurella multocida subsp. multocida str. 3480, complete sequence
GCF_000260515.1_ASM26051v1_genomic.fna	>NC_017831.1 Burkholderia pseudomallei 1026b chromosome 1, complete sequence
GCF_000260715.1_ASM26071v1_genomic.fna	>NC_017834.1 Bifidobacterium animalis subsp. animalis ATCC 25527, complete sequence
GCF_000260925.1_ASM26092v1_genomic.fna	>NC_017845.1 Pectobacterium parmentieri, complete sequence
GCF_000260965.1_ASM26096v1_genomic.fna	>NC_017856.1 Methylophaga frappieri, complete sequence
GCF_000260985.4_ASM26098v3_genomic.fna	>NC_017857.3 Methylophaga nitratireducenticrescens, complete sequence
GCF_000261025.1_ASM26102v1_genomic.fna	>NC_017860.1 Prevotella intermedia 17 chromosome I, complete sequence
GCF_000261045.2_ASM26104v2_genomic.fna	>NZ_CP015613.1 Serratia inhibens PRI-2C chromosome, complete genome
GCF_000261345.2_ASM26134v2_genomic.fna	>NZ_CP013738.1 Streptomyces globisporus C-1027 chromosome, complete genome
GCF_000262125.1_ASM26212v1_genomic.fna	>NC_017906.1 Escherichia coli Xuzhou21, complete sequence
GCF_000262145.1_ASM26214v1_genomic.fna	>NC_017905.1 Streptococcus parasanguinis FW213, complete sequence
GCF_000262165.1_ASM26216v1_genomic.fna	>NC_017904.1 Mycobacterium sp. MOTT36Y, complete sequence
GCF_000262205.1_ASM26220v1_genomic.fna	>NC_017909.1 Francisella orientalis str. Toba 04, complete sequence
GCF_000262305.1_ASM26230v1_genomic.fna	>NC_017910.1 Shimwellia blattae DSM 4481 = NBRC 105725, complete sequence
GCF_000262385.1_ASM26238v1_genomic.fna	>NC_017912.1 Bacillus velezensis YAU B9601-Y2, complete sequence
GCF_000262675.1_ASM26267v1_genomic.fna	>NC_017927.1 Streptococcus thermophilus MN-ZLW-002, complete sequence
GCF_000262695.1_ASM26269v1_genomic.fna	>NC_017920.1 Burkholderia sp. KJ006 chromosome 1, complete sequence
GCF_000262715.1_ASM26271v1_genomic.fna	>NC_017924.1 Blattabacterium sp. (Blaberus giganteus), complete sequence
GCF_000263195.1_ASM26319v1_genomic.fna	>NC_018748.1 Emticicia oligotrophica DSM 17448, complete sequence
GCF_000263215.1_ASM26321v1_genomic.fna	>NC_017933.1 Cronobacter sakazakii ES15, complete sequence
GCF_000263755.5_ASM26375v3_genomic.fna	>NC_017945.3 Corynebacterium pseudotuberculosis 258, complete sequence
GCF_000263795.2_Hint_PBC_genomic.fna	>NZ_CP017311.1 Hydrogenophaga sp. PBC chromosome, complete genome
GCF_000264455.2_ASM26445v2_genomic.fna	>NC_017956.1 Tistrella mobilis KA081020-065, complete sequence
GCF_000264665.3_ASM26466v2_genomic.fna	>NC_017986.1 Pseudomonas putida ND6, complete sequence
GCF_000264765.2_ASM26476v2_genomic.fna	>NZ_CP006664.1 Edwardsiella anguillarum ET080813 strain 80813 chromosome, complete genome
GCF_000264945.2_ASM26494v2_genomic.fna	>NZ_CP013070.1 Sphingobium indicum B90A chromosome, complete genome
GCF_000265095.1_ASM26509v1_genomic.fna	>NC_017999.1 Bifidobacterium bifidum BGN4, complete sequence
GCF_000265295.1_ASM26529v1_genomic.fna	>NC_018002.1 Sulfurospirillum barnesii SES-3, complete sequence
GCF_000265365.1_ASM26536v1_genomic.fna	>NC_018011.1 Alistipes finegoldii DSM 17242, complete sequence
GCF_000265385.1_ASM26538v1_genomic.fna	>NC_018013.1 Aequorivita sublithincola DSM 14238, complete sequence
GCF_000265405.1_ASM26540v1_genomic.fna	>NC_018010.1 Belliella baltica DSM 15883, complete sequence
GCF_000265425.1_ASM26542v1_genomic.fna	>NC_018014.1 Terriglobus roseus DSM 18391, complete sequence
GCF_000265465.1_ASM26546v1_genomic.fna	>NC_018016.1 Ornithobacterium rhinotracheale DSM 15997, complete sequence
GCF_000265505.1_ASM26550v1_genomic.fna	>NC_018018.1 Bernardetia litoralis DSM 6794, complete sequence
GCF_000265545.3_ASM26554v3_genomic.fna	>NC_018019.3 Corynebacterium pseudotuberculosis Cp162, complete sequence
GCF_000266885.1_ASM26688v1_genomic.fna	>NC_018020.1 Turneriella parva DSM 21527, complete sequence
GCF_000266905.1_ASM26690v1_genomic.fna	>NC_018027.1 Mycolicibacterium chubuense NBB4, complete sequence
GCF_000266925.1_ASM26692v1_genomic.fna	>NC_018024.1 Acetomicrobium mobile DSM 13181, complete sequence
GCF_000266945.1_ASM26694v1_genomic.fna	>NC_018025.1 Desulfomonile tiedjei DSM 6799, complete sequence
GCF_000267545.1_ASM26754v1_genomic.fna	>NC_018028.1 Stutzerimonas stutzeri CCUG 29243, complete sequence
GCF_000269645.1_PB_Esch_coli_MG12655_V1_genomic.fna	>NZ_AKBV01000001.1 Escherichia coli str. K-12 substr. MG1655 strain K-12 chromosome, whole genome shotgun sequence
GCF_000269925.1_ASM26992v1_genomic.fna	>NC_015930.1 Lactococcus garvieae ATCC 49156, complete sequence
GCF_000269945.1_ASM26994v1_genomic.fna	>NC_017490.1 Lactococcus garvieae Lg2, complete sequence
GCF_000269965.1_ASM26996v1_genomic.fna	>NC_017219.1 Bifidobacterium longum subsp. infantis ATCC 15697 = JCM 1222 = DSM 20088, complete sequence
GCF_000269985.1_ASM26998v1_genomic.fna	>NC_016109.1 Kitasatospora setae KM-6054, complete sequence
GCF_000270005.1_ASM27000v1_genomic.fna	>NC_017368.1 Helicobacter pylori F16, complete sequence
GCF_000270025.1_ASM27002v1_genomic.fna	>NC_017365.1 Helicobacter pylori F30, complete sequence
GCF_000270045.1_ASM27004v1_genomic.fna	>NC_017366.1 Helicobacter pylori F32, complete sequence
GCF_000270065.1_ASM27006v1_genomic.fna	>NC_017367.1 Helicobacter pylori F57, complete sequence
GCF_000270085.1_ASM27008v1_genomic.fna	>NC_015601.1 Erysipelothrix rhusiopathiae str. Fujisawa, complete sequence
GCF_000270105.1_ASM27010v1_genomic.fna	>NC_017638.1 Escherichia coli DH1, complete sequence
GCF_000270125.2_ASM27012v2_genomic.fna	>NC_017531.2 Pantoea ananatis AJ13355, complete sequence
GCF_000270145.1_ASM27014v1_genomic.fna	>NC_017576.1 Streptococcus gallolyticus subsp. gallolyticus ATCC 43143, complete sequence
GCF_000270165.1_ASM27016v1_genomic.fna	>NC_015600.1 Streptococcus pasteurianus ATCC 43144, complete sequence
GCF_000270205.1_ASM27020v1_genomic.fna	>NC_015913.1 Candidatus Arthromitus sp. SFB-mouse-Japan, complete sequence
GCF_000270225.1_ASM27022v1_genomic.fna	>NC_015571.1 Porphyromonas gingivalis TDC60, complete sequence
GCF_000270245.1_ASM27024v1_genomic.fna	>NC_015635.1 Microlunatus phosphovorus NM-1, complete sequence
GCF_000270265.1_ASM27026v1_genomic.fna	>NC_017277.1 Synechocystis sp. PCC 6803, complete sequence
GCF_000270285.1_ASM27028v1_genomic.fna	>NC_015738.1 Eggerthella sp. YY7918, complete sequence
GCF_000270305.1_ASM27030v1_genomic.fna	>NC_015737.1 Clostridium sp. SY8519, complete sequence
GCF_000270365.1_ASM27036v1_genomic.fna	>NC_017522.1 Mycobacterium tuberculosis CCDC5180, complete sequence
GCF_000270385.1_ASM27038v1_genomic.fna	>NC_017291.1 Chlamydia psittaci C19/98, complete sequence
GCF_000270405.1_ASM27040v1_genomic.fna	>NC_017289.1 Chlamydia psittaci 01DC11, complete sequence
GCF_000270425.1_ASM27042v1_genomic.fna	>NC_017292.1 Chlamydia psittaci 02DC15, complete sequence
GCF_000270445.1_ASM27044v1_genomic.fna	>NC_017290.1 Chlamydia psittaci 08DC60, complete sequence
GCF_000270465.1_ASM27046v1_genomic.fna	>NC_017353.1 Staphylococcus lugdunensis N920143, complete sequence
GCF_000270525.1_ASM27052v1_genomic.fna	>NC_018077.1 Mycoplasmopsis bovis HB0801, complete sequence
GCF_000271325.1_ASM27132v1_genomic.fna	>NC_018065.1 Solibacillus silvestris StLB046, complete sequence
GCF_000271365.1_ASM27136v1_genomic.fna	>NC_018080.1 Pseudomonas aeruginosa DK2, complete sequence
GCF_000271405.2_ASM27140v2_genomic.fna	>NC_018081.1 Enterococcus hirae ATCC 9790, complete sequence
GCF_000271665.2_ASM27166v2_genomic.fna	>NZ_CP010978.1 Pelosinus fermentans JBW45 chromosome, complete genome
GCF_000271865.1_ASM27186v1_genomic.fna	>NC_018089.1 Streptococcus mutans GS-5, complete sequence
GCF_000271885.2_ASM27188v2_genomic.fna	>NZ_CP015923.1 Salmonella enterica subsp. enterica serovar Newport str. Levine 1 chromosome, complete genome
GCF_000271905.2_ASM27190v2_genomic.fna	>NZ_CP015924.1 Salmonella enterica subsp. enterica serovar Newport str. Levine 15 chromosome, complete genome
GCF_000271965.2_ASM27196v2_genomic.fna	>NZ_CP015876.1 Pseudomonas putida SJTE-1 chromosome, complete genome
GCF_000271985.2_ASM27198v2_genomic.fna	>NZ_CP015877.1 Pseudomonas aeruginosa SJTD-1 chromosome, complete genome
GCF_000272715.4_ASM27271v4_genomic.fna	>NZ_CP010283.1 Salmonella enterica subsp. enterica serovar Newport str. CVM 21550 chromosome, complete genome
GCF_000272735.4_ASM27273v4_genomic.fna	>NZ_CP010281.1 Salmonella enterica subsp. enterica serovar Newport str. CVM 22513 chromosome, complete genome
GCF_000272755.4_ASM27275v4_genomic.fna	>NZ_CP010282.1 Salmonella enterica subsp. enterica serovar Newport str. CVM 21538 chromosome, complete genome
GCF_000272775.4_ASM27277v4_genomic.fna	>NZ_CP010279.1 Salmonella enterica subsp. enterica serovar Newport str. CVM 22425 chromosome, complete genome
GCF_000272815.2_ASM27281v2_genomic.fna	>NZ_CP009561.1 Salmonella enterica subsp. enterica serovar Newport str. CVM N18486 chromosome, complete genome
GCF_000272835.4_ASM27283v4_genomic.fna	>NZ_CP010284.1 Salmonella enterica subsp. enterica serovar Newport str. CVM N1543 chromosome, complete genome
GCF_000272895.2_ASM27289v3_genomic.fna	>NZ_CP010280.1 Salmonella enterica subsp. enterica serovar Newport str. CVM 22462 chromosome, complete genome
GCF_000273405.1_Rhod_Spha_2_4_1_V1_genomic.fna	>NZ_AKVW01000001.1 Cereibacter sphaeroides 2.4.1 chromosome 1, whole genome shotgun sequence
GCF_000273425.1_Esch_coli_MG12655_V1_genomic.fna	>NZ_AKVX01000001.1 Escherichia coli str. K-12 substr. MG1655 strain K-12 chromosome, whole genome shotgun sequence
GCF_000273445.1_Stre_pneu_Tigr4_V1_genomic.fna	>NZ_AKVY01000001.1 Streptococcus pneumoniae TIGR4 chromosome, whole genome shotgun sequence
GCF_000275625.1_ASM27562v1_genomic.fna	>NZ_AFRY01000001.1 Streptococcus pyogenes HKU QMH11M0907901 chromosome, whole genome shotgun sequence
GCF_000275645.1_ASM27564v1_genomic.fna	>NZ_AKGH01000001.1 Vibrio cholerae H1 chromosome 1, whole genome shotgun sequence
GCF_000276685.1_ASM27668v1_genomic.fna	>NC_018108.1 Taylorella equigenitalis ATCC 35865, complete sequence
GCF_000276705.2_ASM27670v2_genomic.fna	>NC_018106.1 Klebsiella michiganensis E718, complete sequence
GCF_000276825.1_ASM27682v1_genomic.fna	>NC_016948.1 Mycobacterium paraintracellulare, complete sequence
GCF_000277125.1_ASM27712v1_genomic.fna	>NC_016946.1 Mycobacterium intracellulare ATCC 13950, complete sequence
GCF_000277145.1_ASM27714v1_genomic.fna	>NC_016947.1 Mycobacterium intracellulare MOTT-02, complete sequence
GCF_000277165.1_ASM27716v1_genomic.fna	>NC_017049.1 Rickettsia prowazekii str. Chernikova, complete sequence
GCF_000277185.1_ASM27718v1_genomic.fna	>NC_017050.1 Rickettsia prowazekii str. Katsinyian, complete sequence
GCF_000277205.1_ASM27720v1_genomic.fna	>NC_017056.1 Rickettsia prowazekii str. BuV67-CWPP, complete sequence
GCF_000277245.1_ASM27724v1_genomic.fna	>NC_017048.1 Rickettsia prowazekii str. GvV257, complete sequence
GCF_000277265.1_ASM27726v1_genomic.fna	>NC_017057.1 Rickettsia prowazekii str. RpGvF24, complete sequence
GCF_000277285.1_ASM27728v1_genomic.fna	>NC_017066.1 Rickettsia typhi str. TH1527, complete sequence
GCF_000277305.1_ASM27730v1_genomic.fna	>NC_017062.1 Rickettsia typhi str. B9991CWPP, complete sequence
GCF_000277325.1_ASM27732v1_genomic.fna	>NC_017866.1 Bifidobacterium animalis subsp. lactis B420, complete sequence
GCF_000277345.1_ASM27734v1_genomic.fna	>NC_017867.1 Bifidobacterium animalis subsp. lactis Bi-07, complete sequence
GCF_000277365.1_ASM27736v1_genomic.fna	>NC_017739.1 Helicobacter pylori Shi417, complete sequence
GCF_000277385.1_ASM27738v1_genomic.fna	>NC_017740.1 Helicobacter pylori Shi169, complete sequence
GCF_000277405.1_ASM27740v1_genomic.fna	>NC_017741.1 Helicobacter pylori Shi112, complete sequence
GCF_000277425.1_ASM27742v1_genomic.fna	>NC_017742.1 Helicobacter pylori PeCan18, complete sequence
GCF_000277715.1_ASM27771v1_genomic.fna	>NC_018142.1 Arachnia propionica F0230a, complete sequence
GCF_000277735.2_ASM27773v2_genomic.fna	>NC_018143.2 Mycobacterium tuberculosis H37Rv, complete sequence
GCF_000277755.1_ASM27775v1_genomic.fna	>NC_018145.1 Zymomonas mobilis subsp. mobilis ATCC 29191, complete sequence
GCF_000277775.2_ASM27777v2_genomic.fna	>NC_018150.2 Mycobacteroides abscessus subsp. massiliense str. GO 06, complete sequence
GCF_000277795.1_ASM27779v1_genomic.fna	>NC_018149.1 Mycoplasma wenyonii str. Massachusetts, complete sequence
GCF_000277895.2_ASM27789v2_genomic.fna	>NZ_CP034655.1 Xanthomonas vasicola pv. musacearum NCPPB 4379 chromosome, complete genome
GCF_000279145.1_ASM27914v1_genomic.fna	>NC_018178.1 Melioribacter roseus P3M-2, complete sequence
GCF_000280315.2_ASM28031v2_genomic.fna	>NZ_CP007598.1 Salmonella enterica subsp. enterica serovar Enteritidis str. 77-1427 chromosome, complete genome
GCF_000280495.2_ASM28049v2_genomic.fna	>NZ_CP018016.1 Kosakonia radicincitans DSM 16656 chromosome, complete genome
GCF_000280865.2_ASM28086v2_genomic.fna	>NZ_CP072931.1 Streptomyces auratus AGR0001 chromosome, complete genome
GCF_000280925.3_ASM28092v3_genomic.fna	>NZ_CP012109.1 Myxococcus hansupus strain contaminant ex DSM 436 chromosome, complete genome
GCF_000281175.1_ASM28117v1_genomic.fna	>NC_017079.1 Caldilinea aerophila DSM 14535 = NBRC 104270, complete sequence
GCF_000281195.1_ASM28119v1_genomic.fna	>NC_018221.1 Enterococcus faecalis D32, complete sequence
GCF_000281215.1_ASM28121v1_genomic.fna	>NC_018220.1 Pseudomonas putida DOT-T1E, complete sequence
GCF_000281235.1_ASM28123v1_genomic.fna	>NC_018219.1 Candidatus Mycoplasma haemolamae str. Purdue, complete sequence
GCF_000281435.2_ASM28143v2_genomic.fna	>NZ_CP007727.1 Klebsiella pneumoniae subsp. pneumoniae KPNIH10 chromosome, complete genome
GCF_000281535.2_ASM28153v2_genomic.fna	>NZ_CP008827.1 Klebsiella pneumoniae subsp. pneumoniae KPNIH1 chromosome, complete genome
GCF_000281715.2_ASM28171v2_genomic.fna	>NZ_CP124576.1 Sphingobium sp. AP49 chromosome, complete genome
GCF_000282175.2_ASM28217v2_genomic.fna	>NZ_CP124732.1 Pseudomonas sp. GM17 chromosome, complete genome
GCF_000282715.1_ASM28271v1_genomic.fna	>NC_018266.1 Amycolatopsis mediterranei S699, complete sequence
GCF_000283275.1_ASM28327v1_genomic.fna	>NC_018268.1 Marinobacter sp. BSs20148, complete sequence
GCF_000283295.1_ASM28329v1_genomic.fna	>NC_018289.1 Mycolicibacterium smegmatis MC2 155, complete sequence
GCF_000283475.1_ASM28347v1_genomic.fna	>NC_014311.1 Ralstonia solanacearum PSI07, complete sequence
GCF_000283515.1_ASM28351v1_genomic.fna	>NC_015976.1 Sphingobium sp. SYK-6, complete sequence
GCF_000283535.1_ASM28353v1_genomic.fna	>NC_016002.1 Pseudogulbenkiania sp. NH8B, complete sequence
GCF_000283555.1_ASM28355v1_genomic.fna	>NC_016012.1 Candidatus Arthromitus sp. SFB-rat-Yit, complete sequence
GCF_000283595.1_ASM28359v1_genomic.fna	>NC_016050.1 Rickettsia japonica YH, complete sequence
GCF_000283615.1_ASM28361v1_genomic.fna	>NC_016052.1 Tetragenococcus halophilus NBRC 12172, complete sequence
GCF_000283655.1_ASM28365v1_genomic.fna	>NC_016622.1 Azospirillum lipoferum 4B, complete sequence
GCF_000283695.1_ASM28369v1_genomic.fna	>NC_016784.1 Bacillus velezensis CAU B946, complete sequence
GCF_000283715.1_ASM28371v1_genomic.fna	>NC_016822.1 Shigella sonnei 53G, complete sequence
GCF_000283755.1_ASM28375v1_genomic.fna	>NC_016807.1 Mycoplasmoides pneumoniae 309, complete sequence
GCF_000283775.1_ASM28377v1_genomic.fna	>NC_016908.1 Rickettsia rickettsii str. Colombia, complete sequence
GCF_000283795.1_ASM28379v1_genomic.fna	>NC_016909.1 Rickettsia rickettsii str. Arizona, complete sequence
GCF_000283815.1_ASM28381v1_genomic.fna	>NC_016914.1 Rickettsia rickettsii str. Hino, complete sequence
GCF_000283875.1_ASM28387v1_genomic.fna	>NC_016816.1 Pantoea ananatis LMG 5342, complete sequence
GCF_000283915.1_ASM28391v1_genomic.fna	>NC_016929.1 Rickettsia canadensis str. CA410, complete sequence
GCF_000283935.1_ASM28393v1_genomic.fna	>NC_016915.1 Rickettsia rickettsii str. Hlp#2, complete sequence
GCF_000283955.1_ASM28395v1_genomic.fna	>NC_016913.1 Rickettsia rickettsii str. Brazil, complete sequence
GCF_000283995.1_ASM28399v1_genomic.fna	>NC_016930.1 Rickettsia philipii str. 364D, complete sequence
GCF_000284015.1_ASM28401v1_genomic.fna	>NC_016943.1 Blastococcus saxobsidens DD2, complete sequence
GCF_000284035.1_ASM28403v1_genomic.fna	>NC_016887.1 Nocardia cyriacigeorgica GUH-2, complete sequence
GCF_000284055.1_ASM28405v1_genomic.fna	>NC_017028.1 Rickettsia amblyommatis str. GAT-30V, complete sequence
GCF_000284075.1_ASM28407v1_genomic.fna	>NC_017042.1 Rickettsia rhipicephali str. 3-7-female6-CWPP, complete sequence
GCF_000284095.1_ASM28409v1_genomic.fna	>NC_017068.1 Selenomonas ruminantium subsp. lactilytica TAM6421, complete sequence
GCF_000284115.1_ASM28411v1_genomic.fna	>NC_017080.1 Phycisphaera mikurensis NBRC 102666, complete sequence
GCF_000284135.1_ASM28413v1_genomic.fna	>NC_017038.1 Synechocystis sp. PCC 6803 substr. GT-I, complete sequence
GCF_000284155.1_ASM28415v1_genomic.fna	>NC_017058.1 Rickettsia australis str. Cutlack, complete sequence
GCF_000284175.1_ASM28417v1_genomic.fna	>NC_017043.1 Rickettsia montanensis str. OSU 85-930, complete sequence
GCF_000284195.1_ASM28419v1_genomic.fna	>NC_017044.1 Rickettsia parkeri str. Portsmouth, complete sequence
GCF_000284215.1_ASM28421v1_genomic.fna	>NC_017052.1 Synechocystis sp. PCC 6803 substr. PCC-N, complete sequence
GCF_000284235.1_ASM28423v1_genomic.fna	>NC_017192.1 Arcobacter sp. L, complete sequence
GCF_000284255.1_ASM28425v1_genomic.fna	>NC_017075.1 Rubrivivax gelatinosus IL144, complete sequence
GCF_000284275.1_ASM28427v1_genomic.fna	>NC_017082.1 Bradyrhizobium cosmicum, complete sequence
GCF_000284295.1_ASM28429v1_genomic.fna	>NC_017093.1 Actinoplanes missouriensis 431, complete sequence
GCF_000284315.1_ASM28431v1_genomic.fna	>NC_017094.1 Leptospirillum ferrooxidans C2-3, complete sequence
GCF_000284335.1_ASM28433v1_genomic.fna	>NC_017096.1 Caldisericum exile AZM16c01, complete sequence
GCF_000284355.1_ASM28435v1_genomic.fna	>NC_017187.1 Aliarcobacter butzleri ED-1, complete sequence
GCF_000284375.1_ASM28437v1_genomic.fna	>NC_017249.1 Bradyrhizobium japonicum USDA 6, complete sequence
GCF_000284395.1_ASM28439v1_genomic.fna	>NC_017061.1 Bacillus velezensis YAU B9601-Y2, complete sequence
GCF_000284415.1_ASM28441v2_genomic.fna	>NC_017059.1 Pararhodospirillum photometricum DSM 122 chromosome DSM 122, complete sequence
GCF_000284435.1_ASM28443v1_genomic.fna	>NC_017294.1 Candidatus Arthromitus sp. SFB-mouse-Yit, complete sequence
GCF_000284455.1_ASM28445v1_genomic.fna	>NC_017039.1 Synechocystis sp. PCC 6803 substr. PCC-P, complete sequence
GCF_000284475.1_ASM28447v1_genomic.fna	>NC_016798.1 Chlamydia trachomatis A2497, complete sequence
GCF_000284495.1_ASM28449v1_genomic.fna	>NC_011993.1 Escherichia coli LF82, complete sequence
GCF_000284515.1_ASM28451v1_genomic.fna	>NC_017668.1 Halobacillus halophilus DSM 2266, complete sequence
GCF_000284535.1_ASM28453v1_genomic.fna	>NC_017763.1 Staphylococcus aureus subsp. aureus HO 5096 0412, complete sequence
GCF_000284555.1_ASM28455v1_genomic.fna	>NC_017549.1 Pseudomonas aeruginosa NCGM2.S1 chromosome 1, complete sequence
GCF_000284575.1_ASM28457v1_genomic.fna	>NC_017768.1 Streptococcus mutans LJ23, complete sequence
GCF_000284615.1_ASM28461v1_genomic.fna	>NC_017067.1 Marinobacter nauticus ATCC 49840, complete sequence
GCF_000284635.1_ASM28463v1_genomic.fna	>NC_017761.1 Helicobacter cinaedi PAGU611, complete sequence
GCF_000285655.3_EC958.v1_genomic.fna	>NZ_HG941718.1 Escherichia coli O25b:H4-ST131 strain EC958 chromosome I, complete sequence
GCF_000286275.1_ASM28627v1_genomic.fna	>NC_018405.1 Enterobacter kobei, complete sequence
GCF_000286435.2_ASM28643v2_genomic.fna	>NC_020418.1 Morganella morganii subsp. morganii KT, complete sequence
GCF_000286675.1_ASM28667v1_genomic.fna	>NC_018406.1 Mycoplasmoides gallisepticum VA94_7994-1-7P, complete sequence
GCF_000286695.1_ASM28669v1_genomic.fna	>NC_018407.1 Mycoplasmoides gallisepticum NC95_13295-2-2P, complete sequence
GCF_000286715.1_ASM28671v1_genomic.fna	>NC_018408.1 Mycoplasmoides gallisepticum NC96_1596-4-2P, complete sequence
GCF_000286735.1_ASM28673v1_genomic.fna	>NC_018409.1 Mycoplasmoides gallisepticum NY01_2001.047-5-1P, complete sequence
GCF_000286755.1_ASM28675v1_genomic.fna	>NC_018410.1 Mycoplasmoides gallisepticum WI01_2001.043-13-2P, complete sequence
GCF_000286775.1_ASM28677v1_genomic.fna	>NC_018411.1 Mycoplasmoides gallisepticum NC06_2006.080-5-2P, complete sequence
GCF_000286795.1_ASM28679v1_genomic.fna	>NC_018412.1 Mycoplasmoides gallisepticum CA06_2006.052-5-2P, complete sequence
GCF_000286815.1_ASM28681v1_genomic.fna	>NC_018413.1 Mycoplasmoides gallisepticum NC08_2008.031-4-3P, complete sequence
GCF_000287215.2_ASM28721v3_genomic.fna	>NZ_CP007567.1 Aeromonas media WS chromosome, complete genome
GCF_000287235.1_ASM28723v1_genomic.fna	>NC_018414.1 Candidatus Carsonella ruddii CE isolate Thao2000, complete sequence
GCF_000287255.1_ASM28725v1_genomic.fna	>NC_018415.1 Candidatus Carsonella ruddii CS isolate Thao2000, complete sequence
GCF_000287275.1_ASM28727v1_genomic.fna	>NC_018416.1 Candidatus Carsonella ruddii HC isolate Thao2000, complete sequence
GCF_000287295.1_ASM28729v1_genomic.fna	>NC_018417.1 Candidatus Carsonella ruddii HT isolate Thao2000, complete sequence
GCF_000287315.1_ASM28731v1_genomic.fna	>NC_018418.1 Candidatus Carsonella ruddii PC isolate NHV, complete sequence
GCF_000287335.1_ASM28733v1_genomic.fna	>NC_018419.1 Secondary endosymbiont of Ctenarytaina eucalypti, complete sequence
GCF_000287355.1_ASM28735v1_genomic.fna	>NC_018420.1 Secondary endosymbiont of Heteropsylla cubana, complete sequence
GCF_000292405.1_ASM29240v1_genomic.fna	>NC_018495.1 Mycoplasmoides genitalium M2321, complete sequence
GCF_000292445.1_ASM29244v1_genomic.fna	>NC_018496.1 Mycoplasmoides genitalium M6282, complete sequence
GCF_000292455.1_ASM29245v1_genomic.fna	>NC_018500.1 Bacillus thuringiensis HD-771, complete sequence
GCF_000292485.1_ASM29248v1_genomic.fna	>NC_018497.1 Mycoplasmoides genitalium M6320, complete sequence
GCF_000292505.1_ASM29250v1_genomic.fna	>NC_018498.1 Mycoplasmoides genitalium M2288, complete sequence
GCF_000292685.1_ASM29268v1_genomic.fna	>NC_018507.1 Candidatus Portiera aleyrodidarum BT-B-HRs, complete sequence
GCF_000292705.1_ASM29270v1_genomic.fna	>NC_018508.1 Bacillus thuringiensis HD-789, complete sequence
GCF_000292915.1_ASM29291v1_genomic.fna	>NC_018513.1 Burkholderia cepacia GG4 chromosome 1, complete sequence
GCF_000293765.1_ASM29376v1_genomic.fna	>NC_018520.1 Bacillus subtilis QB928, complete sequence
GCF_000293885.2_ASM29388v3_genomic.fna	>NZ_CP010945.1 Pseudomonas fluorescens NCIMB 11764 chromosome, complete genome
GCF_000294365.1_ASM29436v1_genomic.fna	>NC_018522.1 Klebsiella pneumoniae subsp. pneumoniae 1084, complete sequence
GCF_000294495.1_ASM29449v1_genomic.fna	>NC_018526.1 Streptococcus suis S735, complete sequence
GCF_000294515.1_ASM29451v1_genomic.fna	>NC_018524.1 Nocardiopsis alba ATCC BAA-2165, complete sequence
GCF_000294535.1_ASM29453v1_genomic.fna	>NC_018525.1 Pectobacterium carotovorum subsp. carotovorum PCC21, complete sequence
GCF_000294635.1_ASM29463v1_genomic.fna	>NC_018527.1 Burkholderia pseudomallei BPC006 chromosome I, complete sequence
GCF_000294695.2_ASM29469v2_genomic.fna	>NC_018531.1 Arthrobacter sp. Rue61a, complete sequence
GCF_000294715.1_ASM29471v1_genomic.fna	>NC_018533.1 Bartonella quintana RM-11, complete sequence
GCF_000294775.2_ASM29477v2_genomic.fna	>NZ_CP015506.1 Cytobacillus oceanisediminis 2691 chromosome, complete genome
GCF_000295655.1_ASM29565v1_genomic.fna	>NC_018609.1 Riemerella anatipestifer RA-CH-1, complete sequence
GCF_000295695.2_ASM29569v2_genomic.fna	>NZ_CP047131.1 Bacillus anthracis str. BF1 chromosome, complete genome
GCF_000296215.2_ASM29621v2_genomic.fna	>NZ_CP013949.1 Bradyrhizobium sp. CCGE-LA001 chromosome, complete genome
GCF_000296575.1_ASM29657v1_genomic.fna	>NC_018607.1 Brachyspira pilosicoli B2904, complete sequence
GCF_000296595.1_ASM29659v1_genomic.fna	>NC_018608.1 Staphylococcus aureus 08BA02176, complete sequence
GCF_000297055.2_ASM29705v2_genomic.fna	>NC_022357.1 Sulfuricella denitrificans skB26, complete sequence
GCF_000297075.2_Ppseudo_final_genomic.fna	>NZ_HG916826.1 Pseudomonas oleovorans CECT 5344 strain CECT5344 chromosome I, complete sequence
GCF_000297155.3_ASM29715v3_genomic.fna	>NZ_CP029159.1 Streptomyces tsukubensis NRRL18488 chromosome
GCF_000298095.1_ASM29809v1_genomic.fna	>NC_018612.1 Mycobacterium intracellulare subsp. intracellulare MTCC 9506, complete sequence
GCF_000298115.2_ASM29811v2_genomic.fna	>NC_018610.1 Lentilactobacillus buchneri subsp. silagei CD034, complete sequence
GCF_000298385.1_ASM29838v1_genomic.fna	>NC_018618.1 Candidatus Portiera aleyrodidarum BT-QVLC, complete sequence
GCF_000298415.1_ASM29841v1_genomic.fna	>NC_018620.1 Chlamydia psittaci GR9, complete sequence
GCF_000298435.2_ASM29843v2_genomic.fna	>NC_018627.1 Chlamydia psittaci MN, complete sequence
GCF_000298475.2_ASM29847v2_genomic.fna	>NC_018622.1 Chlamydia psittaci WS/RT/E30, complete sequence
GCF_000298495.2_ASM29849v2_genomic.fna	>NC_018623.1 Chlamydia psittaci M56, complete sequence
GCF_000298515.2_ASM29851v2_genomic.fna	>NC_018624.1 Chlamydia psittaci WC, complete sequence
GCF_000298555.2_ASM29855v2_genomic.fna	>NC_018626.1 Chlamydia psittaci NJ1, complete sequence
GCF_000298875.1_ASM29887v1_genomic.fna	>NC_018631.1 Leuconostoc gelidum JB7, complete sequence
GCF_000299015.1_ASM29901v1_genomic.fna	>NC_018630.1 Streptococcus pneumoniae gamPNI0373, complete sequence
GCF_000299135.1_ASM29913v1_genomic.fna	>NC_018646.1 Streptococcus agalactiae GD201008-001, complete sequence
GCF_000299235.1_ASM29923v1_genomic.fna	>NC_018649.1 Leptospirillum ferriphilum ML-04, complete sequence
GCF_000299255.1_ASM29925v1_genomic.fna	>NC_018650.1 Escherichia coli O104:H4 str. 2009EL-2050, complete sequence
GCF_000299335.2_ASM29933v2_genomic.fna	>NZ_CP004387.1 Isoalcanivorax pacificus W11-5 chromosome, complete genome
GCF_000299355.1_ASM29935v1_genomic.fna	>NC_018664.1 Gottschalkia acidurici 9a, complete sequence
GCF_000299435.1_ASM29943v1_genomic.fna	>NC_018665.1 Exiguobacterium antarcticum B7, complete sequence
GCF_000299455.1_ASM29945v1_genomic.fna	>NC_018658.1 Escherichia coli O104:H4 str. 2011C-3493, complete sequence
GCF_000299475.1_ASM29947v1_genomic.fna	>NC_018661.1 Escherichia coli O104:H4 str. 2009EL-2071, complete sequence
GCF_000299555.2_ASM29955v2_genomic.fna	>NZ_CP039020.1 Bacillus altitudinis strain BA06 chromosome, complete genome
GCF_000299955.1_ASM29995v1_genomic.fna	>NC_018678.1 Alteromonas macleodii str. 'English Channel 673', complete sequence
GCF_000299965.1_ASM29996v1_genomic.fna	>NC_018697.1 Cycloclasticus sp. P1, complete sequence
GCF_000300005.1_ASM30000v1_genomic.fna	>NC_018691.1 Alcanivorax dieselolei B5, complete sequence
GCF_000300035.1_ASM30003v1_genomic.fna	>NC_018676.1 Candidatus Portiera aleyrodidarum BT-QVLC, complete sequence
GCF_000300045.1_ASM30004v1_genomic.fna	>NC_018747.1 Borreliella garinii NMJW1, complete sequence
GCF_000300075.1_ASM30007v1_genomic.fna	>NC_018677.1 Candidatus Portiera aleyrodidarum BT-B-HRs, complete sequence
GCF_000300095.1_ASM30009v1_genomic.fna	>NC_018695.1 Paraburkholderia phenoliruptrix BR3459a chromosome 1, complete sequence
GCF_000300135.1_ASM30013v1_genomic.fna	>NC_018673.1 Leuconostoc carnosum JB16, complete sequence
GCF_000300175.1_ASM30017v1_genomic.fna	>NC_018679.1 Alteromonas macleodii str. 'Balearic Sea AD45', complete sequence
GCF_000300235.2_ASM30023v2_genomic.fna	>NZ_CP004388.1 Thalassospira xiamenensis M-5 = DSM 17429 strain M-5 chromosome, complete genome
GCF_000300295.4_ASM30029v4_genomic.fna	>NZ_CP011849.2 Piscirickettsia salmonis LF-89 = ATCC VR-1361 chromosome, complete genome
GCF_000300435.2_ASM30043v2_genomic.fna	>NZ_CP008956.1 Herbaspirillum rubrisubalbicans Os34 chromosome, complete genome
GCF_000300455.3_ASM30045v4_genomic.fna	>NZ_CP007215.2 Kosakonia sacchari SP1 chromosome, complete genome
GCF_000302515.1_ASM30251v1_genomic.fna	>NC_018707.1 Cutibacterium acnes C1, complete sequence
GCF_000302535.1_ASM30253v1_genomic.fna	>NC_018708.1 Acidovorax sp. KKS102, complete sequence
GCF_000302555.5_ASM30255v4_genomic.fna	>NC_018709.4 Campylobacter jejuni subsp. jejuni PT14, complete sequence
GCF_000302575.1_ASM30257v1_genomic.fna	>NC_018706.1 Acinetobacter baumannii TYTH-1, complete sequence
GCF_000304215.1_ASM30421v1_genomic.fna	>NC_018720.1 Bifidobacterium asteroides PRL2011, complete sequence
GCF_000304315.1_Msp_SC2_genomic.fna	>NC_018485.1 Methylocystis sp. SC2 chromosome I, complete sequence
GCF_000304375.1_AINO_genomic.fna	>NC_018521.1 Campylobacter jejuni subsp. jejuni NCTC 11168-BN148 chromosome I, complete sequence
GCF_000304415.1_RM41_genomic.fna	>NC_018700.1 Sinorhizobium meliloti Rm41 chromosome I, complete sequence
GCF_000304455.1_CCh_cEper1_genomic.fna	>NC_018605.1 Cardinium endosymbiont cEper1 of Encarsia pergandiella chromosome I, complete sequence
GCF_000304495.1_Cm_ESW3_genomic.fna	>NC_017952.1 Chlamydia trachomatis E/SW3 chromosome I, complete sequence
GCF_000304515.1_Cm_FSW4_genomic.fna	>NC_017951.1 Chlamydia trachomatis F/SW4 chromosome I, complete sequence
GCF_000304535.1_Cm_FSW5_genomic.fna	>NC_017953.1 Chlamydia trachomatis F/SW5 chromosome I, complete sequence
GCF_000305335.2_ASM30533v2_genomic.fna	>NC_017594.1 Streptococcus salivarius 57.I, complete sequence
GCF_000305775.1_ASM30577v1_genomic.fna	>NC_018866.1 Dehalobacter sp. DCA, complete sequence
GCF_000305785.2_ASM30578v2_genomic.fna	>NC_018868.3 Simiduia agarivorans SA1 = DSM 21679, complete sequence
GCF_000305815.1_ASM30581v1_genomic.fna	>NC_018867.1 Dehalobacter sp. CF, complete sequence
GCF_000305935.1_ASM30593v1_genomic.fna	>NC_018870.1 Thermacetogenium phaeum DSM 12270, complete sequence
GCF_000306675.2_ASM30667v3_genomic.fna	>NZ_CP024871.1 Leptospira mayottensis 200901116 chromosome I, complete sequence
GCF_000306745.1_ASM30674v1_genomic.fna	>NC_018877.1 Bacillus thuringiensis Bt407, complete sequence
GCF_000306785.1_ASM30678v1_genomic.fna	>NC_017955.1 Modestobacter marinus, complete sequence
GCF_000306805.1_ASM30680v1_genomic.fna	>NC_018073.1 Streptococcus intermedius JTH08, complete sequence
GCF_000306825.1_ASM30682v1_genomic.fna	>NC_018101.1 Corynebacterium ulcerans 0102, complete sequence
GCF_000306845.1_ASM30684v1_genomic.fna	>NC_018140.1 Legionella pneumophila subsp. pneumophila, complete sequence
GCF_000306865.1_ASM30686v1_genomic.fna	>NC_018139.1 Legionella pneumophila subsp. pneumophila, complete sequence
GCF_000306885.1_ASM30688v1_genomic.fna	>NC_018267.1 Wolbachia endosymbiont of Onchocerca ochengi, complete sequence
GCF_000306905.1_ASM30690v1_genomic.fna	>NC_018586.1 Listeria monocytogenes SLCC2540, complete sequence
GCF_000306945.1_ASM30694v1_genomic.fna	>NC_018518.1 Bordetella pertussis 18323, complete sequence
GCF_000306985.1_ASM30698v1_genomic.fna	>NC_018593.1 Listeria monocytogenes SLCC7179, complete sequence
GCF_000307005.1_ASM30700v1_genomic.fna	>NC_018589.1 Listeria monocytogenes SLCC2479, complete sequence
GCF_000307025.1_ASM30702v1_genomic.fna	>NC_018584.1 Listeria monocytogenes ATCC 19117, complete sequence
GCF_000307045.1_ASM30704v1_genomic.fna	>NC_018592.1 Listeria monocytogenes SLCC5850, complete sequence
GCF_000307065.1_ASM30706v1_genomic.fna	>NC_018590.1 Listeria monocytogenes SLCC2376, complete sequence
GCF_000307085.1_ASM30708v1_genomic.fna	>NC_018642.1 Listeria monocytogenes L312, complete sequence
GCF_000307105.1_ASM30710v1_genomic.fna	>NC_018645.1 Desulfobacula toluolica Tol2, complete sequence
GCF_000307165.1_ASM30716v1_genomic.fna	>NC_018704.1 Amphibacillus xylanus NBRC 15112, complete sequence
GCF_000307185.1_ASM30718v1_genomic.fna	>NC_018712.1 Streptococcus dysgalactiae subsp. equisimilis RE378, complete sequence
GCF_000307535.1_ASM30753v1_genomic.fna	>NC_018936.1 Streptococcus pyogenes A20, complete sequence
GCF_000307585.2_ASM30758v2_genomic.fna	>NC_017992.1 Thermoanaerobacterium saccharolyticum JW/SL-YS485, complete sequence
GCF_000307615.1_ASM30761v1_genomic.fna	>NC_018585.1 Listeria monocytogenes SLCC2378, complete sequence
GCF_000307795.1_ASM30779v1_genomic.fna	>NC_018939.1 Helicobacter pylori 26695, complete sequence
GCF_000307815.1_ASM30781v1_genomic.fna	>NC_018937.1 Helicobacter pylori Rif1, complete sequence
GCF_000307835.1_ASM30783v1_genomic.fna	>NC_018938.1 Helicobacter pylori Rif2, complete sequence
GCF_000309885.1_ASM30988v1_genomic.fna	>NC_019386.1 Thermus oshimai JL-2, complete sequence
GCF_000310065.1_ASM31006v1_genomic.fna	>NC_019395.1 Acidipropionibacterium acidipropionici ATCC 4875, complete sequence
GCF_000310085.1_ASM31008v1_genomic.fna	>NC_019393.1 Alteromonas mediterranea DE1, complete sequence
GCF_000310105.2_ASM31010v2_genomic.fna	>NZ_CP013138.1 Pseudoalteromonas sp. Bsw20308 chromosome, complete genome
GCF_000310245.1_ASM31024v1_genomic.fna	>NC_020505.1 Candidatus Sulfuricurvum sp. RIFRC-1, complete sequence
GCF_000312685.1_ASM31268v1_genomic.fna	>NC_019435.1 Lactococcus cremoris subsp. cremoris UC509.9, complete sequence
GCF_000312705.1_ASM31270v1_genomic.fna	>NC_019427.1 Anabaena sp. 90 chromosome chANA01, complete sequence
GCF_000313175.2_ASM31317v2_genomic.fna	>NZ_CP006694.1 Leptospira santarosai serovar Shermani str. LT 821 chromosome I, complete sequence
GCF_000315955.1_ASM31595v1_genomic.fna	>NC_019560.1 Helicobacter pylori Aklavik117, complete sequence
GCF_000316175.1_ASM31617v1_genomic.fna	>NC_019670.1 Pseudomonas sp. UW4, complete sequence
GCF_000316515.1_ASM31651v1_genomic.fna	>NC_019675.1 Cyanobium gracile PCC 6307, complete sequence
GCF_000316575.1_ASM31657v1_genomic.fna	>NC_019682.1 Calothrix sp. PCC 7507, complete sequence
GCF_000316605.1_ASM31660v1_genomic.fna	>NC_019683.1 [Leptolyngbya] sp. PCC 7376, complete sequence
GCF_000316625.1_ASM31662v1_genomic.fna	>NC_019676.1 Nostoc sp. PCC 7107, complete sequence
GCF_000316645.1_ASM31664v1_genomic.fna	>NC_019684.1 Nostoc sp. PCC 7524, complete sequence
GCF_000316665.1_ASM31666v1_genomic.fna	>NC_019678.1 Rivularia sp. PCC 7116, complete sequence
GCF_000316685.1_ASM31668v1_genomic.fna	>NC_019680.1 Synechococcus sp. PCC 6312, complete sequence
GCF_000317025.1_ASM31702v1_genomic.fna	>NC_019689.1 Pleurocapsa sp. PCC 7327, complete sequence
GCF_000317045.1_ASM31704v1_genomic.fna	>NC_019703.1 Geitlerinema sp. PCC 7407, complete sequence
GCF_000317065.1_ASM31706v1_genomic.fna	>NC_019701.1 Pseudanabaena sp. PCC 7367, complete sequence
GCF_000317085.1_ASM31708v1_genomic.fna	>NC_019702.1 Synechococcus sp. PCC 7502, complete sequence
GCF_000317105.1_ASM31710v1_genomic.fna	>NC_019693.1 Oscillatoria acuminata PCC 6304, complete sequence
GCF_000317125.1_ASM31712v1_genomic.fna	>NC_019695.1 Chroococcidiopsis thermalis PCC 7203, complete sequence
GCF_000317305.3_ASM31730v3_genomic.fna	>NC_023036.2 Mycolicibacterium neoaurum VKM Ac-1815D, complete sequence
GCF_000317435.1_ASM31743v1_genomic.fna	>NC_019751.1 Calothrix sp. PCC 6303, complete sequence
GCF_000317475.1_ASM31747v1_genomic.fna	>NC_019729.1 Oscillatoria nigro-viridis PCC 7112, complete sequence
GCF_000317495.1_ASM31749v1_genomic.fna	>NC_019753.1 Crinalium epipsammum PCC 9333, complete sequence
GCF_000317515.1_ASM31751v1_genomic.fna	>NC_019738.1 Allocoleopsis franciscana PCC 7113, complete sequence
GCF_000317555.1_ASM31755v1_genomic.fna	>NC_019745.1 Gloeocapsa sp. PCC 7428, complete sequence
GCF_000317575.1_ASM31757v1_genomic.fna	>NC_019748.1 Stanieria cyanosphaera PCC 7437, complete sequence
GCF_000317615.1_ASM31761v1_genomic.fna	>NC_019780.1 Dactylococcopsis salina PCC 8305, complete sequence
GCF_000317635.1_ASM31763v1_genomic.fna	>NC_019779.1 Halothece sp. PCC 7418, complete sequence
GCF_000317675.1_ASM31767v1_genomic.fna	>NC_019776.1 Cyanobacterium aponinum PCC 10605, complete sequence
GCF_000317695.1_ASM31769v1_genomic.fna	>NC_019771.1 Anabaena cylindrica PCC 7122, complete sequence
GCF_000317835.1_ASM31783v1_genomic.fna	>NC_019793.1 Deinococcus peraridilitoris DSM 19664, complete sequence
GCF_000317855.1_ASM31785v1_genomic.fna	>NC_019042.1 Streptococcus dysgalactiae subsp. equisimilis AC-2713, complete sequence
GCF_000317875.1_ASM31787v1_genomic.fna	>NC_019563.1 Helicobacter pylori Aklavik86, complete sequence
GCF_000317895.1_ASM31789v1_genomic.fna	>NC_019567.1 Bdellovibrio bacteriovorus str. Tiberius, complete sequence
GCF_000317915.1_ASM31791v1_genomic.fna	>NC_019770.1 Enterococcus faecalis str. Symbioflor 1, complete sequence
GCF_000317935.1_ASM31793v1_genomic.fna	>NC_018828.1 Bordetella parapertussis Bpp5, complete sequence
GCF_000317955.1_ASM31795v1_genomic.fna	>NC_018829.1 Bordetella bronchiseptica MO149, complete sequence
GCF_000317975.2_ASM31797v2_genomic.fna	>NC_019425.2 Carnobacterium maltaromaticum LMA28, complete sequence
GCF_000318015.1_ASM31801v1_genomic.fna	>NC_019382.1 Bordetella bronchiseptica 253, complete sequence
GCF_000318035.1_ASM31803v1_genomic.fna	>NC_018641.1 Lacticaseibacillus paracasei, complete sequence
GCF_000318055.1_ASM31805v1_genomic.fna	>NC_019556.1 Listeria monocytogenes serotype 4b str. LL195, complete sequence
[truncated: 34,334 more rows]

## Sheet: Pd-2
The information for 36,322 bacterial genomes along with the screening process files -- Information for 17,236 bacterial genomes with multipartite genomes.
Species	Genome_Accession	Replicon_Accession	Replicon_Organization	Size_bp	GC_Content_%	GC_difference_%
Moellerella wisconsensis	GCF_029590435.1	NZ_CP120974	circular	3548960	40.1	0
Moellerella wisconsensis	GCF_029590435.1	NZ_CP120975	circular	325400	46.73	6.63
Moellerella wisconsensis	GCF_029590435.1	NZ_CP120976	circular	14550	45.44	5.34
Moellerella wisconsensis	GCF_029590435.1	NZ_CP120977	circular	2683	41.78	1.68
Moellerella wisconsensis	GCF_022592395.1	NZ_CP093242	circular	3586081	40.05	0
Moellerella wisconsensis	GCF_022592395.1	NZ_CP093243	circular	345391	45.1	5.05
Moellerella wisconsensis	GCF_022592395.1	NZ_CP093244	circular	4509	43.25	3.2
Moellerella wisconsensis	GCF_022591735.1	NZ_CP093260	circular	3558084	40.07	0
Moellerella wisconsensis	GCF_022591735.1	NZ_CP093261	circular	102837	40.14	0.07
Moellerella wisconsensis	GCF_022591735.1	NZ_CP093262	circular	2683	41.78	1.71
Moellerella wisconsensis	GCF_022591735.1	NZ_CP093263	circular	1220	44.02	3.95
Moellerella wisconsensis	GCF_022591895.1	NZ_CP093249	circular	3616970	40.11	0
Moellerella wisconsensis	GCF_022591895.1	NZ_CP093250	circular	270793	47.58	7.47
Moellerella wisconsensis	GCF_022591895.1	NZ_CP093251	circular	108166	40.94	0.83
Moellerella wisconsensis	GCF_022591895.1	NZ_CP093252	circular	10213	37.41	-2.7
Moellerella wisconsensis	GCF_022591895.1	NZ_CP093253	circular	8725	38.59	-1.52
Moellerella wisconsensis	GCF_022591895.1	NZ_CP093254	circular	6554	40.56	0.45
Moellerella wisconsensis	GCF_029590395.1	NZ_CP120970	circular	3549103	40.1	0
Moellerella wisconsensis	GCF_029590395.1	NZ_CP120971	circular	325408	46.73	6.63
Moellerella wisconsensis	GCF_029590395.1	NZ_CP120972	circular	14550	45.44	5.34
Moellerella wisconsensis	GCF_029590395.1	NZ_CP120973	circular	2683	41.78	1.68
Moellerella wisconsensis	GCF_030406105.1	NZ_CP129021	circular	3437288	40.06	0
Moellerella wisconsensis	GCF_030406105.1	NZ_CP129022	circular	219302	47.55	7.49
Moellerella wisconsensis	GCF_030406105.1	NZ_CP129023	circular	110982	42.88	2.82
Moellerella wisconsensis	GCF_030406105.1	NZ_CP129024	circular	108260	40.99	0.93
Moellerella wisconsensis	GCF_022592015.1	NZ_CP093245	circular	3565816	40.04	0
Moellerella wisconsensis	GCF_022592015.1	NZ_CP093246	circular	270632	47.95	7.91
Moellerella wisconsensis	GCF_022592015.1	NZ_CP093247	circular	3260	39.51	-0.53
Moellerella wisconsensis	GCF_022592015.1	NZ_CP093248	circular	2624	41.58	1.54
Moellerella wisconsensis	GCF_022592275.1	NZ_CP093255	circular	3626292	40.17	0
Moellerella wisconsensis	GCF_022592275.1	NZ_CP093256	circular	331804	46.32	6.15
Moellerella wisconsensis	GCF_022592275.1	NZ_CP093257	circular	103329	41.19	1.02
Moellerella wisconsensis	GCF_022592275.1	NZ_CP093258	circular	4840	40.79	0.62
Moellerella wisconsensis	GCF_022592275.1	NZ_CP093259	circular	2616	40.41	0.24
Moellerella wisconsensis	GCF_029590415.1	NZ_CP120978	circular	3548249	40.09	0
Moellerella wisconsensis	GCF_029590415.1	NZ_CP120979	circular	325408	46.73	6.64
Moellerella wisconsensis	GCF_029590415.1	NZ_CP120980	circular	14550	45.44	5.35
Moellerella wisconsensis	GCF_029590415.1	NZ_CP120981	circular	2683	41.78	1.69
Escherichia coli	GCF_001901165.1	NZ_CP010213	circular	5103562	50.54	0
Escherichia coli	GCF_001901165.1	NZ_CP010214	circular	146496	49.06	-1.48
Escherichia coli	GCF_001901165.1	NZ_CP010215	circular	61058	51.91	1.37
Escherichia coli	GCF_001901165.1	NZ_CP010216	circular	6039	45.16	-5.38
Escherichia coli	GCF_001901165.1	NZ_CP010217	circular	6036	49.25	-1.29
Escherichia coli	GCF_001901165.1	NZ_CP010218	circular	5312	47.14	-3.4
Escherichia coli	GCF_005222325.1	NZ_CP028693	circular	5466440	50.51	0
Escherichia coli	GCF_005222325.1	NZ_CP028694	circular	92730	47.6	-2.91
Escherichia coli	GCF_032366635.1	NZ_CP127034	circular	4853674	50.76	0
Escherichia coli	GCF_032366635.1	NZ_CP127033	circular	129491	47.82	-2.94
Escherichia coli	GCF_032366635.1	NZ_CP127032	circular	4186	42.38	-8.38
Escherichia coli	GCF_032366635.1	NZ_CP127031	circular	70582	47.84	-2.92
Escherichia coli	GCF_019551855.1	NZ_CP068283	circular	4688863	50.78	0
Escherichia coli	GCF_019551855.1	NZ_CP068284	circular	67408	51.66	0.88
Escherichia coli	GCF_003018275.1	NZ_CP027449	circular	5077228	50.92	0
Escherichia coli	GCF_003018275.1	NZ_CP027450	circular	34867	39.61	-11.31
Escherichia coli	GCF_003018275.1	NZ_CP027451	circular	173649	49.56	-1.36
Escherichia coli	GCF_002164865.2	NZ_CP034966	circular	4686461	50.66	0
Escherichia coli	GCF_002164865.2	NZ_CP034959	circular	90842	47.57	-3.09
Escherichia coli	GCF_002164865.2	NZ_CP034960	circular	5167	47.55	-3.11
Escherichia coli	GCF_002164865.2	NZ_CP034961	circular	2101	47.17	-3.49
Escherichia coli	GCF_002164865.2	NZ_CP034964	circular	87704	52.52	1.86
Escherichia coli	GCF_002164865.2	NZ_CP034962	circular	2058	56.51	5.85
Escherichia coli	GCF_002164865.2	NZ_CP034965	circular	46161	46.66	-4
Escherichia coli	GCF_002164865.2	NZ_CP034963	circular	38448	48.68	-1.98
Escherichia coli	GCF_030708395.1	NZ_CP123593	circular	4805295	50.67	0
Escherichia coli	GCF_030708395.1	NZ_CP123594	circular	4367	55.46	4.79
Escherichia coli	GCF_030708395.1	NZ_CP123595	circular	48627	50.57	-0.1
Escherichia coli	GCF_003966775.1	NZ_AP018784	circular	5029244	50.75	0
Escherichia coli	GCF_003966775.1	NZ_AP018785	linear	169561	51.06	0.31
Escherichia coli	GCF_009738455.1	NZ_CP046527	circular	5511015	50.48	0
Escherichia coli	GCF_009738455.1	NZ_CP046526	linear	98304	47.66	-2.82
Escherichia coli	GCF_024331425.2	NZ_CP116931	circular	4965534	50.57	0
Escherichia coli	GCF_024331425.2	NZ_CP116930	circular	121841	52.46	1.89
Escherichia coli	GCF_030438435.1	NZ_CP129345	circular	5145936	50.64	0
Escherichia coli	GCF_030438435.1	NZ_CP129346	circular	125143	48.74	-1.9
Escherichia coli	GCF_030438435.1	NZ_CP129347	circular	6988	47.57	-3.07
Escherichia coli	GCF_001612495.1	NZ_CP015023	circular	5506801	50.55	0
Escherichia coli	GCF_001612495.1	NZ_CP015022	circular	95170	47.76	-2.79
Escherichia coli	GCF_019969625.1	NZ_CP081698	circular	4777845	50.69	0
Escherichia coli	GCF_019969625.1	NZ_CP081699	circular	145356	51.08	0.39
Escherichia coli	GCF_019969625.1	NZ_CP081700	circular	2028	52.96	2.27
Escherichia coli	GCF_023373585.1	NZ_CP086678	circular	5063268	50.62	0
Escherichia coli	GCF_023373585.1	NZ_CP086679	circular	262144	46.38	-4.24
Escherichia coli	GCF_023373585.1	NZ_CP086680	circular	46324	50.22	-0.4
Escherichia coli	GCF_023373585.1	NZ_CP086681	circular	135562	48.34	-2.28
Escherichia coli	GCF_003051985.2	NZ_CP028578	circular	4812358	50.79	0
Escherichia coli	GCF_003051985.2	NZ_CP028575	circular	1564	51.28	0.49
Escherichia coli	GCF_003051985.2	NZ_CP028577	circular	46161	46.65	-4.14
Escherichia coli	GCF_003051985.2	NZ_CP028576	circular	112422	51.02	0.23
Escherichia coli	GCF_024331525.2	NZ_CP117053	circular	4981147	50.77	0
Escherichia coli	GCF_024331525.2	NZ_CP117052	linear	4074	49.75	-1.02
Escherichia coli	GCF_024331525.2	NZ_CP117051	linear	6178	52.64	1.87
Escherichia coli	GCF_024331525.2	NZ_CP117050	circular	174496	51.54	0.77
Escherichia coli	GCF_024917655.1	NZ_CP103762	circular	5116939	50.73	0
Escherichia coli	GCF_024917655.1	NZ_CP103763	circular	128773	51.34	0.61
Escherichia coli	GCF_024917655.1	NZ_CP103764	circular	97212	47.77	-2.96
Escherichia coli	GCF_024917655.1	NZ_CP103765	circular	48945	44.47	-6.26
Escherichia coli	GCF_024917655.1	NZ_CP103766	circular	8828	49.56	-1.17
Escherichia coli	GCF_024917655.1	NZ_CP103767	circular	1551	51.52	0.79
Escherichia coli	GCF_005221765.1	NZ_CP028650	circular	5457282	50.51	0
Escherichia coli	GCF_005221765.1	NZ_CP028651	circular	94057	47.68	-2.83
Escherichia coli	GCF_033802545.1	NZ_CP138427	circular	4679476	50.65	0
Escherichia coli	GCF_033802545.1	NZ_CP138426	circular	124145	51.91	1.26
Escherichia coli	GCF_030053855.1	NZ_CP125731	circular	4857268	50.81	0
Escherichia coli	GCF_030053855.1	NZ_CP125732	circular	107935	50.01	-0.8
Escherichia coli	GCF_030053855.1	NZ_CP125733	circular	165770	51.71	0.9
Escherichia coli	GCF_016772495.1	NZ_CP068591	circular	4757753	50.76	0
Escherichia coli	GCF_016772495.1	NZ_CP068594	circular	82214	49.21	-1.55
Escherichia coli	GCF_016772495.1	NZ_CP068592	circular	122138	48.35	-2.41
Escherichia coli	GCF_016772495.1	NZ_CP068593	circular	53505	51.17	0.41
Escherichia coli	GCF_024585425.1	NZ_CP073932	circular	4681356	50.64	0
Escherichia coli	GCF_024585425.1	NZ_CP073933	circular	85429	52.77	2.13
Escherichia coli	GCF_024585425.1	NZ_CP073934	circular	3598	31.71	-18.93
Escherichia coli	GCF_024585425.1	NZ_CP073935	circular	2630	46.2	-4.44
Escherichia coli	GCF_013315715.1	NZ_CP054363	circular	5200581	50.87	0
Escherichia coli	GCF_013315715.1	NZ_CP054364	circular	126498	49.17	-1.7
Escherichia coli	GCF_013315715.1	NZ_CP054365	circular	31162	41.75	-9.12
Escherichia coli	GCF_013315715.1	NZ_CP054366	circular	8859	49.38	-1.49
Escherichia coli	GCF_013315715.1	NZ_CP054367	circular	3090	38.41	-12.46
Escherichia coli	GCF_024918775.1	NZ_CP103739	circular	4852013	50.86	0
Escherichia coli	GCF_024918775.1	NZ_CP103740	circular	208091	52.34	1.48
Escherichia coli	GCF_024918775.1	NZ_CP103741	circular	96149	47.78	-3.08
Escherichia coli	GCF_021498025.2	NZ_CP053855	circular	4715664	50.88	0
Escherichia coli	GCF_021498025.2	NZ_CP097096	circular	50185	51.52	0.64
Escherichia coli	GCF_021498025.2	NZ_CP097097	circular	90559	47.53	-3.35
Escherichia coli	GCF_021498025.2	NZ_CP097098	circular	65305	50.89	0.01
Escherichia coli	GCF_014904315.2	NZ_CP075472	circular	4617056	50.89	0
Escherichia coli	GCF_014904315.2	NZ_CP075471	circular	122563	49.13	-1.76
Escherichia coli	GCF_963575405.1	NZ_OY754382	circular	4787915	50.69	0
Escherichia coli	GCF_963575405.1	NZ_OY754383	circular	197660	44.57	-6.12
Escherichia coli	GCF_963575405.1	NZ_OY754384	circular	128731	47.6	-3.09
Escherichia coli	GCF_963575405.1	NZ_OY754385	circular	96900	52.7	2.01
Escherichia coli	GCF_963575405.1	NZ_OY754386	circular	42747	49.62	-1.07
Escherichia coli	GCF_963575405.1	NZ_OY754387	circular	4018	53.29	2.6
Escherichia coli	GCF_963575405.1	NZ_OY754388	circular	1547	52.68	1.99
Escherichia coli	GCF_019970995.1	NZ_CP081711	circular	4736888	50.93	0
Escherichia coli	GCF_019970995.1	NZ_CP081712	circular	74799	50.64	-0.29
Escherichia coli	GCF_022699465.1	NZ_CP093919	circular	4849672	50.8	0
Escherichia coli	GCF_022699465.1	NZ_CP093921	circular	90296	47.4	-3.4
Escherichia coli	GCF_022699465.1	NZ_CP093922	circular	76841	51.3	0.5
Escherichia coli	GCF_022699465.1	NZ_CP093923	linear	11208	45.83	-4.97
Escherichia coli	GCF_022699465.1	NZ_CP093924	circular	8335	49.86	-0.94
Escherichia coli	GCF_022699465.1	NZ_CP093925	circular	4773	53.32	2.52
Escherichia coli	GCF_022699465.1	NZ_CP093920	circular	100291	52.97	2.17
Escherichia coli	GCF_023100765.1	NZ_CP095856	circular	4850951	50.65	0
Escherichia coli	GCF_023100765.1	NZ_CP095859	circular	63122	49.43	-1.22
Escherichia coli	GCF_023100765.1	NZ_CP095857	circular	230727	46.89	-3.76
Escherichia coli	GCF_023100765.1	NZ_CP095858	circular	107055	54.12	3.47
Escherichia coli	GCF_033098385.1	NZ_CP135957	circular	5059841	50.55	0
Escherichia coli	GCF_033098385.1	NZ_CP135958	circular	191500	49.71	-0.84
Escherichia coli	GCF_002850675.4	NZ_CP025950	circular	4883746	50.83	0
Escherichia coli	GCF_002850675.4	NZ_CP025945	circular	13138	46.98	-3.85
Escherichia coli	GCF_002850675.4	NZ_CP025946	circular	12819	46.55	-4.28
Escherichia coli	GCF_002850675.4	NZ_CP025947	circular	2443	52.03	1.2
Escherichia coli	GCF_002850675.4	NZ_CP025944	circular	89313	54.83	4
Escherichia coli	GCF_002850675.4	NZ_CP025948	circular	46161	46.65	-4.18
Escherichia coli	GCF_002850675.4	NZ_CP025949	circular	73313	52.14	1.31
Escherichia coli	GCF_001900795.1	NZ_CP010163	circular	4531885	50.81	0
Escherichia coli	GCF_001900795.1	NZ_CP010164	circular	29433	49.67	-1.14
Escherichia coli	GCF_001900795.1	NZ_CP010165	circular	5023	45.35	-5.46
Escherichia coli	GCF_001900795.1	NZ_CP010166	circular	11518	50.59	-0.22
Escherichia coli	GCF_024760205.1	NZ_CP103295	circular	4724879	50.71	0
Escherichia coli	GCF_024760205.1	NZ_CP103296	circular	108288	49	-1.71
Escherichia coli	GCF_024760205.1	NZ_CP103297	circular	64018	51.41	0.7
Escherichia coli	GCF_009738145.1	NZ_CP045190	circular	4710443	50.81	0
Escherichia coli	GCF_009738145.1	NZ_CP045191	circular	113072	46.62	-4.19
Escherichia coli	GCF_009738145.1	NZ_CP045189	circular	96046	49.14	-1.67
Escherichia coli	GCF_009738145.1	NZ_CP045188	circular	115253	48.69	-2.12
Escherichia coli	GCF_002855325.1	NZ_CP024127	circular	5072975	50.91	0
Escherichia coli	GCF_002855325.1	NZ_CP024128	circular	50013	47.02	-3.89
Escherichia coli	GCF_002855325.1	NZ_CP024129	circular	123884	49.47	-1.44
Escherichia coli	GCF_002855325.1	NZ_CP024130	circular	88460	51.49	0.58
Escherichia coli	GCF_003019115.1	NZ_CP027462	circular	4847172	50.81	0
Escherichia coli	GCF_003019115.1	NZ_CP027463	linear	125059	49.09	-1.72
Escherichia coli	GCF_905332395.2	NZ_OW968011	circular	4770068	50.79	0
Escherichia coli	GCF_905332395.2	NZ_OW968012	circular	154854	51.6	0.81
Escherichia coli	GCF_905332395.2	NZ_OW968013	circular	65499	51.43	0.64
Escherichia coli	GCF_905332395.2	NZ_OW968014	circular	26835	40.76	-10.03
Escherichia coli	GCF_905332395.2	NZ_OW968015	circular	3205	46.99	-3.8
Escherichia coli	GCF_005222045.1	NZ_CP028662	circular	5453820	50.55	0
Escherichia coli	GCF_005222045.1	NZ_CP028664	circular	93176	47.8	-2.75
Escherichia coli	GCF_005222045.1	NZ_CP028663	circular	6078	46.35	-4.2
Escherichia coli	GCF_016026215.1	NZ_CP065611	circular	5194588	50.91	0
Escherichia coli	GCF_016026215.1	NZ_CP065610	circular	97745	52.08	1.17
Escherichia coli	GCF_016026215.1	NZ_CP065612	circular	277227	46.45	-4.46
Escherichia coli	GCF_021535025.1	NZ_CP091029	circular	4990670	50.71	0
Escherichia coli	GCF_021535025.1	NZ_CP091030	linear	229883	46.81	-3.9
Escherichia coli	GCF_021535025.1	NZ_CP091031	linear	71807	49.37	-1.34
Escherichia coli	GCF_013374275.1	NZ_AP023226	circular	4823608	50.8	0
Escherichia coli	GCF_013374275.1	NZ_AP023227	circular	44962	46.49	-4.31
Escherichia coli	GCF_013374275.1	NZ_AP023228	circular	170909	51.54	0.74
Escherichia coli	GCF_013374275.1	NZ_AP023229	circular	32452	40.7	-10.1
Escherichia coli	GCF_003856615.1	NZ_CP023849	circular	5243509	50.69	0
Escherichia coli	GCF_003856615.1	NZ_CP023850	circular	138672	53.03	2.34
Escherichia coli	GCF_003856615.1	NZ_CP023851	circular	110452	46.47	-4.22
Escherichia coli	GCF_003856615.1	NZ_CP023852	circular	10612	54.66	3.97
Escherichia coli	GCF_033400515.1	NZ_CP137705	circular	4676048	50.81	0
Escherichia coli	GCF_033400515.1	NZ_CP137706	circular	129194	50.07	-0.74
Escherichia coli	GCF_033400515.1	NZ_CP137707	circular	6268	46.54	-4.27
Escherichia coli	GCF_033400515.1	NZ_CP137708	circular	4404	43.12	-7.69
Escherichia coli	GCF_004564175.1	NZ_CP020495	circular	5162123	50.7	0
Escherichia coli	GCF_004564175.1	NZ_CP020496	circular	120668	50.57	-0.13
Escherichia coli	GCF_004564175.1	NZ_CP020497	circular	48172	44.23	-6.47
Escherichia coli	GCF_016942615.1	NZ_CP063473	circular	4721128	50.9	0
Escherichia coli	GCF_016942615.1	NZ_CP063474	circular	210342	46.95	-3.95
Escherichia coli	GCF_016942615.1	NZ_CP063475	circular	47868	47.75	-3.15
Escherichia coli	GCF_017357565.1	NZ_CP042352	circular	4614872	50.85	0
Escherichia coli	GCF_017357565.1	NZ_CP042351	circular	93878	50.34	-0.51
Escherichia coli	GCF_025369695.1	NZ_CP104526	circular	4783557	50.82	0
Escherichia coli	GCF_025369695.1	NZ_CP104527	circular	163762	48.63	-2.19
Escherichia coli	GCF_025369695.1	NZ_CP104528	circular	60907	51.75	0.93
Escherichia coli	GCF_025369695.1	NZ_CP104529	circular	34161	47.79	-3.03
Escherichia coli	GCF_025369695.1	NZ_CP104530	linear	16639	49.46	-1.36
Escherichia coli	GCF_025369695.1	NZ_CP104531	circular	4496	43.02	-7.8
Escherichia coli	GCF_025369695.1	NZ_CP104532	circular	1748	57.38	6.56
Escherichia coli	GCF_007833875.1	NZ_CP040456	circular	5234468	50.48	0
Escherichia coli	GCF_007833875.1	NZ_CP040454	circular	117139	49.05	-1.43
Escherichia coli	GCF_007833875.1	NZ_CP040455	circular	101356	54.04	3.56
Escherichia coli	GCF_005221805.1	NZ_CP028659	circular	5455348	50.55	0
Escherichia coli	GCF_005221805.1	NZ_CP028661	circular	94493	47.89	-2.66
Escherichia coli	GCF_005221805.1	NZ_CP028660	circular	6078	46.36	-4.19
Escherichia coli	GCF_014168935.1	NZ_AP022030	circular	4605707	50.76	0
Escherichia coli	GCF_014168935.1	NZ_AP022031	circular	76037	52.6	1.84
Escherichia coli	GCF_016903855.1	NZ_CP069980	circular	5058969	50.84	0
Escherichia coli	GCF_016903855.1	NZ_CP069981	circular	34441	41.47	-9.37
Escherichia coli	GCF_016903855.1	NZ_CP069982	circular	116491	52.51	1.67
Escherichia coli	GCF_016903855.1	NZ_CP069983	circular	5166	47.56	-3.28
Escherichia coli	GCF_016903855.1	NZ_CP069984	circular	2042	52.45	1.61
Escherichia coli	GCF_016903855.1	NZ_CP069985	circular	4072	51.45	0.61
Escherichia coli	GCF_016903855.1	NZ_CP069986	linear	2544	45.4	-5.44
Escherichia coli	GCF_016903855.1	NZ_CP069987	linear	1464	49.32	-1.52
Escherichia coli	GCF_016903855.1	NZ_CP069988	linear	3909	42.8	-8.04
Escherichia coli	GCF_016903855.1	NZ_CP069989	linear	3133	43.86	-6.98
Escherichia coli	GCF_015290725.1	NZ_CP063983	circular	5132098	50.53	0
Escherichia coli	GCF_015290725.1	NZ_CP063984	circular	24185	39.22	-11.31
Escherichia coli	GCF_015290725.1	NZ_CP063985	circular	3173	46.93	-3.6
Escherichia coli	GCF_015138575.1	NZ_AP022525	circular	5255588	50.66	0
Escherichia coli	GCF_015138575.1	NZ_AP022526	circular	123467	52.23	1.57
Escherichia coli	GCF_002968715.1	NZ_CP027140	circular	4625479	50.77	0
Escherichia coli	GCF_002968715.1	NZ_CP027137	circular	49534	46.82	-3.95
Escherichia coli	GCF_002968715.1	NZ_CP027138	linear	90735	43.17	-7.6
Escherichia coli	GCF_002968715.1	NZ_CP027135	linear	151026	49.73	-1.04
Escherichia coli	GCF_002968715.1	NZ_CP027136	linear	1690	48.05	-2.72
Escherichia coli	GCF_002968715.1	NZ_CP027139	linear	1197	49.12	-1.65
Escherichia coli	GCF_023516115.1	NZ_CP080080	circular	4575936	50.96	0
Escherichia coli	GCF_023516115.1	NZ_CP080081	circular	246552	47.56	-3.4
Escherichia coli	GCF_023516115.1	NZ_CP080084	circular	4894	45.24	-5.72
Escherichia coli	GCF_023516115.1	NZ_CP080083	circular	93332	48.34	-2.62
Escherichia coli	GCF_023516115.1	NZ_CP080082	circular	110148	50.6	-0.36
Escherichia coli	GCF_013388275.1	NZ_CP058223	circular	4962702	50.73	0
Escherichia coli	GCF_013388275.1	NZ_CP058224	circular	162608	52.53	1.8
Escherichia coli	GCF_013388275.1	NZ_CP058225	circular	100306	51.61	0.88
Escherichia coli	GCF_963575485.1	NZ_OY754421	circular	5135886	50.62	0
Escherichia coli	GCF_963575485.1	NZ_OY754422	circular	134888	50.72	0.1
Escherichia coli	GCF_963575485.1	NZ_OY754423	circular	5873	47.52	-3.1
Escherichia coli	GCF_020883515.1	NZ_CP086662	circular	4826332	50.85	0
Escherichia coli	GCF_020883515.1	NZ_CP086663	circular	94190	49.59	-1.26
Escherichia coli	GCF_002393465.1	NZ_CP023531	circular	5311821	50.72	0
Escherichia coli	GCF_002393465.1	NZ_CP023530	circular	75554	47.16	-3.56
Escherichia coli	GCF_003017915.1	NZ_CP027338	circular	5597475	50.69	0
Escherichia coli	GCF_003017915.1	NZ_CP027339	circular	92644	47.54	-3.15
Escherichia coli	GCF_002796585.1	NZ_CP024886	circular	5036925	50.71	0
Escherichia coli	GCF_002796585.1	NZ_CP024887	circular	102544	51.46	0.75
Escherichia coli	GCF_024584825.1	NZ_CP076276	circular	4860798	50.8	0
Escherichia coli	GCF_024584825.1	NZ_CP076277	circular	149410	47.85	-2.95
Escherichia coli	GCF_024584825.1	NZ_CP076278	circular	115220	48.49	-2.31
Escherichia coli	GCF_016904615.1	NZ_CP070162	circular	5081525	50.64	0
Escherichia coli	GCF_016904615.1	NZ_CP070163	circular	114874	50.97	0.33
Escherichia coli	GCF_016904615.1	NZ_CP070164	circular	5153	45.78	-4.86
Escherichia coli	GCF_016904615.1	NZ_CP070165	circular	1549	50.94	0.3
Escherichia coli	GCF_016904615.1	NZ_CP070166	circular	5221	49.09	-1.55
Escherichia coli	GCF_016904615.1	NZ_CP070167	linear	5504	47.22	-3.42
Escherichia coli	GCF_016904615.1	NZ_CP070168	linear	1130	51.86	1.22
Escherichia coli	GCF_022759845.1	NZ_CP086532	circular	4667304	50.6	0
Escherichia coli	GCF_022759845.1	NZ_CP086533	circular	51479	46.37	-4.23
Escherichia coli	GCF_022759845.1	NZ_CP086534	circular	47185	48.82	-1.78
Escherichia coli	GCF_022759845.1	NZ_CP086535	circular	34058	41.58	-9.02
Escherichia coli	GCF_022759845.1	NZ_CP086536	circular	4440	45.11	-5.49
Escherichia coli	GCF_022759845.1	NZ_CP086537	circular	3727	45.59	-5.01
Escherichia coli	GCF_015571655.1	NZ_CP062838	circular	4742760	50.73	0
Escherichia coli	GCF_015571655.1	NZ_CP062843	circular	141262	46.85	-3.88
Escherichia coli	GCF_015571655.1	NZ_CP062840	circular	3319	43.39	-7.34
Escherichia coli	GCF_015571655.1	NZ_CP062841	circular	3256	47.21	-3.52
Escherichia coli	GCF_015571655.1	NZ_CP062842	circular	106949	50.94	0.21
Escherichia coli	GCF_015571655.1	NZ_CP062839	circular	118942	50.93	0.2
Escherichia coli	GCF_904426485.1	NZ_LR881940	circular	4658204	50.83	0
Escherichia coli	GCF_904426485.1	NZ_LR881941	circular	21374	44.46	-6.37
Escherichia coli	GCF_002180135.1	NZ_CP021683	circular	4810234	50.78	0
Escherichia coli	GCF_002180135.1	NZ_CP021680	circular	23332	51.12	0.34
Escherichia coli	GCF_002180135.1	NZ_CP021681	circular	95850	51.04	0.26
Escherichia coli	GCF_002180135.1	NZ_CP021682	circular	49828	47.34	-3.44
Escherichia coli	GCF_002180135.1	NZ_CP021684	circular	84929	52.07	1.29
Escherichia coli	GCF_024584945.1	NZ_CP076282	circular	4831855	50.81	0
Escherichia coli	GCF_024584945.1	NZ_CP076283	circular	77995	49.28	-1.53
Escherichia coli	GCF_024584945.1	NZ_CP076284	circular	58159	42.21	-8.6
Escherichia coli	GCF_016432785.1	NZ_CP061101	circular	4746359	50.75	0
Escherichia coli	GCF_016432785.1	NZ_CP061102	circular	95832	51.54	0.79
Escherichia coli	GCF_016432785.1	NZ_CP061103	circular	92656	47.52	-3.23
Escherichia coli	GCF_016432785.1	NZ_CP061104	circular	39019	40.15	-10.6
Escherichia coli	GCF_016432785.1	NZ_CP061105	circular	10899	39.29	-11.46
Escherichia coli	GCF_016432785.1	NZ_CP061106	circular	3401	46.22	-4.53
Escherichia coli	GCF_016432785.1	NZ_CP061107	circular	3347	48.04	-2.71
Escherichia coli	GCF_904863375.1	NZ_LR890326	circular	5200778	50.71	0
Escherichia coli	GCF_904863375.1	NZ_LR890327	circular	98336	52.85	2.14
Escherichia coli	GCF_904863375.1	NZ_LR890328	circular	70656	50.91	0.2
Escherichia coli	GCF_904863375.1	NZ_LR890329	circular	47582	50.16	-0.55
Escherichia coli	GCF_904863375.1	NZ_LR890330	circular	6760	46.26	-4.45
Escherichia coli	GCF_904863375.1	NZ_LR890331	circular	5167	47.57	-3.14
Escherichia coli	GCF_904863375.1	NZ_LR890332	circular	3608	43.15	-7.56
Escherichia coli	GCF_904863375.1	NZ_LR890333	circular	1552	51.74	1.03
Escherichia coli	GCF_002494365.2	NZ_CP030919	circular	4810511	50.84	0
Escherichia coli	GCF_002494365.2	NZ_CP030920	circular	259094	52.56	1.72
Escherichia coli	GCF_002494365.2	NZ_CP030921	circular	109118	49.57	-1.27
Escherichia coli	GCF_002494365.2	NZ_CP030922	circular	77405	45.91	-4.93
Escherichia coli	GCF_002357875.1	NZ_AP017620	circular	5042704	50.39	0
Escherichia coli	GCF_002357875.1	NZ_AP017621	circular	116529	50.65	0.26
Escherichia coli	GCF_002357875.1	NZ_AP017622	circular	60722	42.39	-8
Escherichia coli	GCF_030515375.1	NZ_CP082073	circular	5115175	50.59	0
Escherichia coli	GCF_030515375.1	NZ_CP082074	circular	103675	47.56	-3.03
Escherichia coli	GCF_003033905.1	NZ_CP027118	circular	4719625	50.54	0
Escherichia coli	GCF_003033905.1	NZ_CP027119	circular	86731	51.06	0.52
Escherichia coli	GCF_003033905.1	NZ_CP027120	circular	54399	48.77	-1.77
Escherichia coli	GCF_030384845.1	NZ_CP128609	circular	4787668	50.83	0
Escherichia coli	GCF_030384845.1	NZ_CP128611	circular	101686	49.83	-1
Escherichia coli	GCF_030384845.1	NZ_CP128612	circular	10682	53.11	2.28
Escherichia coli	GCF_030384845.1	NZ_CP128610	circular	260021	46.91	-3.92
Escherichia coli	GCF_030996525.1	NZ_CP115365	circular	4593032	50.84	0
Escherichia coli	GCF_030996525.1	NZ_CP115366	circular	123620	50.98	0.14
Escherichia coli	GCF_030996525.1	NZ_CP115367	circular	69932	52.06	1.22
Escherichia coli	GCF_030996525.1	NZ_CP115368	circular	43410	47.95	-2.89
Escherichia coli	GCF_030996525.1	NZ_CP115369	circular	6710	53.61	2.77
Escherichia coli	GCF_024584845.1	NZ_CP076259	circular	4808425	50.77	0
Escherichia coli	GCF_024584845.1	NZ_CP076261	circular	115220	48.49	-2.28
Escherichia coli	GCF_024584845.1	NZ_CP076260	circular	89049	49.36	-1.41
Escherichia coli	GCF_030384885.1	NZ_CP128613	circular	4736822	50.33	0
Escherichia coli	GCF_030384885.1	NZ_CP128615	circular	96416	49.34	-0.99
Escherichia coli	GCF_030384885.1	NZ_CP128616	circular	4445	46.39	-3.94
Escherichia coli	GCF_030384885.1	NZ_CP128617	circular	4074	51.55	1.22
Escherichia coli	GCF_030384885.1	NZ_CP128614	circular	248334	46.22	-4.11
Escherichia coli	GCF_032377095.1	NZ_CP135691	circular	4991700	50.79	0
Escherichia coli	GCF_032377095.1	NZ_CP135695	circular	6211	52.52	1.73
Escherichia coli	GCF_032377095.1	NZ_CP135696	circular	5167	47.51	-3.28
Escherichia coli	GCF_032377095.1	NZ_CP135692	circular	160056	51.89	1.1
Escherichia coli	GCF_032377095.1	NZ_CP135693	circular	72904	52.14	1.35
Escherichia coli	GCF_032377095.1	NZ_CP135694	circular	37161	48.84	-1.95
Escherichia coli	GCF_023658365.1	NZ_CP098214	circular	5063976	50.45	0
Escherichia coli	GCF_023658365.1	NZ_CP098215	circular	157136	50.84	0.39
Escherichia coli	GCF_023658365.1	NZ_CP098216	circular	15385	50.65	0.2
Escherichia coli	GCF_024499265.1	NZ_CP101858	circular	4864725	50.78	0
Escherichia coli	GCF_024499265.1	NZ_CP101859	circular	101973	49.82	-0.96
Escherichia coli	GCF_024499265.1	NZ_CP101865	circular	1597	49.91	-0.87
Escherichia coli	GCF_024499265.1	NZ_CP101864	circular	3898	51.67	0.89
Escherichia coli	GCF_024499265.1	NZ_CP101863	circular	4018	53.29	2.51
Escherichia coli	GCF_024499265.1	NZ_CP101860	circular	87554	46.39	-4.39
Escherichia coli	GCF_024499265.1	NZ_CP101862	circular	7983	47.41	-3.37
Escherichia coli	GCF_024499265.1	NZ_CP101861	circular	33309	41.84	-8.94
Escherichia coli	GCF_023658285.1	NZ_CP098203	circular	4954543	50.77	0
Escherichia coli	GCF_023658285.1	NZ_CP098204	circular	68004	50.62	-0.15
Escherichia coli	GCF_023658285.1	NZ_CP098205	circular	62190	42.07	-8.7
Escherichia coli	GCF_017357765.1	NZ_CP043937	circular	4957901	50.6	0
Escherichia coli	GCF_017357765.1	NZ_CP043938	circular	107620	48.84	-1.76
Escherichia coli	GCF_005221845.1	NZ_CP028674	circular	5396497	50.55	0
Escherichia coli	GCF_005221845.1	NZ_CP028676	circular	93174	47.8	-2.75
Escherichia coli	GCF_005221845.1	NZ_CP028675	circular	6078	46.35	-4.2
Escherichia coli	GCF_905330955.2	NZ_OX030728	circular	5290358	50.52	0
Escherichia coli	GCF_905330955.2	NZ_OX030729	circular	115409	51.31	0.79
Escherichia coli	GCF_905330955.2	NZ_OX030730	circular	100782	52.49	1.97
Escherichia coli	GCF_905330955.2	NZ_OX030731	circular	100287	50.39	-0.13
Escherichia coli	GCF_905330955.2	NZ_OX030732	circular	63589	51.22	0.7
Escherichia coli	GCF_905330955.2	NZ_OX030733	circular	4921	54.93	4.41
Escherichia coli	GCF_905330955.2	NZ_OX030734	circular	3223	56.35	5.83
Escherichia coli	GCF_905330955.2	NZ_OX030735	circular	2317	49.2	-1.32
Escherichia coli	GCF_905330955.2	NZ_OX030736	circular	2101	47.12	-3.4
Escherichia coli	GCF_905330955.2	NZ_OX030737	circular	1783	56.87	6.35
Escherichia coli	GCF_013426115.1	NZ_CP058661	circular	4848135	50.69	0
Escherichia coli	GCF_013426115.1	NZ_CP058665	circular	2101	47.17	-3.52
Escherichia coli	GCF_013426115.1	NZ_CP058664	circular	53735	49.09	-1.6
Escherichia coli	GCF_013426115.1	NZ_CP058663	circular	149236	51.45	0.76
Escherichia coli	GCF_013426115.1	NZ_CP058662	circular	68106	48.84	-1.85
Escherichia coli	GCF_024585545.1	NZ_CP073953	circular	4834128	50.85	0
Escherichia coli	GCF_024585545.1	NZ_CP073954	circular	94480	51.22	0.37
Escherichia coli	GCF_024585545.1	NZ_CP073955	circular	94013	47.48	-3.37
Escherichia coli	GCF_024585545.1	NZ_CP073956	circular	38404	40.85	-10
Escherichia coli	GCF_024585545.1	NZ_CP073957	circular	36963	50.78	-0.07
Escherichia coli	GCF_013201215.1	NZ_CP053730	circular	4590822	50.92	0
Escherichia coli	GCF_013201215.1	NZ_CP053729	circular	92076	51.54	0.62
Escherichia coli	GCF_013201215.1	NZ_CP053728	circular	80920	50.73	-0.19
Escherichia coli	GCF_024298565.1	NZ_CP101274	circular	4892441	50.78	0
Escherichia coli	GCF_024298565.1	NZ_CP101276	circular	111893	52.18	1.4
Escherichia coli	GCF_024298565.1	NZ_CP101275	circular	164754	49.7	-1.08
Escherichia coli	GCF_024298565.1	NZ_CP101277	circular	45739	46.6	-4.18
Escherichia coli	GCF_024298565.1	NZ_CP101278	circular	6648	48.57	-2.21
Escherichia coli	GCF_030161935.2	NZ_AP027946	circular	4699252	50.73	0
Escherichia coli	GCF_030161935.2	NZ_AP027947	circular	229662	45.73	-5
Escherichia coli	GCF_030161935.2	NZ_AP027948	circular	63710	42.68	-8.05
Escherichia coli	GCF_030161935.2	NZ_AP027949	circular	9902	57.1	6.37
Escherichia coli	GCF_030161935.2	NZ_AP027950	circular	4145	50.83	0.1
Escherichia coli	GCF_030161935.2	NZ_AP027951	circular	1934	51.29	0.56
Escherichia coli	GCF_013374255.1	NZ_AP023224	circular	4847574	50.53	0
Escherichia coli	GCF_013374255.1	NZ_AP023225	circular	108281	51.8	1.27
Escherichia coli	GCF_003073815.1	NZ_CP029108	circular	4688906	50.67	0
Escherichia coli	GCF_003073815.1	NZ_CP029103	circular	89643	47.5	-3.17
Escherichia coli	GCF_003073815.1	NZ_CP029104	circular	76919	53.19	2.52
Escherichia coli	GCF_003073815.1	NZ_CP029105	circular	2101	47.17	-3.5
Escherichia coli	GCF_003073815.1	NZ_CP029106	circular	1546	51.42	0.75
Escherichia coli	GCF_003073815.1	NZ_CP029107	circular	93435	52.14	1.47
Escherichia coli	GCF_001900495.1	NZ_CP010117	circular	4809836	50.73	0
Escherichia coli	GCF_001900495.1	NZ_CP010118	circular	8401	55.41	4.68
Escherichia coli	GCF_004114395.1	NZ_CP034389	circular	5086302	50.54	0
Escherichia coli	GCF_004114395.1	NZ_CP034391	linear	3191	35.19	-15.35
Escherichia coli	GCF_004114395.1	NZ_CP034392	linear	1369	31.85	-18.69
Escherichia coli	GCF_004114395.1	NZ_CP034390	circular	257270	46.86	-3.68
Escherichia coli	GCF_003956405.1	NZ_CP025859	circular	4979815	50.83	0
Escherichia coli	GCF_003956405.1	NZ_CP025860	circular	101617	47.64	-3.19
Escherichia coli	GCF_003956405.1	NZ_CP025861	circular	155850	48.92	-1.91
Escherichia coli	GCF_015571615.1	NZ_CP062826	circular	4741953	50.73	0
Escherichia coli	GCF_015571615.1	NZ_CP062831	circular	141262	46.85	-3.88
Escherichia coli	GCF_015571615.1	NZ_CP062828	circular	3319	43.39	-7.34
Escherichia coli	GCF_015571615.1	NZ_CP062829	circular	3256	47.21	-3.52
Escherichia coli	GCF_015571615.1	NZ_CP062830	circular	106949	50.94	0.21
Escherichia coli	GCF_015571615.1	NZ_CP062827	circular	117229	50.87	0.14
Escherichia coli	GCF_016889605.1	NZ_CP069501	circular	4927392	50.51	0
Escherichia coli	GCF_016889605.1	NZ_CP069502	circular	77233	51.6	1.09
Escherichia coli	GCF_016889605.1	NZ_CP069503	circular	4072	51.45	0.94
Escherichia coli	GCF_001890345.1	NZ_CP018250	circular	5428751	50.53	0
Escherichia coli	GCF_001890345.1	NZ_CP018251	circular	91789	47.91	-2.62
Escherichia coli	GCF_900622685.1	NZ_LR130564	linear	5094870	50.72	0
Escherichia coli	GCF_900622685.1	NZ_LR130565	linear	133379	52.13	1.41
Escherichia coli	GCF_900622685.1	NZ_LR130566	linear	4082	49.44	-1.28
Escherichia coli	GCF_025995675.1	NZ_AP026099	circular	5638999	50.54	0
Escherichia coli	GCF_025995675.1	NZ_AP026100	circular	92304	47.85	-2.69
Escherichia coli	GCF_020827575.1	NZ_CP083481	circular	5080792	50.77	0
Escherichia coli	GCF_020827575.1	NZ_CP083482	linear	5665	58.39	7.62
Escherichia coli	GCF_020827575.1	NZ_CP083483	linear	3400	58.68	7.91
Escherichia coli	GCF_020827575.1	NZ_CP083484	linear	224105	50.76	-0.01
Escherichia coli	GCF_020827575.1	NZ_CP083485	linear	10410	53.87	3.1
Escherichia coli	GCF_020827575.1	NZ_CP083486	circular	94363	48.29	-2.48
Escherichia coli	GCF_020827575.1	NZ_CP083487	linear	33771	51.25	0.48
Escherichia coli	GCF_020827575.1	NZ_CP083488	linear	3780	56.93	6.16
Escherichia coli	GCF_020827575.1	NZ_CP083489	linear	9740	46.85	-3.92
Escherichia coli	GCF_020827575.1	NZ_CP083490	linear	43613	48.47	-2.3
Escherichia coli	GCF_014904435.2	NZ_CP075462	circular	4707566	50.74	0
Escherichia coli	GCF_014904435.2	NZ_CP075464	circular	102015	50.41	-0.33
Escherichia coli	GCF_014904435.2	NZ_CP075461	circular	94512	47.34	-3.4
Escherichia coli	GCF_014904435.2	NZ_CP075463	circular	97500	50.09	-0.65
Escherichia coli	GCF_011330935.2	NZ_CP049077	circular	5295151	50.67	0
Escherichia coli	GCF_011330935.2	NZ_CP049078	circular	70739	51.91	1.24
Escherichia coli	GCF_011330935.2	NZ_CP049079	circular	180962	52.01	1.34
Escherichia coli	GCF_016942575.1	NZ_CP063459	circular	4829409	50.73	0
Escherichia coli	GCF_016942575.1	NZ_CP063460	circular	2097	55.46	4.73
Escherichia coli	GCF_016942575.1	NZ_CP063461	circular	5759	45.11	-5.62
Escherichia coli	GCF_016942575.1	NZ_CP063462	circular	169293	48.93	-1.8
Escherichia coli	GCF_016942575.1	NZ_CP063463	circular	6747	51.04	0.31
Escherichia coli	GCF_016942575.1	NZ_CP063464	circular	94799	51.71	0.98
Escherichia coli	GCF_016942575.1	NZ_CP063465	circular	5809	50.4	-0.33
Escherichia coli	GCF_016942575.1	NZ_CP063466	circular	1563	50.86	0.13
Escherichia coli	GCF_030995165.1	NZ_CP115312	circular	4689626	50.83	0
Escherichia coli	GCF_030995165.1	NZ_CP115313	circular	113740	48.59	-2.24
Escherichia coli	GCF_030995165.1	NZ_CP115314	circular	96320	52.27	1.44
Escherichia coli	GCF_030995165.1	NZ_CP115315	circular	48816	50.35	-0.48
Escherichia coli	GCF_030995165.1	NZ_CP115316	circular	10121	42.49	-8.34
Escherichia coli	GCF_030995165.1	NZ_CP115317	circular	6477	61.17	10.34
Escherichia coli	GCF_030995165.1	NZ_CP115318	circular	4663	51.51	0.68
Escherichia coli	GCF_030995165.1	NZ_CP115319	circular	2464	48.82	-2.01
Escherichia coli	GCF_027286085.1	NZ_CP114592	circular	4782114	50.74	0
Escherichia coli	GCF_027286085.1	NZ_CP114593	circular	60306	42.24	-8.5
Escherichia coli	GCF_027286085.1	NZ_CP114594	circular	92065	54.06	3.32
Escherichia coli	GCF_019614825.1	NZ_CP077646	circular	4798159	50.72	0
Escherichia coli	GCF_019614825.1	NZ_CP077647	circular	138757	47.13	-3.59
Escherichia coli	GCF_019614825.1	NZ_CP077648	circular	7525	46.51	-4.21
Escherichia coli	GCF_001675145.1	NZ_CP014667	circular	5116831	50.43	0
Escherichia coli	GCF_001675145.1	NZ_CP014668	circular	101201	51.45	1.02
Escherichia coli	GCF_001675145.1	NZ_CP014669	circular	113852	53.69	3.26
Escherichia coli	GCF_018798845.1	NZ_CP076344	circular	4944762	50.62	0
Escherichia coli	GCF_018798845.1	NZ_CP076345	circular	101018	52.24	1.62
Escherichia coli	GCF_018798845.1	NZ_CP076346	circular	44199	40.77	-9.85
Escherichia coli	GCF_018798845.1	NZ_CP076347	circular	2113	47.14	-3.48
Escherichia coli	GCF_025583295.2	NZ_CP123255	circular	4846976	50.64	0
Escherichia coli	GCF_025583295.2	NZ_CP123256	circular	100394	47.88	-2.76
Escherichia coli	GCF_025583295.2	NZ_CP123259	circular	3374	55.19	4.55
Escherichia coli	GCF_025583295.2	NZ_CP123258	circular	4077	49.79	-0.85
Escherichia coli	GCF_025583295.2	NZ_CP123257	circular	80091	52.27	1.63
Escherichia coli	GCF_023657995.1	NZ_CP098195	circular	5033923	50.65	0
Escherichia coli	GCF_023657995.1	NZ_CP098196	circular	114575	50.26	-0.39
Escherichia coli	GCF_002803905.1	NZ_CP024801	circular	4767526	50.62	0
Escherichia coli	GCF_002803905.1	NZ_CP024802	circular	2336	48.89	-1.73
Escherichia coli	GCF_002803905.1	NZ_CP024803	circular	2088	47.27	-3.35
Escherichia coli	GCF_002803905.1	NZ_CP024804	circular	1934	51.19	0.57
Escherichia coli	GCF_002803905.1	NZ_CP024805	circular	111310	51.73	1.11
Escherichia coli	GCF_002803905.1	NZ_CP024806	circular	51479	46.37	-4.25
Escherichia coli	GCF_024917715.1	NZ_CP103479	circular	5186731	50.53	0
Escherichia coli	GCF_024917715.1	NZ_CP103480	circular	143132	52.53	2
Escherichia coli	GCF_024917715.1	NZ_CP103481	circular	114140	51.46	0.93
Escherichia coli	GCF_024917715.1	NZ_CP103482	circular	36884	43.09	-7.44
Escherichia coli	GCF_024917715.1	NZ_CP103483	circular	5167	47.53	-3
Escherichia coli	GCF_024917715.1	NZ_CP103484	circular	4051	43.03	-7.5
Escherichia coli	GCF_024917715.1	NZ_CP103485	circular	3373	55.23	4.7
Escherichia coli	GCF_024917715.1	NZ_CP103486	circular	1505	50.3	-0.23
Escherichia coli	GCF_013694345.1	NZ_CP059283	circular	4625124	50.88	0
Escherichia coli	GCF_013694345.1	NZ_CP059285	circular	124445	50.27	-0.61
Escherichia coli	GCF_013694345.1	NZ_CP059284	circular	190381	46.31	-4.57
Escherichia coli	GCF_013694345.1	NZ_CP059287	circular	37774	49.05	-1.83
Escherichia coli	GCF_013694345.1	NZ_CP059286	circular	46161	46.65	-4.23
Escherichia coli	GCF_016904255.1	NZ_CP070077	circular	5063882	50.65	0
Escherichia coli	GCF_016904255.1	NZ_CP070078	circular	60771	52.24	1.59
Escherichia coli	GCF_016904255.1	NZ_CP070079	circular	5570	46.84	-3.81
Escherichia coli	GCF_016904255.1	NZ_CP070080	circular	5164	47.44	-3.21
Escherichia coli	GCF_016904255.1	NZ_CP070076	linear	2938	44.72	-5.93
Escherichia coli	GCF_016904255.1	NZ_CP070081	circular	2101	47.17	-3.48
Escherichia coli	GCF_021534945.1	NZ_CP091044	circular	5104329	50.86	0
Escherichia coli	GCF_021534945.1	NZ_CP091045	linear	63171	51.61	0.75
Escherichia coli	GCF_021534945.1	NZ_CP091046	linear	79133	50.59	-0.27
Escherichia coli	GCF_021534945.1	NZ_CP091047	linear	82263	52.44	1.58
Escherichia coli	GCF_001886555.1	NZ_CP018115	circular	4798436	50.82	0
Escherichia coli	GCF_001886555.1	NZ_CP018116	circular	119254	51.39	0.57
Escherichia coli	GCF_001886555.1	NZ_CP018120	circular	5310	51.13	0.31
Escherichia coli	GCF_001886555.1	NZ_CP018119	circular	61085	52.44	1.62
Escherichia coli	GCF_001886555.1	NZ_CP018118	circular	64467	42.82	-8
Escherichia coli	GCF_001886555.1	NZ_CP018117	circular	67946	51.35	0.53
Escherichia coli	GCF_030013185.1	NZ_CP122643	circular	5181067	50.39	0
Escherichia coli	GCF_030013185.1	NZ_CP122644	circular	77176	51.65	1.26
Escherichia coli	GCF_030013185.1	NZ_CP122645	circular	216724	47.01	-3.38
Escherichia coli	GCF_030013185.1	NZ_CP122646	circular	36528	53.03	2.64
Escherichia coli	GCF_030013185.1	NZ_CP122647	circular	58596	45.47	-4.92
Escherichia coli	GCF_900622695.1	NZ_LR130562	linear	5071813	50.71	0
Escherichia coli	GCF_900622695.1	NZ_LR130563	linear	114230	51.02	0.31
Escherichia coli	GCF_030012645.1	NZ_CP122876	circular	5122802	50.75	0
Escherichia coli	GCF_030012645.1	NZ_CP122877	circular	46607	45.35	-5.4
Escherichia coli	GCF_030012645.1	NZ_CP122878	circular	102368	50.11	-0.64
Escherichia coli	GCF_030012645.1	NZ_CP122879	circular	3173	44.91	-5.84
Escherichia coli	GCF_014295275.1	NZ_CP060075	circular	4953189	50.91	0
Escherichia coli	GCF_014295275.1	NZ_CP060077	circular	50572	44.61	-6.3
Escherichia coli	GCF_014295275.1	NZ_CP060080	circular	1887	51.93	1.02
Escherichia coli	GCF_014295275.1	NZ_CP060078	circular	4197	42.98	-7.93
Escherichia coli	GCF_014295275.1	NZ_CP060082	circular	1240	46.13	-4.78
Escherichia coli	GCF_014295275.1	NZ_CP060079	circular	1934	51.4	0.49
Escherichia coli	GCF_014295275.1	NZ_CP060081	circular	1304	51.53	0.62
Escherichia coli	GCF_014295275.1	NZ_CP060076	circular	100783	50.8	-0.11
Escherichia coli	GCF_016774415.1	NZ_CP068706	circular	4682670	50.77	0
Escherichia coli	GCF_016774415.1	NZ_CP068707	circular	324396	46.66	-4.11
Escherichia coli	GCF_004135915.1	NZ_CP035516	circular	5061272	50.76	0
Escherichia coli	GCF_004135915.1	NZ_CP035517	circular	149317	51.82	1.06
Escherichia coli	GCF_004135915.1	NZ_CP035518	circular	69473	50.64	-0.12
Escherichia coli	GCF_004135915.1	NZ_CP035519	circular	5209	48.55	-2.21
Escherichia coli	GCF_004135915.1	NZ_CP035520	circular	8166	49.4	-1.36
Escherichia coli	GCF_004135915.1	NZ_CP035521	circular	5632	47.41	-3.35
Escherichia coli	GCF_004135915.1	NZ_CP035522	circular	1506	50.2	-0.56
Escherichia coli	GCF_023539015.1	NZ_CP097426	circular	4727328	50.75	0
Escherichia coli	GCF_023539015.1	NZ_CP097427	circular	87915	50.44	-0.31
Escherichia coli	GCF_023539015.1	NZ_CP097428	circular	70092	51.91	1.16
Escherichia coli	GCF_023539015.1	NZ_CP097429	circular	63590	51.22	0.47
Escherichia coli	GCF_025426195.1	NZ_CP104848	circular	5064316	50.79	0
Escherichia coli	GCF_025426195.1	NZ_CP104849	circular	85007	52.24	1.45
Escherichia coli	GCF_017161345.1	NZ_CP034106	circular	4679465	50.76	0
Escherichia coli	GCF_017161345.1	NZ_CP034107	circular	123510	52.58	1.82
Escherichia coli	GCF_017161345.1	NZ_CP034108	circular	87297	51.02	0.26
Escherichia coli	GCF_017161345.1	NZ_CP034109	circular	60954	42.34	-8.42
Escherichia coli	GCF_024918135.1	NZ_CP103468	circular	5165674	50.43	0
Escherichia coli	GCF_024918135.1	NZ_CP103469	circular	96268	48.45	-1.98
Escherichia coli	GCF_024918135.1	NZ_CP103478	circular	1458	51.17	0.74
Escherichia coli	GCF_024918135.1	NZ_CP103470	circular	85055	50	-0.43
Escherichia coli	GCF_024918135.1	NZ_CP103471	circular	47715	44.5	-5.93
Escherichia coli	GCF_024918135.1	NZ_CP103472	circular	5167	47.53	-2.9
Escherichia coli	GCF_024918135.1	NZ_CP103473	circular	4063	51.42	0.99
Escherichia coli	GCF_024918135.1	NZ_CP103474	circular	2699	50.43	0
Escherichia coli	GCF_024918135.1	NZ_CP103475	circular	2188	40.95	-9.48
Escherichia coli	GCF_024918135.1	NZ_CP103476	circular	2088	47.17	-3.26
Escherichia coli	GCF_024918135.1	NZ_CP103477	circular	1549	51	0.57
Escherichia coli	GCF_001900575.1	NZ_CP010129	circular	4527935	50.92	0
Escherichia coli	GCF_001900575.1	NZ_CP010130	circular	93062	49.69	-1.23
Escherichia coli	GCF_001900575.1	NZ_CP010131	circular	56460	48.34	-2.58
Escherichia coli	GCF_019969645.1	NZ_CP081701	circular	4886831	51	0
Escherichia coli	GCF_019969645.1	NZ_CP081702	circular	94799	46.85	-4.15
Escherichia coli	GCF_019969645.1	NZ_CP081703	circular	57913	52.03	1.03
Escherichia coli	GCF_019969645.1	NZ_CP081704	circular	43680	50.37	-0.63
Escherichia coli	GCF_019969645.1	NZ_CP081705	circular	2760	47.9	-3.1
Escherichia coli	GCF_009650035.1	NZ_CP045827	circular	5570476	50.77	0
Escherichia coli	GCF_009650035.1	NZ_CP045828	circular	100778	48.23	-2.54
Escherichia coli	GCF_009650035.1	NZ_CP045829	circular	100217	46.97	-3.8
Escherichia coli	GCF_009650035.1	NZ_CP045830	circular	2974	45.56	-5.21
Escherichia coli	GCF_003018115.1	NZ_CP027457	circular	5001754	50.82	0
Escherichia coli	GCF_003018115.1	NZ_CP027458	circular	107796	48.91	-1.91
Escherichia coli	GCF_010365465.1	NZ_CP048344	circular	4731258	50.64	0
Escherichia coli	GCF_010365465.1	NZ_CP048345	circular	97111	51.12	0.48
Escherichia coli	GCF_010365465.1	NZ_CP048346	circular	51466	46.38	-4.26
Escherichia coli	GCF_010365465.1	NZ_CP048347	circular	28663	46.75	-3.89
Escherichia coli	GCF_010365465.1	NZ_CP048348	circular	2088	47.27	-3.37
Escherichia coli	GCF_030036925.1	NZ_CP124483	circular	4909649	50.78	0
Escherichia coli	GCF_030036925.1	NZ_CP124484	circular	137093	51.79	1.01
Escherichia coli	GCF_030036925.1	NZ_CP124485	circular	110848	46.43	-4.35
Escherichia coli	GCF_030036925.1	NZ_CP124486	circular	5631	47.38	-3.4
Escherichia coli	GCF_021484785.1	NZ_CP090611	circular	4417652	50.69	0
Escherichia coli	GCF_021484785.1	NZ_CP090612	circular	420355	50.08	-0.61
Escherichia coli	GCF_021484785.1	NZ_CP090613	circular	94297	53.18	2.49
Escherichia coli	GCF_002859105.1	NZ_CP025251	circular	5131212	50.41	0
Escherichia coli	GCF_002859105.1	NZ_CP025252	circular	33924	57.39	6.98
Escherichia coli	GCF_002859105.1	NZ_CP025253	circular	105801	52.02	1.61
Escherichia coli	GCF_002948655.1	NZ_CP026755	circular	4987160	50.55	0
Escherichia coli	GCF_002948655.1	NZ_CP026754	circular	90045	50.75	0.2
Escherichia coli	GCF_022558685.1	NZ_CP060880	circular	4851822	50.73	0
Escherichia coli	GCF_022558685.1	NZ_CP060881	circular	83754	52.93	2.2
Escherichia coli	GCF_022558685.1	NZ_CP060882	circular	79683	50.78	0.05
Escherichia coli	GCF_022558685.1	NZ_CP060884	circular	3257	47.22	-3.51
Escherichia coli	GCF_022558685.1	NZ_CP060883	circular	46161	46.65	-4.08
Escherichia coli	GCF_024585865.1	NZ_CP074024	circular	4668517	50.7	0
Escherichia coli	GCF_024585865.1	NZ_CP074025	circular	49405	50.69	-0.01
Escherichia coli	GCF_024585865.1	NZ_CP074026	circular	3608	44.01	-6.69
Escherichia coli	GCF_024585865.1	NZ_CP074027	circular	2579	50.56	-0.14
Escherichia coli	GCF_024700745.2	NZ_CP117010	circular	4645195	50.82	0
Escherichia coli	GCF_024700745.2	NZ_CP117009	circular	122030	52.46	1.64
Escherichia coli	GCF_009664305.1	NZ_CP035545	circular	5483434	50.49	0
Escherichia coli	GCF_009664305.1	NZ_CP035546	circular	94581	47.89	-2.6
Escherichia coli	GCF_002787935.1	NZ_CP024821	circular	5125266	50.63	0
Escherichia coli	GCF_002787935.1	NZ_CP024822	circular	118156	50.7	0.07
Escherichia coli	GCF_002787935.1	NZ_CP024823	circular	64564	52.13	1.5
Escherichia coli	GCF_002787935.1	NZ_CP024824	circular	62815	52.65	2.02
Escherichia coli	GCF_002787935.1	NZ_CP024825	circular	46161	46.65	-3.98
Escherichia coli	GCF_031167875.1	NZ_CP133453	circular	4842795	50.84	0
Escherichia coli	GCF_031167875.1	NZ_CP133455	linear	84868	50.01	-0.83
Escherichia coli	GCF_031167875.1	NZ_CP133456	linear	4073	51.46	0.62
Escherichia coli	GCF_031167875.1	NZ_CP133457	linear	3660	46.12	-4.72
Escherichia coli	GCF_031167875.1	NZ_CP133458	linear	3371	55.15	4.31
Escherichia coli	GCF_031167875.1	NZ_CP133459	linear	1552	51.87	1.03
Escherichia coli	GCF_031167875.1	NZ_CP133460	linear	1506	50.13	-0.71
Escherichia coli	GCF_031167875.1	NZ_CP133454	linear	126277	52.93	2.09
Escherichia coli	GCF_013402895.1	NZ_CP058574	circular	5078198	50.79	0
Escherichia coli	GCF_013402895.1	NZ_CP058575	circular	122379	52.08	1.29
Escherichia coli	GCF_013402895.1	NZ_CP058576	circular	77194	52.85	2.06
Escherichia coli	GCF_013402895.1	NZ_CP058577	circular	14294	48.06	-2.73
Escherichia coli	GCF_027944675.1	NZ_CP116094	circular	4942224	50.8	0
Escherichia coli	GCF_027944675.1	NZ_CP116097	circular	6200	52.56	1.76
Escherichia coli	GCF_027944675.1	NZ_CP116095	circular	102896	51.08	0.28
Escherichia coli	GCF_027944675.1	NZ_CP116096	circular	86167	49.66	-1.14
Escherichia coli	GCF_027944675.1	NZ_CP116098	circular	4036	30.23	-20.57
Escherichia coli	GCF_027944675.1	NZ_CP116099	circular	2678	46.04	-4.76
Escherichia coli	GCF_009866925.2	NZ_CP026929	circular	4803482	50.87	0
Escherichia coli	GCF_009866925.2	NZ_CP026930	circular	129230	49.55	-1.32
Escherichia coli	GCF_009866925.2	NZ_CP026931	circular	62471	51.56	0.69
Escherichia coli	GCF_009866925.2	NZ_CP053652	circular	5279	49.06	-1.81
Escherichia coli	GCF_027944955.1	NZ_CP116181	circular	4974899	50.74	0
Escherichia coli	GCF_027944955.1	NZ_CP116185	circular	5167	47.51	-3.23
Escherichia coli	GCF_027944955.1	NZ_CP116182	circular	107932	51.27	0.53
Escherichia coli	GCF_027944955.1	NZ_CP116183	circular	103383	52.52	1.78
Escherichia coli	GCF_027944955.1	NZ_CP116184	circular	13744	49.63	-1.11
Escherichia coli	GCF_027944955.1	NZ_CP116186	circular	4087	49.87	-0.87
Escherichia coli	GCF_027944955.1	NZ_CP116187	circular	1552	51.8	1.06
Escherichia coli	GCF_025399115.1	NZ_CP104647	circular	5486468	50.49	0
Escherichia coli	GCF_025399115.1	NZ_CP104648	circular	94647	47.89	-2.6
Escherichia coli	GCF_005221825.1	NZ_CP028668	circular	5455349	50.55	0
Escherichia coli	GCF_005221825.1	NZ_CP028670	circular	94491	47.89	-2.66
Escherichia coli	GCF_005221825.1	NZ_CP028669	circular	6078	46.36	-4.19
Escherichia coli	GCF_016696665.1	NZ_CP068035	circular	5179383	50.59	0
Escherichia coli	GCF_016696665.1	NZ_CP068036	circular	45814	40.05	-10.54
Escherichia coli	GCF_016696665.1	NZ_CP068037	circular	18701	50.6	0.01
Escherichia coli	GCF_016696665.1	NZ_CP068038	circular	5597	46.47	-4.12
Escherichia coli	GCF_016696665.1	NZ_CP068039	circular	75160	49.8	-0.79
Escherichia coli	GCF_016696665.1	NZ_CP068040	circular	126454	49.06	-1.53
Escherichia coli	GCF_030515255.1	NZ_CP082062	circular	5043071	50.63	0
Escherichia coli	GCF_030515255.1	NZ_CP082063	circular	87055	50.75	0.12
Escherichia coli	GCF_030515255.1	NZ_CP082064	circular	17997	48.6	-2.03
Escherichia coli	GCF_030515255.1	NZ_CP082065	circular	2183	47.18	-3.45
Escherichia coli	GCF_030515255.1	NZ_CP082066	circular	1564	51.79	1.16
Escherichia coli	GCF_002310675.1	NZ_CP023377	circular	4697886	50.81	0
Escherichia coli	GCF_002310675.1	NZ_CP023379	circular	39598	44.23	-6.58
Escherichia coli	GCF_002310675.1	NZ_CP023380	circular	43592	42.74	-8.07
Escherichia coli	GCF_002310675.1	NZ_CP023381	circular	91199	48.12	-2.69
Escherichia coli	GCF_002310675.1	NZ_CP023382	circular	95720	50.3	-0.51
Escherichia coli	GCF_002310675.1	NZ_CP023378	circular	123289	51.1	0.29
Escherichia coli	GCF_016904395.1	NZ_CP070103	circular	4710693	50.89	0
Escherichia coli	GCF_016904395.1	NZ_CP070104	circular	40637	56.24	5.35
Escherichia coli	GCF_012934535.1	NZ_CP051725	circular	5094645	50.51	0
Escherichia coli	GCF_012934535.1	NZ_CP051726	circular	103780	51.72	1.21
Escherichia coli	GCF_030515515.1	NZ_CP082087	circular	4825997	50.72	0
Escherichia coli	GCF_030515515.1	NZ_CP082088	circular	100023	48.99	-1.73
Escherichia coli	GCF_030515515.1	NZ_CP082089	circular	59165	51.3	0.58
Escherichia coli	GCF_030515515.1	NZ_CP082090	circular	57134	52.68	1.96
Escherichia coli	GCF_019915525.1	NZ_CP082831	circular	5449567	50.56	0
Escherichia coli	GCF_019915525.1	NZ_CP082832	circular	186443	52.21	1.65
Escherichia coli	GCF_010092405.1	NZ_CP048025	circular	4830815	50.76	0
Escherichia coli	GCF_010092405.1	NZ_CP048026	circular	142236	51.28	0.52
Escherichia coli	GCF_010092405.1	NZ_CP048028	circular	46161	46.65	-4.11
Escherichia coli	GCF_010092405.1	NZ_CP048027	circular	88706	49.51	-1.25
Escherichia coli	GCF_021869725.1	NZ_CP091534	circular	4979149	50.71	0
Escherichia coli	GCF_021869725.1	NZ_CP091535	circular	126021	49.45	-1.26
Escherichia coli	GCF_021869725.1	NZ_CP091536	circular	6647	48.55	-2.16
Escherichia coli	GCF_021869725.1	NZ_CP091537	circular	2182	41.57	-9.14
Escherichia coli	GCF_021869725.1	NZ_CP091538	circular	1552	51.74	1.03
Escherichia coli	GCF_021869725.1	NZ_CP091539	circular	1433	51.85	1.14
Escherichia coli	GCF_025402935.1	NZ_CP104788	circular	4837142	50.81	0
Escherichia coli	GCF_025402935.1	NZ_CP104789	circular	259017	47	-3.81
Escherichia coli	GCF_025402935.1	NZ_CP104790	circular	186621	47.63	-3.18
Escherichia coli	GCF_025402935.1	NZ_CP104791	circular	99354	47.62	-3.19
Escherichia coli	GCF_025402935.1	NZ_CP104792	circular	76121	49.93	-0.88
Escherichia coli	GCF_024585705.1	NZ_CP073988	circular	4557315	50.87	0
Escherichia coli	GCF_024585705.1	NZ_CP073989	circular	134191	47.26	-3.61
Escherichia coli	GCF_024585705.1	NZ_CP073990	circular	36593	50.55	-0.32
Escherichia coli	GCF_024585705.1	NZ_CP073991	circular	7538	45.82	-5.05
Escherichia coli	GCF_024585705.1	NZ_CP073992	circular	3402	45.36	-5.51
Escherichia coli	GCF_024585705.1	NZ_CP073993	circular	2579	50.56	-0.31
Escherichia coli	GCF_026506395.1	NZ_CP097724	circular	4787756	50.7	0
Escherichia coli	GCF_026506395.1	NZ_CP097725	circular	42570	46.96	-3.74
Escherichia coli	GCF_028623045.1	NZ_CP117714	circular	4879695	50.81	0
Escherichia coli	GCF_028623045.1	NZ_CP117716	circular	137545	50.97	0.16
Escherichia coli	GCF_028623045.1	NZ_CP117715	circular	98022	47.62	-3.19
Escherichia coli	GCF_019971115.1	NZ_CP081762	circular	4979402	50.85	0
Escherichia coli	GCF_019971115.1	NZ_CP081763	circular	146661	52.76	1.91
Escherichia coli	GCF_019971115.1	NZ_CP081764	circular	94675	50.69	-0.16
Escherichia coli	GCF_019971115.1	NZ_CP081765	circular	4075	44.61	-6.24
Escherichia coli	GCF_019971115.1	NZ_CP081766	circular	3215	49.02	-1.83
Escherichia coli	GCF_030285605.1	NZ_CP127314	circular	5214323	50.5	0
Escherichia coli	GCF_030285605.1	NZ_CP127315	circular	29144	40.97	-9.53
Escherichia coli	GCF_900497415.1	NZ_LS999560	circular	5024868	50.79	0
Escherichia coli	GCF_900497415.1	NZ_LS999561	circular	134692	50.83	0.04
Escherichia coli	GCF_900497415.1	NZ_LS999562	circular	102557	49.7	-1.09
Escherichia coli	GCF_900497415.1	NZ_LS999563	circular	55148	40.92	-9.87
Escherichia coli	GCF_900497415.1	NZ_LS999564	circular	26531	49.77	-1.02
Escherichia coli	GCF_002012045.1	NZ_CP018976	circular	5031843	50.62	0
Escherichia coli	GCF_002012045.1	NZ_CP018975	circular	95926	49.56	-1.06
Escherichia coli	GCF_002012045.1	NZ_CP018973	circular	70152	52.29	1.67
Escherichia coli	GCF_002012045.1	NZ_CP018972	circular	4073	51.46	0.84
Escherichia coli	GCF_002012045.1	NZ_CP018971	circular	3164	46.33	-4.29
Escherichia coli	GCF_002012045.1	NZ_CP018974	circular	70876	51.28	0.66
Escherichia coli	GCF_021535005.1	NZ_CP091026	circular	5064428	50.55	0
Escherichia coli	GCF_021535005.1	NZ_CP091027	linear	111805	52.1	1.55
Escherichia coli	GCF_021535005.1	NZ_CP091028	linear	62643	51.68	1.13
Escherichia coli	GCF_013389615.1	NZ_CP058308	circular	4854921	50.74	0
Escherichia coli	GCF_013389615.1	NZ_CP058309	circular	109907	46.25	-4.49
Escherichia coli	GCF_013389615.1	NZ_CP058310	circular	129018	49.3	-1.44
Escherichia coli	GCF_013389615.1	NZ_CP058311	circular	217263	45.53	-5.21
Escherichia coli	GCF_029635575.1	NZ_CP109953	circular	4886732	50.64	0
Escherichia coli	GCF_029635575.1	NZ_CP109954	circular	7136	48.64	-2
Escherichia coli	GCF_029635575.1	NZ_CP109955	circular	234214	46.66	-3.98
Escherichia coli	GCF_029635575.1	NZ_CP109956	circular	255823	49.28	-1.36
Escherichia coli	GCF_001677475.2	NZ_CP015229	circular	5498453	50.6	0
Escherichia coli	GCF_001677475.2	NZ_CP012497	circular	136480	49.44	-1.16
Escherichia coli	GCF_001677475.2	NZ_CP012498	circular	213847	45.82	-4.78
Escherichia coli	GCF_001750845.1	NZ_CP013190	circular	4830073	50.72	0
Escherichia coli	GCF_001750845.1	NZ_CP013191	circular	106519	48.25	-2.47
Escherichia coli	GCF_001750845.1	NZ_CP013192	circular	57478	47.5	-3.22
Escherichia coli	GCF_001750845.1	NZ_CP013193	circular	66990	47.92	-2.8
Escherichia coli	GCF_001750845.1	NZ_CP013194	circular	39792	46.22	-4.5
Escherichia coli	GCF_012221365.1	NZ_CP050862	circular	4901398	51.06	0
Escherichia coli	GCF_012221365.1	NZ_CP050863	circular	233798	45.88	-5.18
Escherichia coli	GCF_012221365.1	NZ_CP050864	circular	7120	47.78	-3.28
Escherichia coli	GCF_022982975.1	NZ_CP095271	circular	5169503	50.63	0
Escherichia coli	GCF_022982975.1	NZ_CP095272	circular	146265	49.67	-0.96
Escherichia coli	GCF_022982975.1	NZ_CP095273	circular	96608	52.39	1.76
Escherichia coli	GCF_949786325.1	NZ_OX460329	circular	4741476	50.55	0
Escherichia coli	GCF_949786325.1	NZ_OX460332	circular	88489	50.05	-0.5
Escherichia coli	GCF_949786325.1	NZ_OX460331	circular	73423	51.45	0.9
Escherichia coli	GCF_949786325.1	NZ_OX460330	circular	1788	56.94	6.39
Escherichia coli	GCF_005221885.1	NZ_CP028607	circular	5604727	50.55	0
Escherichia coli	GCF_005221885.1	NZ_CP028608	circular	92745	47.6	-2.95
Escherichia coli	GCF_010365505.1	NZ_CP048371	circular	4819649	50.68	0
Escherichia coli	GCF_010365505.1	NZ_CP048372	circular	90244	51.58	0.9
Escherichia coli	GCF_010365505.1	NZ_CP048373	circular	71270	48.86	-1.82
Escherichia coli	GCF_010365505.1	NZ_CP048374	circular	10494	56.35	5.67
Escherichia coli	GCF_010365505.1	NZ_CP048375	circular	3684	46.2	-4.48
Escherichia coli	GCF_022919035.1	NZ_CP095086	circular	5205884	50.5	0
Escherichia coli	GCF_022919035.1	NZ_CP095087	circular	128309	49.74	-0.76
Escherichia coli	GCF_016890105.1	NZ_CP069589	circular	5080830	50.78	0
Escherichia coli	GCF_016890105.1	NZ_CP069590	circular	127965	52.16	1.38
Escherichia coli	GCF_016890105.1	NZ_CP069591	circular	5631	47.38	-3.4
Escherichia coli	GCF_016890105.1	NZ_CP069592	circular	1552	51.87	1.09
Escherichia coli	GCF_023539035.1	NZ_CP097430	circular	4735021	50.76	0
Escherichia coli	GCF_023539035.1	NZ_CP097431	circular	87915	50.44	-0.32
Escherichia coli	GCF_023539035.1	NZ_CP097432	circular	70092	51.91	1.15
Escherichia coli	GCF_023539035.1	NZ_CP097433	circular	63589	51.22	0.46
Escherichia coli	GCF_002951695.1	NZ_CP019245	circular	4729175	50.71	0
Escherichia coli	GCF_002951695.1	NZ_CP019246	circular	45156	51.63	0.92
Escherichia coli	GCF_002951695.1	NZ_CP019247	circular	151049	50.94	0.23
Escherichia coli	GCF_002951695.1	NZ_CP019248	circular	121975	49.65	-1.06
Escherichia coli	GCF_002951695.1	NZ_CP019249	circular	38093	48.5	-2.21
Escherichia coli	GCF_026968105.1	NZ_JAPVBX010000001	circular	5015183	50.74	0
Escherichia coli	GCF_026968105.1	NZ_JAPVBX010000002	circular	113382	51.04	0.3
Escherichia coli	GCF_026968105.1	NZ_JAPVBX010000003	circular	15472	41.13	-9.61
Escherichia coli	GCF_012934655.2	NZ_CP051700	circular	5053537	50.7	0
Escherichia coli	GCF_012934655.2	NZ_CP051701	circular	120617	51.26	0.56
Escherichia coli	GCF_012934655.2	NZ_CP051702	circular	93339	53.44	2.74
Escherichia coli	GCF_012934655.2	NZ_CP051704	linear	5153	45.78	-4.92
Escherichia coli	GCF_012934655.2	NZ_CP051705	linear	2337	41.68	-9.02
Escherichia coli	GCF_024584885.1	NZ_CP076262	circular	4985310	50.71	0
Escherichia coli	GCF_024584885.1	NZ_CP076263	circular	77652	49.26	-1.45
Escherichia coli	GCF_002741555.1	NZ_CP024273	circular	4875605	50.57	0
Escherichia coli	GCF_002741555.1	NZ_CP024274	circular	145089	46.15	-4.42
Escherichia coli	GCF_016888925.1	NZ_CP069438	circular	5011949	50.56	0
Escherichia coli	GCF_016888925.1	NZ_CP069439	linear	168315	51.02	0.46
Escherichia coli	GCF_024585405.1	NZ_CP073929	circular	4781577	50.72	0
Escherichia coli	GCF_024585405.1	NZ_CP073930	circular	112470	48.47	-2.25
Escherichia coli	GCF_024585405.1	NZ_CP073931	circular	37766	50.68	-0.04
Escherichia coli	GCF_017088485.1	NZ_CP070930	circular	4668053	50.7	0
Escherichia coli	GCF_017088485.1	NZ_CP070931	linear	52585	54.18	3.48
Escherichia coli	GCF_017088485.1	NZ_CP070932	linear	34313	46.15	-4.55
Escherichia coli	GCF_017088485.1	NZ_CP070933	linear	3723	43.73	-6.97
Escherichia coli	GCF_017088485.1	NZ_CP070934	linear	2516	48.73	-1.97
Escherichia coli	GCF_003956165.1	NZ_CP025856	circular	5104962	50.78	0
Escherichia coli	GCF_003956165.1	NZ_CP025857	circular	108475	49.69	-1.09
Escherichia coli	GCF_003956165.1	NZ_CP025858	circular	88871	46.21	-4.57
Escherichia coli	GCF_003856995.1	NZ_CP022730	circular	4828837	50.68	0
Escherichia coli	GCF_003856995.1	NZ_CP022731	circular	198748	49.36	-1.32
Escherichia coli	GCF_003856995.1	NZ_CP022732	circular	113162	50.66	-0.02
Escherichia coli	GCF_003856995.1	NZ_CP022733	circular	96658	48.11	-2.57
Escherichia coli	GCF_003856995.1	NZ_CP022734	circular	106936	49.88	-0.8
Escherichia coli	GCF_003856995.1	NZ_CP022735	circular	241600	46.24	-4.44
Escherichia coli	GCF_025398915.1	NZ_CP104721	circular	4869744	50.76	0
Escherichia coli	GCF_025398915.1	NZ_CP104722	circular	167630	52.77	2.01
Escherichia coli	GCF_025398915.1	NZ_CP104723	circular	46155	46.66	-4.1
Escherichia coli	GCF_002741535.1	NZ_CP024269	circular	4905023	50.37	0
Escherichia coli	GCF_002741535.1	NZ_CP024270	linear	35769	48.15	-2.22
Escherichia coli	GCF_002741535.1	NZ_CP024271	linear	103618	46.36	-4.01
Escherichia coli	GCF_002741535.1	NZ_CP024272	circular	147766	46.11	-4.26
Escherichia coli	GCF_026506315.1	NZ_CP097711	circular	4787760	50.7	0
Escherichia coli	GCF_026506315.1	NZ_CP097712	circular	188685	49.26	-1.44
Escherichia coli	GCF_026506315.1	NZ_CP097713	circular	122563	53.27	2.57
Escherichia coli	GCF_026506315.1	NZ_CP097714	circular	95875	52.18	1.48
Escherichia coli	GCF_026506315.1	NZ_CP097715	circular	42571	46.95	-3.75
Escherichia coli	GCF_001618365.1	NZ_CP015076	circular	5007393	50.73	0
Escherichia coli	GCF_001618365.1	NZ_CP015077	circular	133735	52.73	2
Escherichia coli	GCF_001618365.1	NZ_CP015078	circular	71170	50.19	-0.54
Escherichia coli	GCF_025946585.1	NZ_CP109874	circular	5173170	50.57	0
Escherichia coli	GCF_025946585.1	NZ_CP109875	circular	133748	52.16	1.59
Escherichia coli	GCF_025946585.1	NZ_CP109884	circular	1459	50.93	0.36
Escherichia coli	GCF_025946585.1	NZ_CP109877	circular	70018	51.82	1.25
Escherichia coli	GCF_025946585.1	NZ_CP109878	circular	49150	44.81	-5.76
Escherichia coli	GCF_025946585.1	NZ_CP109879	circular	5167	47.51	-3.06
Escherichia coli	GCF_025946585.1	NZ_CP109880	circular	4072	49.68	-0.89
Escherichia coli	GCF_025946585.1	NZ_CP109881	circular	4063	51.51	0.94
Escherichia coli	GCF_025946585.1	NZ_CP109882	circular	3373	55.2	4.63
Escherichia coli	GCF_025946585.1	NZ_CP109883	circular	3255	47.28	-3.29
Escherichia coli	GCF_025946585.1	NZ_CP109876	circular	126200	53.4	2.83
Escherichia coli	GCF_018141225.1	NZ_CP032066	circular	4889222	50.68	0
Escherichia coli	GCF_018141225.1	NZ_CP032067	circular	157787	49.46	-1.22
Escherichia coli	GCF_018141225.1	NZ_CP032068	circular	163224	50.68	0
Escherichia coli	GCF_018141225.1	NZ_CP032069	circular	63623	42.42	-8.26
Escherichia coli	GCF_018141225.1	NZ_CP032070	circular	6647	48.59	-2.09
Escherichia coli	GCF_018141225.1	NZ_CP032071	circular	4110	50.39	-0.29
Escherichia coli	GCF_018141225.1	NZ_CP032072	circular	3893	50.4	-0.28
Escherichia coli	GCF_003703795.1	NZ_CP033250	circular	4783813	50.8	0
Escherichia coli	GCF_003703795.1	NZ_CP033251	circular	164062	49.29	-1.51
Escherichia coli	GCF_003703795.1	NZ_CP033252	circular	110417	48.45	-2.35
Escherichia coli	GCF_008761495.2	NZ_CP044313	circular	5310338	50.97	0
Escherichia coli	GCF_008761495.2	NZ_CP051656	linear	175089	47.62	-3.35
Escherichia coli	GCF_014075475.1	NZ_CP050044	circular	4743075	50.69	0
Escherichia coli	GCF_014075475.1	NZ_CP050045	circular	112291	50.31	-0.38
Escherichia coli	GCF_014075475.1	NZ_CP050046	circular	44690	50.89	0.2
Escherichia coli	GCF_013376575.1	NZ_CP049967	circular	4836724	50.85	0
Escherichia coli	GCF_013376575.1	NZ_CP049968	circular	230339	47.31	-3.54
Escherichia coli	GCF_013376575.1	NZ_CP049969	circular	139294	51.21	0.36
Escherichia coli	GCF_013376575.1	NZ_CP049970	circular	101847	50.08	-0.77
Escherichia coli	GCF_013376575.1	NZ_CP049971	circular	4145	50.83	-0.02
Escherichia coli	GCF_013376575.1	NZ_CP049972	circular	3359	51.74	0.89
Escherichia coli	GCF_013376575.1	NZ_CP049973	circular	2883	49.74	-1.11
Escherichia coli	GCF_013376575.1	NZ_CP049974	circular	1934	51.4	0.55
Escherichia coli	GCF_013376575.1	NZ_CP049975	circular	1780	56.57	5.72
Escherichia coli	GCF_019802685.1	NZ_CP081881	circular	4915609	50.46	0
Escherichia coli	GCF_019802685.1	NZ_CP081887	circular	114381	52.08	1.62
Escherichia coli	GCF_019802685.1	NZ_CP081888	circular	103282	49.64	-0.82
Escherichia coli	GCF_019802685.1	NZ_CP081885	circular	59079	51.62	1.16
Escherichia coli	GCF_019802685.1	NZ_CP081886	linear	4073	51.36	0.9
Escherichia coli	GCF_019802685.1	NZ_CP081883	linear	3005	45.22	-5.24
Escherichia coli	GCF_019802685.1	NZ_CP081884	linear	2097	55.51	5.05
Escherichia coli	GCF_019802685.1	NZ_CP081882	linear	1551	51.58	1.12
Escherichia coli	GCF_002903125.1	NZ_CP026199	circular	4869246	50.76	0
Escherichia coli	GCF_002903125.1	NZ_CP026201	circular	100989	52.36	1.6
Escherichia coli	GCF_002903125.1	NZ_CP026200	circular	97800	51.3	0.54
Escherichia coli	GCF_025583265.2	NZ_CP123247	circular	4839687	50.73	0
Escherichia coli	GCF_025583265.2	NZ_CP123249	circular	113273	49.75	-0.98
Escherichia coli	GCF_025583265.2	NZ_CP123250	circular	46544	46.77	-3.96
Escherichia coli	GCF_025583265.2	NZ_CP123248	circular	245805	46.23	-4.5
Escherichia coli	GCF_003194345.1	NZ_CP028483	circular	5022609	50.74	0
Escherichia coli	GCF_003194345.1	NZ_CP028484	circular	128911	52.21	1.47
Escherichia coli	GCF_003194345.1	NZ_CP028485	circular	86657	50.09	-0.65
Escherichia coli	GCF_003194345.1	NZ_CP028486	circular	52864	51.09	0.35
Escherichia coli	GCF_014170975.1	NZ_CP059947	circular	4883081	50.84	0
Escherichia coli	GCF_014170975.1	NZ_CP059948	circular	138915	50.86	0.02
Escherichia coli	GCF_014170975.1	NZ_CP059949	circular	37662	41.33	-9.51
Escherichia coli	GCF_014170975.1	NZ_CP059950	circular	6652	48.26	-2.58
Escherichia coli	GCF_014170975.1	NZ_CP059951	circular	5631	47.38	-3.46
Escherichia coli	GCF_014170975.1	NZ_CP059952	circular	1506	50.2	-0.64
Escherichia coli	GCF_900520285.1	NZ_LS992166	circular	4850393	50.79	0
Escherichia coli	GCF_900520285.1	NZ_LS992167	circular	174857	50.92	0.13
Escherichia coli	GCF_905219315.2	NZ_OW849064	circular	5186323	50.83	0
Escherichia coli	GCF_905219315.2	NZ_OW849065	circular	146311	51.9	1.07
Escherichia coli	GCF_905219315.2	NZ_OW849066	circular	38262	53.91	3.08
Escherichia coli	GCF_905219315.2	NZ_OW849067	circular	2102	47.15	-3.68
Escherichia coli	GCF_905219315.2	NZ_OW849068	circular	1565	50.86	0.03
Escherichia coli	GCF_905219315.2	NZ_OW849069	circular	1506	50.2	-0.63
Escherichia coli	GCF_019976915.1	NZ_AP024521	circular	4982641	50.91	0
Escherichia coli	GCF_019976915.1	NZ_AP024522	circular	98724	46.99	-3.92
Escherichia coli	GCF_019969585.1	NZ_CP081782	circular	4993656	50.64	0
Escherichia coli	GCF_019969585.1	NZ_CP081783	circular	303840	48.39	-2.25
Escherichia coli	GCF_019969585.1	NZ_CP081784	circular	86367	51.97	1.33
Escherichia coli	GCF_019969585.1	NZ_CP081785	circular	69246	54.59	3.95
Escherichia coli	GCF_019969585.1	NZ_CP081786	circular	39448	47.75	-2.89
Escherichia coli	GCF_019969585.1	NZ_CP081788	circular	4114	35.71	-14.93
Escherichia coli	GCF_019969585.1	NZ_CP081789	circular	3802	43	-7.64
Escherichia coli	GCF_019969585.1	NZ_CP081790	circular	2404	51.83	1.19
Escherichia coli	GCF_019969585.1	NZ_CP081787	linear	6197	46.33	-4.31
Escherichia coli	GCF_901733115.1	NZ_LR595691	linear	4747851	50.63	0
Escherichia coli	GCF_901733115.1	NZ_LR595692	linear	98473	51.23	0.6
Escherichia coli	GCF_901733115.1	NZ_LR595693	linear	51479	46.37	-4.26
Escherichia coli	GCF_901733115.1	NZ_LR595694	linear	2088	47.27	-3.36
Escherichia coli	GCF_002853655.1	NZ_CP024134	circular	5199281	50.65	0
Escherichia coli	GCF_002853655.1	NZ_CP024135	circular	63978	42.58	-8.07
Escherichia coli	GCF_002853655.1	NZ_CP024136	circular	93781	52.34	1.69
Escherichia coli	GCF_002853655.1	NZ_CP024137	circular	107279	48.4	-2.25
Escherichia coli	GCF_904831835.1	NZ_LR883012	circular	4869798	50.8	0
Escherichia coli	GCF_904831835.1	NZ_LR883013	circular	130302	51.33	0.53
Escherichia coli	GCF_904831835.1	NZ_LR883014	circular	94840	47.14	-3.66
Escherichia coli	GCF_025995535.1	NZ_AP026095	circular	5386522	50.47	0
Escherichia coli	GCF_025995535.1	NZ_AP026096	circular	95008	47.93	-2.54
Escherichia coli	GCF_030295585.1	NZ_AP027246	circular	5072830	50.83	0
Escherichia coli	GCF_030295585.1	NZ_AP027247	circular	160690	49.43	-1.4
Escherichia coli	GCF_030295585.1	NZ_AP027248	circular	7769	48.53	-2.3
Escherichia coli	GCF_030295585.1	NZ_AP027249	circular	6774	50.77	-0.06
Escherichia coli	GCF_030295585.1	NZ_AP027250	circular	3904	50.97	0.14
Escherichia coli	GCF_030295585.1	NZ_AP027251	circular	3373	55.11	4.28
Escherichia coli	GCF_030295585.1	NZ_AP027252	circular	2257	54.72	3.89
Escherichia coli	GCF_030295585.1	NZ_AP027253	circular	1551	51.58	0.75
Escherichia coli	GCF_002741335.1	NZ_CP024260	circular	4733683	50.76	0
Escherichia coli	GCF_002741335.1	NZ_CP024261	circular	45056	40.31	-10.45
Escherichia coli	GCF_002741335.1	NZ_CP024262	circular	119846	47.11	-3.65
Escherichia coli	GCF_018884505.1	NZ_CP035870	circular	4913196	50.76	0
Escherichia coli	GCF_018884505.1	NZ_CP035873	circular	53738	48.36	-2.4
Escherichia coli	GCF_018884505.1	NZ_CP035872	circular	95521	47.23	-3.53
Escherichia coli	GCF_018884505.1	NZ_CP035871	circular	95804	51.93	1.17
Escherichia coli	GCF_024125695.1	NZ_CP099721	circular	4932147	50.74	0
Escherichia coli	GCF_024125695.1	NZ_CP099723	circular	203860	50.36	-0.38
Escherichia coli	GCF_024125695.1	NZ_CP099724	circular	6647	48.52	-2.22
Escherichia coli	GCF_024125695.1	NZ_CP099725	circular	4657	52.35	1.61
Escherichia coli	GCF_024125695.1	NZ_CP099726	circular	3555	45.65	-5.09
Escherichia coli	GCF_024125695.1	NZ_CP099722	circular	260179	47.09	-3.65
Escherichia coli	GCF_014171015.1	NZ_AP022087	circular	4996252	50.65	0
Escherichia coli	GCF_014171015.1	NZ_AP022088	circular	183772	48.46	-2.19
Escherichia coli	GCF_014171015.1	NZ_AP022089	circular	110167	45.94	-4.71
Escherichia coli	GCF_014171015.1	NZ_AP022090	circular	80029	52.92	2.27
Escherichia coli	GCF_014171015.1	NZ_AP022091	circular	74261	51.7	1.05
Escherichia coli	GCF_014171015.1	NZ_AP022092	circular	6796	47.5	-3.15
Escherichia coli	GCF_014171015.1	NZ_AP022093	circular	5344	48.47	-2.18
Escherichia coli	GCF_014171015.1	NZ_AP022094	linear	3137	46.25	-4.4
Escherichia coli	GCF_020886375.2	NZ_AP025205	circular	4563699	50.82	0
Escherichia coli	GCF_020886375.2	NZ_AP025206	circular	92278	50.36	-0.46
Escherichia coli	GCF_020886375.2	NZ_AP025207	circular	50591	47.37	-3.45
Escherichia coli	GCF_020886375.2	NZ_AP025208	circular	2442	48.94	-1.88
Escherichia coli	GCF_904799825.1	NZ_LR882493	circular	4841444	50.56	0
Escherichia coli	GCF_904799825.1	NZ_LR882494	circular	97083	48.73	-1.83
Escherichia coli	GCF_904799825.1	NZ_LR882495	circular	59944	42.11	-8.45
Escherichia coli	GCF_019969505.1	NZ_CP081767	circular	4991256	50.64	0
Escherichia coli	GCF_019969505.1	NZ_CP081768	circular	303843	48.39	-2.25
Escherichia coli	GCF_019969505.1	NZ_CP081769	circular	86368	51.97	1.33
Escherichia coli	GCF_019969505.1	NZ_CP081770	circular	69251	54.58	3.94
Escherichia coli	GCF_019969505.1	NZ_CP081771	circular	12273	35.74	-14.9
Escherichia coli	GCF_019969505.1	NZ_CP081772	circular	7596	42.97	-7.67
Escherichia coli	GCF_019969505.1	NZ_CP081773	circular	2420	51.78	1.14
Escherichia coli	GCF_013340785.1	NZ_AP023190	circular	4894739	50.69	0
Escherichia coli	GCF_013340785.1	NZ_AP023191	circular	272842	46.98	-3.71
Escherichia coli	GCF_013340785.1	NZ_AP023192	circular	115543	50.37	-0.32
Escherichia coli	GCF_013340785.1	NZ_AP023193	circular	112963	45.29	-5.4
Escherichia coli	GCF_013340785.1	NZ_AP023194	circular	47226	46.76	-3.93
Escherichia coli	GCF_013340785.1	NZ_AP023195	circular	8136	45.38	-5.31
Escherichia coli	GCF_013340785.1	NZ_AP023196	circular	2459	46.85	-3.84
Escherichia coli	GCF_024700835.2	NZ_CP116929	circular	4603416	50.7	0
Escherichia coli	GCF_024700835.2	NZ_CP116928	linear	5269	48.36	-2.34
Escherichia coli	GCF_024700835.2	NZ_CP116927	linear	8412	55.36	4.66
Escherichia coli	GCF_024700835.2	NZ_CP116926	linear	11848	51.56	0.86
Escherichia coli	GCF_013425935.1	NZ_CP059043	circular	4682503	50.76	0
Escherichia coli	GCF_013425935.1	NZ_CP059044	circular	315984	47.89	-2.87
Escherichia coli	GCF_002192295.1	NZ_CP021736	circular	4864149	50.81	0
Escherichia coli	GCF_002192295.1	NZ_CP021737	circular	117703	52.98	2.17
Escherichia coli	GCF_002192295.1	NZ_CP021738	circular	46159	46.65	-4.16
Escherichia coli	GCF_002192295.1	NZ_CP021739	circular	50235	50.74	-0.07
Escherichia coli	GCF_030389165.1	NZ_CP128875	circular	4987300	50.6	0
Escherichia coli	GCF_030389165.1	NZ_CP128876	circular	103545	50.59	-0.01
Escherichia coli	GCF_027925625.1	NZ_AP027165	circular	5536811	50.66	0
Escherichia coli	GCF_027925625.1	NZ_AP027166	circular	94857	51.72	1.06
Escherichia coli	GCF_027925625.1	NZ_AP027167	circular	90129	47.51	-3.15
Escherichia coli	GCF_027925625.1	NZ_AP027168	circular	81402	53.91	3.25
Escherichia coli	GCF_027925625.1	NZ_AP027169	circular	6715	45.58	-5.08
Escherichia coli	GCF_018499805.2	NZ_CP104384	circular	4751955	50.83	0
Escherichia coli	GCF_018499805.2	NZ_CP104385	circular	263021	46.64	-4.19
Escherichia coli	GCF_008642395.1	NZ_CP040263	circular	5191486	50.57	0
Escherichia coli	GCF_008642395.1	NZ_CP040264	circular	97726	51.39	0.82
Escherichia coli	GCF_008642395.1	NZ_CP040265	circular	73952	50.42	-0.15
Escherichia coli	GCF_008642395.1	NZ_CP040266	circular	30240	41.47	-9.1
Escherichia coli	GCF_008642395.1	NZ_CP040267	circular	7464	48.63	-1.94
Escherichia coli	GCF_008642395.1	NZ_CP040268	circular	5165	47.47	-3.1
Escherichia coli	GCF_032375125.1	NZ_CP135643	circular	5055184	50.42	0
Escherichia coli	GCF_032375125.1	NZ_CP135645	circular	90712	52.8	2.38
Escherichia coli	GCF_032375125.1	NZ_CP135644	circular	92285	52.43	2.01
Escherichia coli	GCF_014904215.2	NZ_CP075480	circular	4582497	50.86	0
Escherichia coli	GCF_014904215.2	NZ_CP075482	circular	93332	51.57	0.71
Escherichia coli	GCF_014904215.2	NZ_CP075481	circular	103246	49.87	-0.99
Escherichia coli	GCF_030384745.1	NZ_CP128581	circular	4821480	51.01	0
Escherichia coli	GCF_030384745.1	NZ_CP128580	circular	134619	52.47	1.46
Escherichia coli	GCF_030384745.1	NZ_CP128579	circular	56894	45.21	-5.8
Escherichia coli	GCF_023658385.1	NZ_CP098217	circular	5074592	50.64	0
Escherichia coli	GCF_023658385.1	NZ_CP098218	circular	41593	50.14	-0.5
Escherichia coli	GCF_023653905.1	NZ_CP084209	circular	4601169	50.78	0
Escherichia coli	GCF_023653905.1	NZ_CP084210	circular	38567	50.2	-0.58
Escherichia coli	GCF_023653905.1	NZ_CP084211	circular	102745	54.49	3.71
Escherichia coli	GCF_004010675.1	NZ_CP034806	circular	5542751	50.54	0
Escherichia coli	GCF_004010675.1	NZ_CP034807	circular	91176	47.56	-2.98
Escherichia coli	GCF_012934575.1	NZ_CP051716	circular	4612174	50.67	0
Escherichia coli	GCF_012934575.1	NZ_CP051717	circular	85236	50.38	-0.29
Escherichia coli	GCF_012934575.1	NZ_CP051718	linear	4727	40.98	-9.69
Escherichia coli	GCF_019970975.1	NZ_CP081706	circular	4886833	51	0
Escherichia coli	GCF_019970975.1	NZ_CP081707	circular	94797	46.85	-4.15
Escherichia coli	GCF_019970975.1	NZ_CP081708	circular	57912	52.03	1.03
Escherichia coli	GCF_019970975.1	NZ_CP081709	circular	7467	57.93	6.93
Escherichia coli	GCF_019970975.1	NZ_CP081710	circular	2762	47.94	-3.06
Escherichia coli	GCF_003410275.1	NZ_CP031609	circular	4821441	50.58	0
Escherichia coli	GCF_003410275.1	NZ_CP031610	circular	160292	52.51	1.93
Escherichia coli	GCF_001890305.1	NZ_CP018247	circular	5370710	50.51	0
Escherichia coli	GCF_001890305.1	NZ_CP018248	circular	91353	47.67	-2.84
Escherichia coli	GCF_030413765.1	NZ_CP129259	circular	4967596	50.86	0
Escherichia coli	GCF_030413765.1	NZ_CP129260	circular	161939	49.73	-1.13
Escherichia coli	GCF_030413765.1	NZ_CP129261	circular	6675	50.31	-0.55
Escherichia coli	GCF_030413765.1	NZ_CP129262	circular	7559	44.86	-6
Escherichia coli	GCF_002853715.1	NZ_CP024138	circular	4914884	50.81	0
Escherichia coli	GCF_002853715.1	NZ_CP024139	circular	64765	42.91	-7.9
Escherichia coli	GCF_002853715.1	NZ_CP024140	circular	166233	50.61	-0.2
Escherichia coli	GCF_905330275.2	NZ_OW967966	circular	5101183	50.52	0
Escherichia coli	GCF_905330275.2	NZ_OW967967	circular	107837	51.55	1.03
Escherichia coli	GCF_905330275.2	NZ_OW967968	circular	46161	46.65	-3.87
Escherichia coli	GCF_905330275.2	NZ_OW967969	circular	10122	38.22	-12.3
Escherichia coli	GCF_905330275.2	NZ_OW967970	circular	5593	46.47	-4.05
Escherichia coli	GCF_905330275.2	NZ_OW967971	circular	3638	52.25	1.73
Escherichia coli	GCF_905330275.2	NZ_OW967972	circular	2924	32.25	-18.27
Escherichia coli	GCF_905330275.2	NZ_OW967973	circular	1934	51.29	0.77
Escherichia coli	GCF_905330275.2	NZ_OW967974	circular	1459	50.99	0.47
Escherichia coli	GCF_018884565.1	NZ_CP035882	circular	4829326	50.91	0
Escherichia coli	GCF_018884565.1	NZ_CP035883	circular	186206	48.92	-1.99
Escherichia coli	GCF_030996645.1	NZ_CP115376	circular	5199531	50.59	0
Escherichia coli	GCF_030996645.1	NZ_CP115377	circular	127633	52.58	1.99
Escherichia coli	GCF_030996645.1	NZ_CP115378	circular	111925	46.07	-4.52
Escherichia coli	GCF_030996645.1	NZ_CP115379	circular	89033	47.49	-3.1
Escherichia coli	GCF_030996645.1	NZ_CP115380	circular	4082	49.41	-1.18
Escherichia coli	GCF_006352265.1	NZ_CP040067	circular	4778240	50.57	0
Escherichia coli	GCF_006352265.1	NZ_CP040068	circular	210031	51.61	1.04
Escherichia coli	GCF_006352265.1	NZ_CP040069	circular	97582	47.95	-2.62
Escherichia coli	GCF_006352265.1	NZ_CP040070	circular	82718	51.57	1
Escherichia coli	GCF_006352265.1	NZ_CP040071	circular	7406	56.85	6.28
Escherichia coli	GCF_006352265.1	NZ_CP040072	circular	5221	49.03	-1.54
Escherichia coli	GCF_006352265.1	NZ_CP040073	circular	1806	49.5	-1.07
Escherichia coli	GCF_006352265.1	NZ_CP040074	linear	1445	50.17	-0.4
Escherichia coli	GCF_006352265.1	NZ_CP040075	linear	1265	50.67	0.1
Escherichia coli	GCF_006352265.1	NZ_CP040076	linear	763	55.31	4.74
Escherichia coli	GCF_016942475.1	NZ_CP063332	circular	4855951	50.57	0
Escherichia coli	GCF_016942475.1	NZ_CP063333	circular	109936	51.57	1
Escherichia coli	GCF_016942475.1	NZ_CP063334	circular	96331	48.19	-2.38
Escherichia coli	GCF_016942475.1	NZ_CP063335	circular	33851	41.56	-9.01
Escherichia coli	GCF_016942475.1	NZ_CP063336	circular	4655	52.4	1.83
Escherichia coli	GCF_016942475.1	NZ_CP063337	circular	115346	48.75	-1.82
Escherichia coli	GCF_016942475.1	NZ_CP063338	circular	10567	51.19	0.62
Escherichia coli	GCF_016942475.1	NZ_CP063339	circular	2033	52.39	1.82
Escherichia coli	GCF_016942475.1	NZ_CP063340	circular	2149	47.09	-3.48
Escherichia coli	GCF_003019175.1	NZ_CP027546	circular	5509931	50.7	0
Escherichia coli	GCF_003019175.1	NZ_CP027547	circular	95367	47.76	-2.94
Escherichia coli	GCF_016404485.2	NZ_CP075632	circular	5201011	50.81	0
Escherichia coli	GCF_016404485.2	NZ_CP075633	circular	120601	48.82	-1.99
Escherichia coli	GCF_016404485.2	NZ_CP075639	linear	5936	49.93	-0.88
Escherichia coli	GCF_016404485.2	NZ_CP075634	circular	119130	50.02	-0.79
Escherichia coli	GCF_016404485.2	NZ_CP075635	circular	5598	46.62	-4.19
Escherichia coli	GCF_016404485.2	NZ_CP075636	linear	2464	40.22	-10.59
Escherichia coli	GCF_016404485.2	NZ_CP075637	linear	1603	49.72	-1.09
Escherichia coli	GCF_016404485.2	NZ_CP075638	linear	1548	51.42	0.61
Escherichia coli	GCF_030285505.1	NZ_CP127255	circular	4948277	50.58	0
Escherichia coli	GCF_030285505.1	NZ_CP127256	circular	137541	47.87	-2.71
Escherichia coli	GCF_030285505.1	NZ_CP127257	circular	98314	47.92	-2.66
Escherichia coli	GCF_030285505.1	NZ_CP127260	circular	58011	42.29	-8.29
Escherichia coli	GCF_030285505.1	NZ_CP127259	circular	17105	47.5	-3.08
Escherichia coli	GCF_030285505.1	NZ_CP127258	circular	7790	51.5	0.92
Escherichia coli	GCF_025808215.1	NZ_CP107284	circular	4997956	50.7	0
Escherichia coli	GCF_025808215.1	NZ_CP107286	circular	2573	46.79	-3.91
Escherichia coli	GCF_025808215.1	NZ_CP107287	circular	33549	41.34	-9.36
Escherichia coli	GCF_025808215.1	NZ_CP107288	circular	86134	52.93	2.23
Escherichia coli	GCF_025808215.1	NZ_CP107285	circular	151562	51.54	0.84
Escherichia coli	GCF_003019075.1	NZ_CP027459	circular	5253712	50.67	0
Escherichia coli	GCF_003019075.1	NZ_CP027460	circular	74247	48.25	-2.42
Escherichia coli	GCF_016404015.2	NZ_CP075652	circular	5068537	50.8	0
Escherichia coli	GCF_016404015.2	NZ_CP075653	circular	111930	48.81	-1.99
Escherichia coli	GCF_016404015.2	NZ_CP075654	circular	106915	49.51	-1.29
Escherichia coli	GCF_016404015.2	NZ_CP075655	circular	61269	48.33	-2.47
Escherichia coli	GCF_016404015.2	NZ_CP075656	circular	7684	44.9	-5.9
Escherichia coli	GCF_016404015.2	NZ_CP075657	circular	6744	51.29	0.49
Escherichia coli	GCF_016404015.2	NZ_CP075658	linear	3563	47.99	-2.81
Escherichia coli	GCF_016404015.2	NZ_CP075659	linear	3137	51.96	1.16
Escherichia coli	GCF_016404015.2	NZ_CP075660	linear	1586	47.86	-2.94
Escherichia coli	GCF_016404015.2	NZ_CP075661	linear	1552	51.87	1.07
Escherichia coli	GCF_016404015.2	NZ_CP075662	linear	837	45.76	-5.04
Escherichia coli	GCF_033802565.1	NZ_CP138428	circular	4614072	50.69	0
Escherichia coli	GCF_033802565.1	NZ_CP138429	circular	221159	46.51	-4.18
Escherichia coli	GCF_033802565.1	NZ_CP138430	circular	105102	47.54	-3.15
Escherichia coli	GCF_001513635.1	NZ_CP013835	circular	5128614	50.78	0
Escherichia coli	GCF_001513635.1	NZ_CP013833	circular	126302	52.56	1.78
Escherichia coli	GCF_001513635.1	NZ_CP013834	circular	62183	50.73	-0.05
Escherichia coli	GCF_005389605.2	NZ_AP024114	circular	4997210	50.76	0
Escherichia coli	GCF_005389605.2	NZ_AP024115	circular	109993	50.9	0.14
Escherichia coli	GCF_005389605.2	NZ_AP024116	circular	95339	53.7	2.94
Escherichia coli	GCF_005389605.2	NZ_AP024117	circular	94179	52.29	1.53
Escherichia coli	GCF_005389605.2	NZ_AP024118	circular	6715	45.58	-5.18
Escherichia coli	GCF_005389605.2	NZ_AP024119	circular	6079	49.14	-1.62
Escherichia coli	GCF_005389605.2	NZ_AP024120	circular	4593	50.47	-0.29
Escherichia coli	GCF_005389605.2	NZ_AP024121	circular	1867	35.46	-15.3
Escherichia coli	GCF_005389605.2	NZ_AP024122	circular	1306	47.4	-3.36
Escherichia coli	GCF_007954215.2	NZ_CP054407	circular	4954362	50.73	0
Escherichia coli	GCF_007954215.2	NZ_CP054408	circular	147764	51.98	1.25
Escherichia coli	GCF_016803855.1	NZ_CP048010	circular	4762142	50.63	0
Escherichia coli	GCF_016803855.1	NZ_CP048013	circular	2088	47.27	-3.36
Escherichia coli	GCF_016803855.1	NZ_CP048011	circular	76937	50.06	-0.57
Escherichia coli	GCF_016803855.1	NZ_CP048012	circular	93625	48.74	-1.89
Escherichia coli	GCF_016803855.1	NZ_CP048009	circular	51479	46.37	-4.26
Escherichia coli	GCF_013166895.1	NZ_CP053597	circular	4478959	50.81	0
Escherichia coli	GCF_013166895.1	NZ_CP053598	circular	7718	47.62	-3.19
Escherichia coli	GCF_024700875.2	NZ_CP116994	circular	4733000	50.91	0
Escherichia coli	GCF_024700875.2	NZ_CP116993	linear	1551	51.06	0.15
Escherichia coli	GCF_024700875.2	NZ_CP116992	linear	3133	45.2	-5.71
Escherichia coli	GCF_024700875.2	NZ_CP116991	linear	6222	52.46	1.55
Escherichia coli	GCF_024700875.2	NZ_CP116990	circular	12602	45.52	-5.39
Escherichia coli	GCF_024700875.2	NZ_CP116989	circular	92487	47.93	-2.98
Escherichia coli	GCF_024700875.2	NZ_CP116988	circular	172011	51.68	0.77
Escherichia coli	GCF_013372385.1	NZ_CP054230	circular	5129852	50.51	0
Escherichia coli	GCF_013372385.1	NZ_CP054231	circular	7154	48.6	-1.91
Escherichia coli	GCF_001806265.1	NZ_CP017249	circular	5467107	50.48	0
Escherichia coli	GCF_001806265.1	NZ_CP017250	circular	92690	47.6	-2.88
Escherichia coli	GCF_014168835.1	NZ_AP021998	circular	5016643	50.76	0
Escherichia coli	GCF_014168835.1	NZ_AP021999	circular	105864	51.82	1.06
Escherichia coli	GCF_014168835.1	NZ_AP022000	circular	6669	48.58	-2.18
Escherichia coli	GCF_014168835.1	NZ_AP022001	circular	5167	47.51	-3.25
Escherichia coli	GCF_014168835.1	NZ_AP022002	circular	4087	49.84	-0.92
Escherichia coli	GCF_002164645.3	NZ_CP028589	circular	5099810	50.7	0
Escherichia coli	GCF_002164645.3	NZ_CP028585	circular	92537	47.73	-2.97
Escherichia coli	GCF_002164645.3	NZ_CP028586	circular	5167	47.51	-3.19
Escherichia coli	GCF_002164645.3	NZ_CP028588	circular	42856	50.96	0.26
Escherichia coli	GCF_002164645.3	NZ_CP028587	circular	150853	51.64	0.94
Escherichia coli	GCF_001900835.1	NZ_CP010172	circular	4929892	50.68	0
Escherichia coli	GCF_001900835.1	NZ_CP010173	circular	94395	48.12	-2.56
Escherichia coli	GCF_001900835.1	NZ_CP010174	circular	106274	52.63	1.95
Escherichia coli	GCF_001900835.1	NZ_CP010175	circular	6647	48.5	-2.18
Escherichia coli	GCF_029916805.1	NZ_CP123951	circular	4547698	50.87	0
Escherichia coli	GCF_029916805.1	NZ_CP123952	linear	260368	46.7	-4.17
Escherichia coli	GCF_005221665.1	NZ_CP028632	circular	5453905	50.55	0
Escherichia coli	GCF_005221665.1	NZ_CP028634	circular	93186	47.8	-2.75
Escherichia coli	GCF_005221665.1	NZ_CP028633	circular	6078	46.35	-4.2
Escherichia coli	GCF_024507875.1	NZ_CP101922	circular	4613188	50.86	0
Escherichia coli	GCF_024507875.1	NZ_CP101923	circular	111928	46.08	-4.78
Escherichia coli	GCF_024507875.1	NZ_CP101924	circular	3327	43.16	-7.7
Escherichia coli	GCF_003018775.1	NZ_CP027351	circular	5442537	50.69	0
Escherichia coli	GCF_003018775.1	NZ_CP027350	linear	97117	46.84	-3.85
Escherichia coli	GCF_027570235.2	NZ_CP123197	circular	4799348	50.66	0
Escherichia coli	GCF_027570235.2	NZ_CP123195	circular	68057	49.95	-0.71
Escherichia coli	GCF_027570235.2	NZ_CP123196	circular	113069	52.54	1.88
Escherichia coli	GCF_027570235.2	NZ_CP123199	circular	96709	47.58	-3.08
Escherichia coli	GCF_027570235.2	NZ_CP123200	circular	7528	46.88	-3.78
Escherichia coli	GCF_027570235.2	NZ_CP123198	circular	110016	54.21	3.55
Escherichia coli	GCF_022605345.1	NZ_CP093283	circular	4905889	50.73	0
Escherichia coli	GCF_022605345.1	NZ_CP093284	circular	248308	45.63	-5.1
Escherichia coli	GCF_022605345.1	NZ_CP093285	circular	96949	49.33	-1.4
Escherichia coli	GCF_022605345.1	NZ_CP093287	circular	3684	46.2	-4.53
Escherichia coli	GCF_022605345.1	NZ_CP093288	circular	2640	49.24	-1.49
Escherichia coli	GCF_022605345.1	NZ_CP093286	circular	46158	46.65	-4.08
Escherichia coli	GCF_030515215.1	NZ_CP082053	circular	4997713	50.65	0
Escherichia coli	GCF_030515215.1	NZ_CP082054	circular	57922	51.8	1.15
Escherichia coli	GCF_030515215.1	NZ_CP082055	circular	7430	51.29	0.64
Escherichia coli	GCF_030707955.1	NZ_CP107172	circular	5096686	50.76	0
Escherichia coli	GCF_030707955.1	NZ_CP107173	circular	149268	51.49	0.73
Escherichia coli	GCF_022559005.1	NZ_CP043279	circular	4826793	50.79	0
Escherichia coli	GCF_022559005.1	NZ_CP043282	circular	116435	52.98	2.19
Escherichia coli	GCF_022559005.1	NZ_CP043283	circular	3684	46.2	-4.59
Escherichia coli	GCF_022559005.1	NZ_CP043281	circular	46161	46.65	-4.14
Escherichia coli	GCF_022559005.1	NZ_CP043280	circular	77649	50.35	-0.44
Escherichia coli	GCF_013426095.1	NZ_CP058656	circular	4696162	50.7	0
Escherichia coli	GCF_013426095.1	NZ_CP058658	circular	122305	51.93	1.23
Escherichia coli	GCF_013426095.1	NZ_CP058659	circular	89623	47.53	-3.17
Escherichia coli	GCF_013426095.1	NZ_CP058660	circular	2101	47.17	-3.53
Escherichia coli	GCF_013426095.1	NZ_CP058657	circular	34321	48.72	-1.98
Escherichia coli	GCF_012537835.1	NZ_CP051222	circular	4834675	50.66	0
Escherichia coli	GCF_012537835.1	NZ_CP051223	linear	12565	60.49	9.83
Escherichia coli	GCF_012537835.1	NZ_CP051224	linear	143259	51.73	1.07
Escherichia coli	GCF_012537835.1	NZ_CP051225	linear	41113	45.39	-5.27
Escherichia coli	GCF_012537835.1	NZ_CP051226	linear	60732	42.5	-8.16
Escherichia coli	GCF_904866345.1	NZ_LR890606	circular	4843422	50.74	0
Escherichia coli	GCF_904866345.1	NZ_LR890607	circular	126618	51.63	0.89
Escherichia coli	GCF_904866345.1	NZ_LR890608	circular	115278	46.28	-4.46
Escherichia coli	GCF_904866345.1	NZ_LR890609	circular	89833	52.76	2.02
Escherichia coli	GCF_904866345.1	NZ_LR890610	circular	36700	47.97	-2.77
Escherichia coli	GCF_904866345.1	NZ_LR890611	circular	7939	41.67	-9.07
Escherichia coli	GCF_904866345.1	NZ_LR890612	circular	5221	49.03	-1.71
Escherichia coli	GCF_904866345.1	NZ_LR890613	circular	5165	47.53	-3.21
Escherichia coli	GCF_904866345.1	NZ_LR890614	circular	4072	51.47	0.73
Escherichia coli	GCF_904866345.1	NZ_LR890615	circular	1822	44.57	-6.17
Escherichia coli	GCF_003031795.1	NZ_CP020516	circular	5162123	50.7	0
Escherichia coli	GCF_003031795.1	NZ_CP020519	circular	120667	50.57	-0.13
Escherichia coli	GCF_003031795.1	NZ_CP020518	circular	48175	44.23	-6.47
Escherichia coli	GCF_003031795.1	NZ_CP020517	circular	109864	51.87	1.17
Escherichia coli	GCF_030013325.1	NZ_CP122676	circular	5067014	50.44	0
Escherichia coli	GCF_030013325.1	NZ_CP122677	circular	55628	45.08	-5.36
Escherichia coli	GCF_030013325.1	NZ_CP122678	circular	95101	50.08	-0.36
Escherichia coli	GCF_023921205.1	NZ_CP071711	circular	5489118	50.69	0
Escherichia coli	GCF_023921205.1	NZ_CP071712	circular	268215	46.93	-3.76
Escherichia coli	GCF_023921205.1	NZ_CP071713	circular	94345	52.21	1.52
Escherichia coli	GCF_023921205.1	NZ_CP071714	circular	94094	47.75	-2.94
Escherichia coli	GCF_023921205.1	NZ_CP071715	circular	6773	51	0.31
Escherichia coli	GCF_023921205.1	NZ_CP071716	circular	6675	50.31	-0.38
Escherichia coli	GCF_018884465.1	NZ_CP035860	circular	4858902	50.66	0
Escherichia coli	GCF_018884465.1	NZ_CP035862	circular	108586	52.55	1.89
Escherichia coli	GCF_018884465.1	NZ_CP035861	circular	139703	44.61	-6.05
Escherichia coli	GCF_018884465.1	NZ_CP035864	circular	47458	44.44	-6.22
Escherichia coli	GCF_018884465.1	NZ_CP035863	circular	83626	52.62	1.96
Escherichia coli	GCF_020827895.1	NZ_CP083530	circular	4956310	50.46	0
Escherichia coli	GCF_020827895.1	NZ_CP083531	circular	155994	49.94	-0.52
Escherichia coli	GCF_020827895.1	NZ_CP083532	circular	268672	46.38	-4.08
Escherichia coli	GCF_020827895.1	NZ_CP083533	linear	3714	44.21	-6.25
Escherichia coli	GCF_003122105.1	NZ_CP029242	circular	4893130	50.77	0
Escherichia coli	GCF_003122105.1	NZ_CP029243	circular	146268	51.35	0.58
Escherichia coli	GCF_003122105.1	NZ_CP029244	circular	139629	49.13	-1.64
Escherichia coli	GCF_003122105.1	NZ_CP029245	circular	46161	46.65	-4.12
Escherichia coli	GCF_005222265.1	NZ_CP028677	circular	5453898	50.55	0
Escherichia coli	GCF_005222265.1	NZ_CP028679	circular	93182	47.8	-2.75
Escherichia coli	GCF_005222265.1	NZ_CP028678	circular	6078	46.35	-4.2
Escherichia coli	GCF_030996425.1	NZ_CP115343	circular	5124677	50.62	0
Escherichia coli	GCF_030996425.1	NZ_CP115344	circular	84550	50.88	0.26
Escherichia coli	GCF_030996425.1	NZ_CP115345	circular	5570	46.48	-4.14
Escherichia coli	GCF_030996425.1	NZ_CP115346	circular	5165	47.43	-3.19
Escherichia coli	GCF_030996425.1	NZ_CP115347	circular	2113	47.09	-3.53
Escherichia coli	GCF_030996425.1	NZ_CP115348	circular	1989	53.24	2.62
Escherichia coli	GCF_030996425.1	NZ_CP115349	circular	1552	51.87	1.25
Escherichia coli	GCF_030996425.1	NZ_CP115350	circular	1532	54.37	3.75
Escherichia coli	GCF_033439065.1	NZ_CP137737	circular	5158836	50.65	0
Escherichia coli	GCF_033439065.1	NZ_CP137738	circular	142379	45.94	-4.71
Escherichia coli	GCF_033439065.1	NZ_CP137739	circular	187535	47.22	-3.43
Escherichia coli	GCF_033439065.1	NZ_CP137740	circular	74875	51.96	1.31
Escherichia coli	GCF_033439065.1	NZ_CP137741	circular	79082	52.32	1.67
Escherichia coli	GCF_013426075.1	NZ_CP058651	circular	4692428	50.69	0
Escherichia coli	GCF_013426075.1	NZ_CP058653	circular	154098	50.83	0.14
Escherichia coli	GCF_013426075.1	NZ_CP058654	circular	89623	47.53	-3.16
Escherichia coli	GCF_013426075.1	NZ_CP058655	circular	2101	47.17	-3.52
Escherichia coli	GCF_013426075.1	NZ_CP058652	circular	34321	48.72	-1.97
Escherichia coli	GCF_020616495.1	NZ_CP085188	circular	4915634	50.51	0
Escherichia coli	GCF_020616495.1	NZ_CP085189	circular	253380	46.8	-3.71
Escherichia coli	GCF_020616495.1	NZ_CP085191	circular	2088	47.27	-3.24
Escherichia coli	GCF_020616495.1	NZ_CP085190	circular	93120	52.03	1.52
Escherichia coli	GCF_004011015.1	NZ_CP025573	circular	5425761	50.55	0
Escherichia coli	GCF_004011015.1	NZ_CP025574	circular	129195	49.05	-1.5
Escherichia coli	GCF_004011015.1	NZ_CP025575	circular	5878	46.53	-4.02
Escherichia coli	GCF_030389735.1	NZ_CP128939	circular	4784280	50.96	0
Escherichia coli	GCF_030389735.1	NZ_CP128944	circular	6222	52.48	1.52
Escherichia coli	GCF_030389735.1	NZ_CP128940	circular	152942	49.33	-1.63
Escherichia coli	GCF_030389735.1	NZ_CP128941	circular	103767	48.01	-2.95
Escherichia coli	GCF_030389735.1	NZ_CP128943	circular	48260	51.91	0.95
Escherichia coli	GCF_030389735.1	NZ_CP128942	circular	50131	46.46	-4.5
Escherichia coli	GCF_030389735.1	NZ_CP128945	circular	5903	43.1	-7.86
Escherichia coli	GCF_030389735.1	NZ_CP128946	circular	4867	49	-1.96
Escherichia coli	GCF_020809385.1	NZ_CP045213	circular	5040503	50.77	0
Escherichia coli	GCF_020809385.1	NZ_CP045215	circular	6744	51.28	0.51
Escherichia coli	GCF_020809385.1	NZ_CP045214	circular	169291	49.61	-1.16
Escherichia coli	GCF_028623065.1	NZ_CP117717	circular	4940955	50.67	0
Escherichia coli	GCF_028623065.1	NZ_CP117718	circular	151146	50.36	-0.31
Escherichia coli	GCF_028623065.1	NZ_CP117719	circular	199026	47.45	-3.22
Escherichia coli	GCF_005222285.1	NZ_CP028683	circular	5508281	50.51	0
Escherichia coli	GCF_005222285.1	NZ_CP028684	circular	92725	47.6	-2.91
Escherichia coli	GCF_022559025.1	NZ_CP043284	circular	4800279	50.65	0
Escherichia coli	GCF_022559025.1	NZ_CP043288	circular	86177	47.87	-2.78
Escherichia coli	GCF_022559025.1	NZ_CP043289	circular	72276	51.24	0.59
Escherichia coli	GCF_022559025.1	NZ_CP043290	circular	5847	48.79	-1.86
Escherichia coli	GCF_022559025.1	NZ_CP043291	circular	3372	55.31	4.66
Escherichia coli	GCF_022559025.1	NZ_CP043292	circular	2255	42.79	-7.86
Escherichia coli	GCF_022559025.1	NZ_CP043287	circular	46161	46.65	-4
Escherichia coli	GCF_022559025.1	NZ_CP043293	circular	2028	52.42	1.77
Escherichia coli	GCF_022559025.1	NZ_CP043294	circular	1308	47.94	-2.71
Escherichia coli	GCF_022559025.1	NZ_CP043286	circular	111058	49.81	-0.84
Escherichia coli	GCF_022559025.1	NZ_CP043285	circular	99721	52.76	2.11
Escherichia coli	GCF_001901445.1	NZ_CP010242	circular	4740150	50.92	0
Escherichia coli	GCF_001901445.1	NZ_CP010243	circular	131504	49.35	-1.57
Escherichia coli	GCF_001901445.1	NZ_CP010244	circular	113250	48.49	-2.43
Escherichia coli	GCF_001901445.1	NZ_CP010245	circular	7618	62.88	11.96
Escherichia coli	GCF_031432795.1	NZ_CP133871	circular	5110068	50.57	0
Escherichia coli	GCF_031432795.1	NZ_CP133870	circular	94876	50.07	-0.5
Escherichia coli	GCF_031432795.1	NZ_CP133874	circular	14409	48.45	-2.12
Escherichia coli	GCF_031432795.1	NZ_CP133872	circular	17158	42.43	-8.14
Escherichia coli	GCF_031432795.1	NZ_CP133869	circular	24355	49.51	-1.06
Escherichia coli	GCF_031432795.1	NZ_CP133873	circular	63588	51.22	0.65
Escherichia coli	GCF_017352035.1	NZ_CP071439	circular	5013302	50.65	0
Escherichia coli	GCF_017352035.1	NZ_CP071440	circular	98697	53.02	2.37
Escherichia coli	GCF_003031815.1	NZ_CP020520	circular	4905831	50.7	0
Escherichia coli	GCF_003031815.1	NZ_CP020524	circular	177196	51.29	0.59
Escherichia coli	GCF_003031815.1	NZ_CP020523	circular	113880	52.01	1.31
Escherichia coli	GCF_003031815.1	NZ_CP020522	circular	95146	47.75	-2.95
Escherichia coli	GCF_003031815.1	NZ_CP020521	circular	13689	44.36	-6.34
Escherichia coli	GCF_021496405.1	NZ_CP051659	circular	5048620	50.78	0
Escherichia coli	GCF_021496405.1	NZ_CP051660	circular	79548	50.88	0.1
Escherichia coli	GCF_022918835.1	NZ_CP095083	circular	5252652	50.71	0
Escherichia coli	GCF_022918835.1	NZ_CP095084	circular	144934	51.99	1.28
Escherichia coli	GCF_022918835.1	NZ_CP095085	circular	7919	41.62	-9.09
Escherichia coli	GCF_020883275.1	NZ_CP086620	circular	5231074	50.6	0
Escherichia coli	GCF_020883275.1	NZ_CP086621	circular	135854	52.52	1.92
Escherichia coli	GCF_022558665.1	NZ_CP060873	circular	4806953	50.63	0
Escherichia coli	GCF_022558665.1	NZ_CP060874	circular	111544	51.77	1.14
Escherichia coli	GCF_022558665.1	NZ_CP060875	circular	92062	50.84	0.21
Escherichia coli	GCF_022558665.1	NZ_CP060877	circular	45345	45.95	-4.68
Escherichia coli	GCF_022558665.1	NZ_CP060878	circular	4886	45.05	-5.58
Escherichia coli	GCF_022558665.1	NZ_CP060879	circular	4067	50.01	-0.62
Escherichia coli	GCF_022558665.1	NZ_CP060876	circular	46161	46.65	-3.98
Escherichia coli	GCF_001900555.1	NZ_CP010125	circular	4901865	50.83	0
Escherichia coli	GCF_001900555.1	NZ_CP010126	circular	143617	48.18	-2.65
Escherichia coli	GCF_001900555.1	NZ_CP010127	circular	42655	39.89	-10.94
Escherichia coli	GCF_001900555.1	NZ_CP010128	circular	7982	47.41	-3.42
Escherichia coli	GCF_002787215.1	NZ_CP024851	circular	5054076	50.72	0
Escherichia coli	GCF_002787215.1	NZ_CP024852	circular	167974	50.15	-0.57
Escherichia coli	GCF_002787215.1	NZ_CP024853	circular	35812	48.8	-1.92
Escherichia coli	GCF_002787215.1	NZ_CP024854	circular	96413	50.27	-0.45
Escherichia coli	GCF_019720795.1	NZ_CP081306	circular	4807180	50.57	0
Escherichia coli	GCF_019720795.1	NZ_CP081307	circular	98473	51.24	0.67
Escherichia coli	GCF_019720795.1	NZ_CP081308	circular	90661	47.54	-3.03
Escherichia coli	GCF_019720795.1	NZ_CP081309	circular	51479	46.37	-4.2
Escherichia coli	GCF_019720795.1	NZ_CP081310	circular	2088	47.27	-3.3
Escherichia coli	GCF_030733925.1	NZ_CP132298	circular	5458846	50.52	0
Escherichia coli	GCF_030733925.1	NZ_CP132299	circular	92737	47.6	-2.92
Escherichia coli	GCF_030038665.1	NZ_CP124436	circular	5141728	50.77	0
Escherichia coli	GCF_030038665.1	NZ_CP124437	circular	82979	52.16	1.39
Escherichia coli	GCF_030038665.1	NZ_CP124438	circular	5167	47.51	-3.26
Escherichia coli	GCF_030038665.1	NZ_CP124439	circular	4245	53.26	2.49
Escherichia coli	GCF_030038665.1	NZ_CP124440	circular	4064	51.5	0.73
Escherichia coli	GCF_030038665.1	NZ_CP124441	circular	1549	51	0.23
Escherichia coli	GCF_029989245.1	NZ_CP124347	circular	5088970	50.56	0
Escherichia coli	GCF_029989245.1	NZ_CP124348	circular	146617	51.82	1.26
Escherichia coli	GCF_030013495.1	NZ_CP122727	circular	4819635	50.88	0
Escherichia coli	GCF_030013495.1	NZ_CP122728	circular	84442	51.2	0.32
Escherichia coli	GCF_030013495.1	NZ_CP122729	circular	4091	49.57	-1.31
Escherichia coli	GCF_030013495.1	NZ_CP122730	circular	5128	49.26	-1.62
Escherichia coli	GCF_030013495.1	NZ_CP122731	circular	5261	45.56	-5.32
Escherichia coli	GCF_030013495.1	NZ_CP122732	circular	91044	50.1	-0.78
Escherichia coli	GCF_003966425.1	NZ_AP018796	circular	5470440	50.64	0
Escherichia coli	GCF_003966425.1	NZ_AP018797	circular	125200	53.23	2.59
Escherichia coli	GCF_003966425.1	NZ_AP018798	circular	94446	46.77	-3.87
Escherichia coli	GCF_003966425.1	NZ_AP018799	circular	92697	53.06	2.42
Escherichia coli	GCF_003966425.1	NZ_AP018800	circular	81004	50.14	-0.5
Escherichia coli	GCF_003966425.1	NZ_AP018801	circular	71289	51.02	0.38
Escherichia coli	GCF_905330295.2	NZ_OW968111	circular	4783841	50.76	0
Escherichia coli	GCF_905330295.2	NZ_OW968112	circular	160357	50.4	-0.36
Escherichia coli	GCF_905330295.2	NZ_OW968113	circular	72412	51.42	0.66
Escherichia coli	GCF_905330295.2	NZ_OW968114	circular	4638	50.19	-0.57
Escherichia coli	GCF_905330295.2	NZ_OW968115	circular	1552	51.87	1.11
Escherichia coli	GCF_003400045.2	NZ_CP042896	circular	4908204	50.58	0
Escherichia coli	GCF_003400045.2	NZ_CP042897	circular	167754	50.37	-0.21
Escherichia coli	GCF_003400045.2	NZ_CP042898	circular	215531	45.27	-5.31
Escherichia coli	GCF_002156825.1	NZ_CP021335	circular	5347911	50.6	0
Escherichia coli	GCF_002156825.1	NZ_CP021336	circular	86922	47.76	-2.84
Escherichia coli	GCF_002156825.1	NZ_CP021337	circular	83138	50.32	-0.28
Escherichia coli	GCF_002196475.1	NZ_CP021840	circular	5167701	50.54	0
Escherichia coli	GCF_002196475.1	NZ_CP021841	circular	118934	49.76	-0.78
Escherichia coli	GCF_002196475.1	NZ_CP021842	circular	92385	50.38	-0.16
Escherichia coli	GCF_002196475.1	NZ_CP021843	circular	78672	51.3	0.76
Escherichia coli	GCF_904711265.1	NZ_LR882057	circular	4998981	50.77	0
Escherichia coli	GCF_904711265.1	NZ_LR882058	circular	98997	49.44	-1.33
Escherichia coli	GCF_904711265.1	NZ_LR882059	circular	82142	47.81	-2.96
Escherichia coli	GCF_904711265.1	NZ_LR882060	circular	47686	43.13	-7.64
Escherichia coli	GCF_904711265.1	NZ_LR882061	circular	42660	52.46	1.69
Escherichia coli	GCF_001721525.1	NZ_CP015834	circular	5176750	50.53	0
Escherichia coli	GCF_001721525.1	NZ_CP015835	circular	137565	51.95	1.42
Escherichia coli	GCF_001721525.1	NZ_CP015836	circular	136327	50.08	-0.45
Escherichia coli	GCF_001721525.1	NZ_CP015837	circular	98242	47.6	-2.93
Escherichia coli	GCF_001721525.1	NZ_CP015838	circular	50899	50.06	-0.47
Escherichia coli	GCF_023658305.1	NZ_CP098206	circular	5072432	50.68	0
Escherichia coli	GCF_023658305.1	NZ_CP098207	circular	173366	46.32	-4.36
Escherichia coli	GCF_023658305.1	NZ_CP098208	circular	131380	49.34	-1.34
Escherichia coli	GCF_023658305.1	NZ_CP098209	circular	14844	48.57	-2.11
Escherichia coli	GCF_016903335.1	NZ_CP069890	circular	5028114	50.61	0
Escherichia coli	GCF_016903335.1	NZ_CP069891	circular	114230	51.04	0.43
Escherichia coli	GCF_905231995.2	NZ_OW849377	circular	4814770	50.72	0
Escherichia coli	GCF_905231995.2	NZ_OW849378	circular	145050	50.56	-0.16
Escherichia coli	GCF_905231995.2	NZ_OW849379	circular	110667	45.7	-5.02
Escherichia coli	GCF_905231995.2	NZ_OW849380	circular	55379	46.62	-4.1
Escherichia coli	GCF_905231995.2	NZ_OW849381	circular	40408	57.87	7.15
Escherichia coli	GCF_030296095.1	NZ_AP027404	circular	4992954	50.7	0
Escherichia coli	GCF_030296095.1	NZ_AP027403	circular	98045	47.59	-3.11
Escherichia coli	GCF_030296095.1	NZ_AP027402	circular	61732	42.44	-8.26
Escherichia coli	GCF_030991405.1	NZ_CP059332	circular	5023252	50.63	0
Escherichia coli	GCF_030991405.1	NZ_CP059333	circular	104838	51.7	1.07
Escherichia coli	GCF_030991405.1	NZ_CP059334	circular	5180	47.47	-3.16
Escherichia coli	GCF_030991405.1	NZ_CP059335	circular	4090	51.61	0.98
Escherichia coli	GCF_030991405.1	NZ_CP059336	circular	1982	57.32	6.69
Escherichia coli	GCF_030991405.1	NZ_CP059337	circular	5219	48.52	-2.11
Escherichia coli	GCF_030991405.1	NZ_CP059338	circular	2101	47.12	-3.51
Escherichia coli	GCF_020541005.1	NZ_CP085069	circular	4977654	50.83	0
Escherichia coli	GCF_020541005.1	NZ_CP085071	circular	48551	49.97	-0.86
Escherichia coli	GCF_020541005.1	NZ_CP085072	circular	4073	51.46	0.63
Escherichia coli	GCF_020541005.1	NZ_CP085073	circular	1506	50.27	-0.56
Escherichia coli	GCF_020541005.1	NZ_CP085070	circular	146039	51.83	1
Escherichia coli	GCF_025426175.1	NZ_CP104846	circular	4944989	50.84	0
Escherichia coli	GCF_025426175.1	NZ_CP104847	circular	92732	51.97	1.13
Escherichia coli	GCF_002951855.1	NZ_CP019455	circular	4685056	50.69	0
Escherichia coli	GCF_002951855.1	NZ_CP019456	circular	159821	48.85	-1.84
Escherichia coli	GCF_006337025.1	NZ_CP040886	circular	4934660	50.54	0
Escherichia coli	GCF_006337025.1	NZ_CP040884	circular	145272	52.22	1.68
Escherichia coli	GCF_006337025.1	NZ_CP040885	circular	117590	51.35	0.81
Escherichia coli	GCF_016132505.1	NZ_CP066144	circular	5132223	50.54	0
Escherichia coli	GCF_016132505.1	NZ_CP066145	circular	48488	44.36	-6.18
Escherichia coli	GCF_016132505.1	NZ_CP066146	circular	24185	39.22	-11.32
Escherichia coli	GCF_016132505.1	NZ_CP066147	circular	3173	46.9	-3.64
Escherichia coli	GCF_016132505.1	NZ_CP066148	circular	1919	51.33	0.79
Escherichia coli	GCF_002056065.1	NZ_CP020058	circular	4595238	50.73	0
Escherichia coli	GCF_002056065.1	NZ_CP020059	circular	87982	53.01	2.28
Escherichia coli	GCF_002056065.1	NZ_CP020060	circular	50999	52.2	1.47
Escherichia coli	GCF_002934895.1	NZ_CP026399	circular	5277702	50.77	0
Escherichia coli	GCF_002934895.1	NZ_CP026400	circular	60248	45.36	-5.41
Escherichia coli	GCF_002934895.1	NZ_CP026401	circular	20245	54.51	3.74
Escherichia coli	GCF_002934895.1	NZ_CP026405	circular	186884	52.01	1.24
Escherichia coli	GCF_002934895.1	NZ_CP026402	circular	13542	53.23	2.46
Escherichia coli	GCF_002934895.1	NZ_CP026403	circular	103161	50.15	-0.62
Escherichia coli	GCF_002934895.1	NZ_CP026404	circular	127217	52.89	2.12
Escherichia coli	GCF_003344465.1	NZ_CP030111	circular	4939457	50.6	0
Escherichia coli	GCF_003344465.1	NZ_CP030112	circular	88421	50.57	-0.03
Escherichia coli	GCF_003344465.1	NZ_CP030113	circular	6465	42.57	-8.03
Escherichia coli	GCF_003344465.1	NZ_CP030114	circular	4082	49.41	-1.19
Escherichia coli	GCF_003344465.1	NZ_CP030115	circular	2113	47.14	-3.46
Escherichia coli	GCF_003344465.1	NZ_CP030116	circular	1983	56.08	5.48
Escherichia coli	GCF_023653845.1	NZ_CP083990	circular	4601201	50.78	0
Escherichia coli	GCF_023653845.1	NZ_CP083991	circular	38572	50.2	-0.58
Escherichia coli	GCF_023653845.1	NZ_CP083992	circular	222599	50.25	-0.53
Escherichia coli	GCF_963575365.1	NZ_OY754357	circular	4988215	50.85	0
Escherichia coli	GCF_963575365.1	NZ_OY754358	circular	194122	44.49	-6.36
Escherichia coli	GCF_963575365.1	NZ_OY754359	circular	191832	51.24	0.39
Escherichia coli	GCF_963575365.1	NZ_OY754360	circular	131262	51.1	0.25
Escherichia coli	GCF_963575365.1	NZ_OY754361	circular	112173	51.17	0.32
Escherichia coli	GCF_963575365.1	NZ_OY754362	circular	6074	49.23	-1.62
Escherichia coli	GCF_963575365.1	NZ_OY754363	circular	1552	51.87	1.02
Escherichia coli	GCF_904866305.1	NZ_LR890651	circular	4944666	50.83	0
Escherichia coli	GCF_904866305.1	NZ_LR890652	circular	207369	49.6	-1.23
Escherichia coli	GCF_904866305.1	NZ_LR890653	circular	114568	51.41	0.58
Escherichia coli	GCF_904866305.1	NZ_LR890654	circular	6062	47.31	-3.52
Escherichia coli	GCF_904866305.1	NZ_LR890655	circular	4618	49.94	-0.89
Escherichia coli	GCF_904866305.1	NZ_LR890656	circular	1506	50.2	-0.63
Escherichia coli	GCF_013371745.1	NZ_CP055259	circular	4799791	50.65	0
Escherichia coli	GCF_013371745.1	NZ_CP055260	circular	60960	42.36	-8.29
Escherichia coli	GCF_013371745.1	NZ_CP055261	circular	84033	50.06	-0.59
Escherichia coli	GCF_013371745.1	NZ_CP055262	circular	136694	51.46	0.81
Escherichia coli	GCF_019971075.1	NZ_CP081742	circular	4949018	50.83	0
Escherichia coli	GCF_019971075.1	NZ_CP081743	circular	146653	52.76	1.93
Escherichia coli	GCF_019971075.1	NZ_CP081744	circular	94675	50.69	-0.14
Escherichia coli	GCF_019971075.1	NZ_CP081746	circular	4077	44.59	-6.24
Escherichia coli	GCF_019971075.1	NZ_CP081747	circular	3211	49.05	-1.78
Escherichia coli	GCF_019971075.1	NZ_CP081745	linear	18368	50.71	-0.12
Escherichia coli	GCF_016889685.1	NZ_CP069522	circular	5363683	50.48	0
Escherichia coli	GCF_016889685.1	NZ_CP069523	circular	67045	50.9	0.42
Escherichia coli	GCF_016889685.1	NZ_CP069524	linear	2781	51.53	1.05
Escherichia coli	GCF_016889685.1	NZ_CP069525	linear	1247	52.04	1.56
Escherichia coli	GCF_030168695.1	NZ_CP122496	circular	4574666	50.96	0
Escherichia coli	GCF_030168695.1	NZ_CP122497	circular	107494	48.62	-2.34
Escherichia coli	GCF_030168695.1	NZ_CP122498	circular	46710	47.06	-3.9
Escherichia coli	GCF_030013085.1	NZ_CP122617	circular	4870333	50.92	0
Escherichia coli	GCF_030013085.1	NZ_CP122618	circular	36421	42.07	-8.85
Escherichia coli	GCF_030013085.1	NZ_CP122619	circular	149679	51.05	0.13
Escherichia coli	GCF_001617565.1	NZ_CP015138	circular	5009900	50.75	0
Escherichia coli	GCF_001617565.1	NZ_CP015140	circular	129154	52.54	1.79
Escherichia coli	GCF_001617565.1	NZ_CP015141	circular	82588	53.28	2.53
Escherichia coli	GCF_001617565.1	NZ_CP015142	circular	4072	49.8	-0.95
Escherichia coli	GCF_001617565.1	NZ_CP015143	circular	1549	51	0.25
Escherichia coli	GCF_001617565.1	NZ_CP015144	linear	4204	46.15	-4.6
Escherichia coli	GCF_001617565.1	NZ_CP015139	circular	186826	52.13	1.38
Escherichia coli	GCF_013315675.1	NZ_CP054345	circular	5023098	50.55	0
Escherichia coli	GCF_013315675.1	NZ_CP054346	circular	39154	49.74	-0.81
Escherichia coli	GCF_013315675.1	NZ_CP054347	circular	5631	47.36	-3.19
Escherichia coli	GCF_013315675.1	NZ_CP054348	circular	5213	48.6	-1.95
Escherichia coli	GCF_013315675.1	NZ_CP054349	circular	5167	47.57	-2.98
Escherichia coli	GCF_013315675.1	NZ_CP054350	circular	4064	49.88	-0.67
Escherichia coli	GCF_013315675.1	NZ_CP054351	circular	3896	45.82	-4.73
Escherichia coli	GCF_013315675.1	NZ_CP054352	circular	1822	44.57	-5.98
Escherichia coli	GCF_029854475.1	NZ_CP123013	circular	4847302	50.58	0
Escherichia coli	GCF_029854475.1	NZ_CP123014	circular	107858	51.81	1.23
Escherichia coli	GCF_029854475.1	NZ_CP123015	circular	3376	55.18	4.6
Escherichia coli	GCF_029854475.1	NZ_CP123016	circular	2088	47.27	-3.31
Escherichia coli	GCF_008807155.1	NZ_CP041442	circular	4735153	50.73	0
Escherichia coli	GCF_008807155.1	NZ_CP041443	circular	101987	50	-0.73
Escherichia coli	GCF_008807155.1	NZ_CP041439	circular	106630	51.1	0.37
Escherichia coli	GCF_008807155.1	NZ_CP041441	circular	122347	49.69	-1.04
Escherichia coli	GCF_008807155.1	NZ_CP041440	circular	4072	49.98	-0.75
Escherichia coli	GCF_030436695.1	NZ_CP129272	circular	4987142	50.85	0
Escherichia coli	GCF_030436695.1	NZ_CP129273	circular	160269	49.97	-0.88
Escherichia coli	GCF_030436695.1	NZ_CP129274	circular	93635	52.01	1.16
Escherichia coli	GCF_030436695.1	NZ_CP129275	circular	60537	42.5	-8.35
Escherichia coli	GCF_030436695.1	NZ_CP129276	circular	6822	48.87	-1.98
Escherichia coli	GCF_030436695.1	NZ_CP129277	circular	4148	42.86	-7.99
Escherichia coli	GCF_030436695.1	NZ_CP129278	circular	2784	42.17	-8.68
Escherichia coli	GCF_002077195.1	NZ_CP017220	circular	4901993	51	0
Escherichia coli	GCF_002077195.1	NZ_CP017221	circular	147225	51.72	0.72
Escherichia coli	GCF_002077195.1	NZ_CP017222	circular	54159	44.94	-6.06
Escherichia coli	GCF_002077195.1	NZ_CP017223	circular	5828	46.62	-4.38
Escherichia coli	GCF_002077195.1	NZ_CP017224	circular	2454	48.78	-2.22
Escherichia coli	GCF_002077195.1	NZ_CP017225	circular	1934	51.4	0.4
Escherichia coli	GCF_005221505.1	NZ_CP028592	circular	5558896	50.55	0
Escherichia coli	GCF_005221505.1	NZ_CP028595	circular	95624	48.04	-2.51
Escherichia coli	GCF_005221505.1	NZ_CP028594	circular	40334	40.98	-9.57
Escherichia coli	GCF_005221505.1	NZ_CP028593	circular	2679	45.99	-4.56
Escherichia coli	GCF_018771585.1	NZ_CP076301	circular	5099687	50.67	0
Escherichia coli	GCF_018771585.1	NZ_CP076302	circular	127528	50.74	0.07
Escherichia coli	GCF_018771585.1	NZ_CP076303	circular	96219	47.53	-3.14
Escherichia coli	GCF_018771585.1	NZ_CP076304	circular	48543	49.97	-0.7
Escherichia coli	GCF_025999515.1	NZ_AP026937	circular	4645627	50.74	0
Escherichia coli	GCF_025999515.1	NZ_AP026938	circular	160424	50.01	-0.73
Escherichia coli	GCF_025999515.1	NZ_AP026939	circular	137080	51.32	0.58
Escherichia coli	GCF_025232475.1	NZ_CP099754	circular	5138472	50.55	0
Escherichia coli	GCF_025232475.1	NZ_CP099755	circular	177860	50.49	-0.06
Escherichia coli	GCF_025232475.1	NZ_CP099756	circular	47500	44.57	-5.98
Escherichia coli	GCF_025232475.1	NZ_CP099757	circular	5156	47.54	-3.01
Escherichia coli	GCF_025232475.1	NZ_CP099758	circular	4063	51.49	0.94
Escherichia coli	GCF_025232475.1	NZ_CP099759	circular	1459	50.93	0.38
Escherichia coli	GCF_016889125.1	NZ_CP069459	circular	5048777	50.88	0
Escherichia coli	GCF_016889125.1	NZ_CP069460	circular	36471	52.01	1.13
Escherichia coli	GCF_016889125.1	NZ_CP069461	circular	114299	50.55	-0.33
Escherichia coli	GCF_016889125.1	NZ_CP069462	circular	3360	54.94	4.06
Escherichia coli	GCF_016889125.1	NZ_CP069463	linear	2365	40.55	-10.33
Escherichia coli	GCF_016889125.1	NZ_CP069464	linear	1935	44.29	-6.59
Escherichia coli	GCF_016889125.1	NZ_CP069465	linear	1763	43.39	-7.49
Escherichia coli	GCF_016889125.1	NZ_CP069466	linear	1582	51.14	0.26
Escherichia coli	GCF_016889125.1	NZ_CP069467	linear	1096	49.82	-1.06
Escherichia coli	GCF_016889125.1	NZ_CP069468	linear	11379	51.17	0.29
Escherichia coli	GCF_016889125.1	NZ_CP069469	linear	9269	45.52	-5.36
Escherichia coli	GCF_029011945.1	NZ_CP090212	circular	4770033	50.72	0
Escherichia coli	GCF_029011945.1	NZ_CP090213	circular	103545	51.86	1.14
Escherichia coli	GCF_029011945.1	NZ_CP090214	circular	92267	52.6	1.88
Escherichia coli	GCF_029011945.1	NZ_CP090215	circular	41043	47.38	-3.34
Escherichia coli	GCF_025200555.1	NZ_CP104114	circular	4705478	50.79	0
Escherichia coli	GCF_025200555.1	NZ_CP104115	circular	194998	52.48	1.69
Escherichia coli	GCF_025200555.1	NZ_CP104116	circular	112587	45.74	-5.05
Escherichia coli	GCF_015508805.1	NZ_AP022811	circular	5283470	50.73	0
Escherichia coli	GCF_015508805.1	NZ_AP022812	circular	114901	48.73	-2
Escherichia coli	GCF_015508805.1	NZ_AP022813	circular	83276	53.13	2.4
Escherichia coli	GCF_015508805.1	NZ_AP022814	circular	48397	44.56	-6.17
Escherichia coli	GCF_003019155.1	NZ_CP027544	circular	5486407	50.61	0
Escherichia coli	GCF_003019155.1	NZ_CP027545	circular	101089	49.01	-1.6
Escherichia coli	GCF_003999795.1	NZ_CP034738	circular	4776769	50.84	0
Escherichia coli	GCF_003999795.1	NZ_CP034739	circular	145346	50.98	0.14
Escherichia coli	GCF_003999795.1	NZ_CP034740	circular	6767	51.4	0.56
Escherichia coli	GCF_003999795.1	NZ_CP034741	circular	1183	41.25	-9.59
Escherichia coli	GCF_003999795.1	NZ_CP034742	circular	5093	45.38	-5.46
Escherichia coli	GCF_003999795.1	NZ_CP034743	circular	5131	45.31	-5.53
Escherichia coli	GCF_003999795.1	NZ_CP034744	circular	46161	46.65	-4.19
Escherichia coli	GCF_022759805.1	NZ_CP086510	circular	4848845	50.8	0
Escherichia coli	GCF_022759805.1	NZ_CP086511	circular	115932	51.13	0.33
Escherichia coli	GCF_022759805.1	NZ_CP086512	circular	99465	52.95	2.15
Escherichia coli	GCF_022759805.1	NZ_CP086513	circular	90446	47.42	-3.38
Escherichia coli	GCF_022759805.1	NZ_CP086514	circular	66616	50.87	0.07
Escherichia coli	GCF_022759805.1	NZ_CP086515	circular	61289	42.27	-8.53
Escherichia coli	GCF_022759805.1	NZ_CP086516	circular	33826	41.63	-9.17
Escherichia coli	GCF_022759805.1	NZ_CP086517	circular	6647	48.58	-2.22
Escherichia coli	GCF_022759805.1	NZ_CP086518	circular	4773	53.32	2.52
Escherichia coli	GCF_022759805.1	NZ_CP086519	circular	4237	40.71	-10.09
Escherichia coli	GCF_029854515.1	NZ_CP123024	circular	4844449	50.58	0
Escherichia coli	GCF_029854515.1	NZ_CP123025	circular	100602	52	1.42
Escherichia coli	GCF_029854515.1	NZ_CP123026	circular	3373	55.23	4.65
Escherichia coli	GCF_029854515.1	NZ_CP123027	circular	2088	47.27	-3.31
Escherichia coli	GCF_029854515.1	NZ_CP123028	circular	1552	51.87	1.29
Escherichia coli	GCF_008642415.1	NZ_CP040269	circular	4736377	50.74	0
Escherichia coli	GCF_008642415.1	NZ_CP040271	circular	4087	49.74	-1
Escherichia coli	GCF_008642415.1	NZ_CP040270	circular	91123	49.65	-1.09
Escherichia coli	GCF_002012085.1	NZ_CP018991	circular	5434745	50.62	0
Escherichia coli	GCF_002012085.1	NZ_CP018990	circular	150994	52.71	2.09
Escherichia coli	GCF_002012085.1	NZ_CP018988	circular	34532	48.54	-2.08
Escherichia coli	GCF_002012085.1	NZ_CP018987	circular	6994	47.53	-3.09
Escherichia coli	GCF_002012085.1	NZ_CP018986	circular	6075	49.32	-1.3
Escherichia coli	GCF_002012085.1	NZ_CP018985	circular	5631	47.38	-3.24
Escherichia coli	GCF_002012085.1	NZ_CP018984	circular	2571	44.42	-6.2
Escherichia coli	GCF_002012085.1	NZ_CP018989	circular	85865	54.45	3.83
Escherichia coli	GCF_031662355.1	NZ_CP134376	circular	4737646	50.57	0
Escherichia coli	GCF_031662355.1	NZ_CP134379	circular	92738	47.4	-3.17
Escherichia coli	GCF_031662355.1	NZ_CP134377	circular	175127	49.62	-0.95
Escherichia coli	GCF_031662355.1	NZ_CP134378	circular	109106	49.91	-0.66
Escherichia coli	GCF_013201235.1	NZ_CP053736	circular	4726108	50.86	0
Escherichia coli	GCF_013201235.1	NZ_CP053743	circular	2046	52.49	1.63
Escherichia coli	GCF_013201235.1	NZ_CP053742	circular	5238	51.13	0.27
Escherichia coli	GCF_013201235.1	NZ_CP053738	circular	75733	52.6	1.74
Escherichia coli	GCF_013201235.1	NZ_CP053737	circular	87125	53.29	2.43
Escherichia coli	GCF_013201235.1	NZ_CP053741	circular	8176	61.82	10.96
Escherichia coli	GCF_013201235.1	NZ_CP053739	circular	47220	49.29	-1.57
Escherichia coli	GCF_013201235.1	NZ_CP053740	circular	38002	44.78	-6.08
Escherichia coli	GCF_024584925.1	NZ_CP076268	circular	4775327	50.81	0
Escherichia coli	GCF_024584925.1	NZ_CP076269	circular	88268	49.7	-1.11
Escherichia coli	GCF_003956385.1	NZ_CP025849	circular	4818782	50.79	0
Escherichia coli	GCF_003956385.1	NZ_CP025850	circular	158237	48.74	-2.05
Escherichia coli	GCF_003013205.1	NZ_CP027105	circular	4620018	50.91	0
Escherichia coli	GCF_003013205.1	NZ_CP027106	circular	106432	49.89	-1.02
Escherichia coli	GCF_020149465.1	NZ_CP083701	circular	5036231	50.75	0
Escherichia coli	GCF_020149465.1	NZ_CP083702	circular	120731	52.77	2.02
Escherichia coli	GCF_020149465.1	NZ_CP083703	circular	53292	49.59	-1.16
Escherichia coli	GCF_020149465.1	NZ_CP083704	circular	58698	50.63	-0.12
Escherichia coli	GCF_020149465.1	NZ_CP083705	circular	146558	54.36	3.61
Escherichia coli	GCF_020149465.1	NZ_CP083706	circular	89634	47.5	-3.25
Escherichia coli	GCF_020149465.1	NZ_CP083707	circular	107032	50.81	0.06
Escherichia coli	GCF_020149465.1	NZ_CP083708	circular	2634	47.65	-3.1
Escherichia coli	GCF_030295645.1	NZ_AP027258	circular	4968007	50.88	0
Escherichia coli	GCF_030295645.1	NZ_AP027259	circular	173640	49.56	-1.32
Escherichia coli	GCF_030295645.1	NZ_AP027260	circular	60729	52.06	1.18
Escherichia coli	GCF_030295645.1	NZ_AP027261	circular	6675	50.31	-0.57
Escherichia coli	GCF_027944595.1	NZ_CP116071	circular	5226109	50.58	0
Escherichia coli	GCF_027944595.1	NZ_CP116072	circular	132207	48.88	-1.7
Escherichia coli	GCF_027944595.1	NZ_CP116073	circular	89022	52.55	1.97
Escherichia coli	GCF_003018155.1	NZ_CP027548	circular	5303935	50.6	0
Escherichia coli	GCF_003018155.1	NZ_CP027549	circular	94116	48.89	-1.71
Escherichia coli	GCF_021513335.1	NZ_CP068680	circular	4523730	50.75	0
Escherichia coli	GCF_021513335.1	NZ_CP068681	circular	82394	48.19	-2.56
Escherichia coli	GCF_030996785.1	NZ_CP115386	circular	5119498	50.63	0
Escherichia coli	GCF_030996785.1	NZ_CP115387	circular	100876	52.08	1.45
Escherichia coli	GCF_030996785.1	NZ_CP115388	circular	6072	49.34	-1.29
Escherichia coli	GCF_030996785.1	NZ_CP115389	circular	2104	47.2	-3.43
Escherichia coli	GCF_031787095.1	NZ_CP133923	circular	5014829	50.7	0
Escherichia coli	GCF_031787095.1	NZ_CP133926	circular	111125	51.77	1.07
Escherichia coli	GCF_031787095.1	NZ_CP133925	circular	136236	49.68	-1.02
Escherichia coli	GCF_031787095.1	NZ_CP133924	circular	274233	46.08	-4.62
Escherichia coli	GCF_017357505.1	NZ_CP032085	circular	5152857	50.51	0
Escherichia coli	GCF_017357505.1	NZ_CP032087	circular	37009	39.81	-10.7
Escherichia coli	GCF_017357505.1	NZ_CP032088	circular	28563	39.13	-11.38
Escherichia coli	GCF_017357505.1	NZ_CP032086	linear	94204	44.31	-6.2
Escherichia coli	GCF_029223625.1	NZ_CP119402	circular	4684699	50.63	0
Escherichia coli	GCF_029223625.1	NZ_CP119403	circular	76849	47.93	-2.7
Escherichia coli	GCF_014169615.1	NZ_AP022222	circular	4978079	50.68	0
Escherichia coli	GCF_014169615.1	NZ_AP022223	circular	139020	51.15	0.47
Escherichia coli	GCF_014169615.1	NZ_AP022224	circular	87171	52.56	1.88
Escherichia coli	GCF_014169615.1	NZ_AP022225	circular	70764	50.85	0.17
Escherichia coli	GCF_014169615.1	NZ_AP022226	circular	5631	47.24	-3.44
Escherichia coli	GCF_016944735.1	NZ_CP063511	circular	4700986	50.87	0
Escherichia coli	GCF_016944735.1	NZ_CP063512	circular	273218	47.47	-3.4
Escherichia coli	GCF_016944735.1	NZ_CP063513	circular	2345	51.73	0.86
Escherichia coli	GCF_016944735.1	NZ_CP063514	circular	3764	50.64	-0.23
Escherichia coli	GCF_030012745.1	NZ_CP122923	circular	5178687	50.75	0
Escherichia coli	GCF_030012745.1	NZ_CP122924	circular	69026	44.21	-6.54
Escherichia coli	GCF_030012745.1	NZ_CP122925	circular	4591	50.45	-0.3
Escherichia coli	GCF_030012745.1	NZ_CP122926	circular	102470	51.14	0.39
Escherichia coli	GCF_030012745.1	NZ_CP122927	circular	107634	50.03	-0.72
Escherichia coli	GCF_030012745.1	NZ_CP122928	circular	3173	44.91	-5.84
Escherichia coli	GCF_007012305.1	NZ_CP041392	circular	4857938	50.77	0
Escherichia coli	GCF_007012305.1	NZ_CP041393	circular	139547	53.01	2.24
Escherichia coli	GCF_007012305.1	NZ_CP041394	linear	137828	50.96	0.19
Escherichia coli	GCF_014904145.2	NZ_CP075477	circular	4681062	50.81	0
Escherichia coli	GCF_014904145.2	NZ_CP075476	circular	7542	45.82	-4.99
Escherichia coli	GCF_014904145.2	NZ_CP075478	circular	82668	52.38	1.57
Escherichia coli	GCF_014904145.2	NZ_CP075479	circular	102128	49.85	-0.96
Escherichia coli	GCF_032351055.1	NZ_CP135488	circular	4758695	50.65	0
Escherichia coli	GCF_032351055.1	NZ_CP135489	circular	148746	52.02	1.37
Escherichia coli	GCF_032351055.1	NZ_CP135490	circular	51479	46.37	-4.28
Escherichia coli	GCF_032351055.1	NZ_CP135491	circular	26248	47.01	-3.64
Escherichia coli	GCF_032351055.1	NZ_CP135492	circular	2213	51.06	0.41
Escherichia coli	GCF_032351055.1	NZ_CP135493	circular	1459	50.93	0.28
Escherichia coli	GCF_025853875.1	NZ_CP107720	circular	4983583	50.88	0
Escherichia coli	GCF_025853875.1	NZ_CP107721	linear	145946	52.03	1.15
Escherichia coli	GCF_025853875.1	NZ_CP107722	circular	142386	52.01	1.13
Escherichia coli	GCF_025853875.1	NZ_CP107723	circular	75258	52.11	1.23
Escherichia coli	GCF_025853875.1	NZ_CP107724	circular	17056	57.63	6.75
Escherichia coli	GCF_025853875.1	NZ_CP107725	circular	4075	44.64	-6.24
Escherichia coli	GCF_025853875.1	NZ_CP107726	circular	3362	56.34	5.46
Escherichia coli	GCF_024298485.1	NZ_CP101222	circular	5164411	50.64	0
Escherichia coli	GCF_024298485.1	NZ_CP101223	circular	120930	50.78	0.14
Escherichia coli	GCF_024298485.1	NZ_CP101228	circular	24263	42.6	-8.04
Escherichia coli	GCF_024298485.1	NZ_CP101231	circular	2089	47.15	-3.49
Escherichia coli	GCF_024298485.1	NZ_CP101232	circular	1549	51.07	0.43
Escherichia coli	GCF_024298485.1	NZ_CP101227	circular	36377	41.24	-9.4
Escherichia coli	GCF_024298485.1	NZ_CP101226	circular	46098	49.66	-0.98
Escherichia coli	GCF_024298485.1	NZ_CP101230	circular	4072	49.8	-0.84
Escherichia coli	GCF_024298485.1	NZ_CP101229	circular	5165	47.51	-3.13
Escherichia coli	GCF_024298485.1	NZ_CP101225	circular	85147	53.07	2.43
Escherichia coli	GCF_024298485.1	NZ_CP101224	circular	88826	50.54	-0.1
Escherichia coli	GCF_022385215.1	NZ_CP092452	circular	4626473	50.9	0
Escherichia coli	GCF_022385215.1	NZ_CP092453	circular	86914	52.34	1.44
Escherichia coli	GCF_030013245.1	NZ_CP122655	circular	4975958	50.69	0
Escherichia coli	GCF_030013245.1	NZ_CP122658	circular	2810	41.67	-9.02
Escherichia coli	GCF_030013245.1	NZ_CP122656	circular	3638	54.1	3.41
Escherichia coli	GCF_030013245.1	NZ_CP122659	circular	3081	44.86	-5.83
Escherichia coli	GCF_030013245.1	NZ_CP122657	circular	83893	49.7	-0.99
Escherichia coli	GCF_022569415.1	NZ_CP093068	circular	5054078	50.62	0
Escherichia coli	GCF_022569415.1	NZ_CP093071	circular	2617	50.36	-0.26
Escherichia coli	GCF_022569415.1	NZ_CP093069	circular	100606	53.73	3.11
Escherichia coli	GCF_022569415.1	NZ_CP093070	circular	104757	48.45	-2.17
Escherichia coli	GCF_904865835.1	NZ_LR890508	circular	4783018	50.73	0
Escherichia coli	GCF_904865835.1	NZ_LR890509	circular	91228	49.08	-1.65
Escherichia coli	GCF_904865835.1	NZ_LR890510	circular	69018	51.03	0.3
Escherichia coli	GCF_904865835.1	NZ_LR890511	circular	44618	51	0.27
Escherichia coli	GCF_016890045.1	NZ_CP069583	circular	5213760	50.65	0
Escherichia coli	GCF_016890045.1	NZ_CP069584	circular	206267	52.33	1.68
Escherichia coli	GCF_016890045.1	NZ_CP069585	circular	5251	49.21	-1.44
Escherichia coli	GCF_030039325.1	NZ_CP124415	circular	4967373	50.76	0
Escherichia coli	GCF_030039325.1	NZ_CP124416	circular	134299	51.9	1.14
Escherichia coli	GCF_030039325.1	NZ_CP124417	circular	108564	46.49	-4.27
Escherichia coli	GCF_030039325.1	NZ_CP124418	circular	5167	47.51	-3.25
Escherichia coli	GCF_030039325.1	NZ_CP124419	circular	1549	51	0.24
Escherichia coli	GCF_013004045.1	NZ_CP053080	circular	5307814	50.38	0
Escherichia coli	GCF_013004045.1	NZ_CP053081	circular	103328	50.03	-0.35
Escherichia coli	GCF_013004045.1	NZ_CP053082	circular	71222	52.07	1.69
Escherichia coli	GCF_013004045.1	NZ_CP053083	circular	56716	42.45	-7.93
Escherichia coli	GCF_030296295.1	NZ_AP027445	circular	4590545	50.96	0
Escherichia coli	GCF_030296295.1	NZ_AP027444	circular	98615	51.69	0.73
Escherichia coli	GCF_030296295.1	NZ_AP027443	circular	60733	42.51	-8.45
Escherichia coli	GCF_030296295.1	NZ_AP027442	circular	60421	48.45	-2.51
Escherichia coli	GCF_030296295.1	NZ_AP027441	circular	51942	47.01	-3.95
Escherichia coli	GCF_024917235.1	NZ_CP103570	circular	4752362	50.93	0
Escherichia coli	GCF_024917235.1	NZ_CP103571	circular	166880	51.54	0.61
Escherichia coli	GCF_024917235.1	NZ_CP103572	circular	94670	51.84	0.91
Escherichia coli	GCF_024917235.1	NZ_CP103573	circular	12602	45.51	-5.42
Escherichia coli	GCF_024917235.1	NZ_CP103574	circular	3360	51.73	0.8
Escherichia coli	GCF_024917235.1	NZ_CP103575	circular	2699	50.39	-0.54
Escherichia coli	GCF_024917235.1	NZ_CP103576	circular	1822	44.29	-6.64
Escherichia coli	GCF_032384295.1	NZ_CP135706	circular	5389834	50.47	0
Escherichia coli	GCF_032384295.1	NZ_CP135708	circular	1558	51.48	1.01
Escherichia coli	GCF_032384295.1	NZ_CP135707	circular	70737	52.27	1.8
Escherichia coli	GCF_010365525.1	NZ_CP048367	circular	4892242	50.76	0
Escherichia coli	GCF_010365525.1	NZ_CP048368	circular	132482	52.42	1.66
Escherichia coli	GCF_010365525.1	NZ_CP048369	circular	3684	46.2	-4.56
Escherichia coli	GCF_010365525.1	NZ_CP048370	circular	2089	47.2	-3.56
Escherichia coli	GCF_008807295.1	NZ_CP041452	circular	4662393	50.79	0
Escherichia coli	GCF_008807295.1	NZ_CP041451	circular	114322	46.69	-4.1
Escherichia coli	GCF_008807295.1	NZ_CP041453	circular	92973	49.33	-1.46
Escherichia coli	GCF_008807295.1	NZ_CP041450	circular	4072	49.98	-0.81
Escherichia coli	GCF_905071865.1	NZ_LR898868	circular	4557302	50.81	0
Escherichia coli	GCF_905071865.1	NZ_LR898869	circular	96021	50.04	-0.77
Escherichia coli	GCF_905071865.1	NZ_LR898870	circular	75659	52.6	1.79
Escherichia coli	GCF_905071865.1	NZ_LR898871	circular	4710	46.69	-4.12
Escherichia coli	GCF_905071865.1	NZ_LR898872	circular	3838	44.06	-6.75
Escherichia coli	GCF_905071865.1	NZ_LR898873	circular	1552	51.87	1.06
Escherichia coli	GCF_031884895.1	NZ_CP134805	circular	5205165	50.53	0
Escherichia coli	GCF_031884895.1	NZ_CP134806	circular	117740	50.28	-0.25
Escherichia coli	GCF_019710415.1	NZ_CP081192	circular	5041664	50.75	0
Escherichia coli	GCF_019710415.1	NZ_CP081193	circular	158111	49.69	-1.06
Escherichia coli	GCF_019710415.1	NZ_CP081194	circular	105553	50.93	0.18
Escherichia coli	GCF_019710415.1	NZ_CP081195	circular	84890	52.36	1.61
Escherichia coli	GCF_019710415.1	NZ_CP081196	circular	63009	41.94	-8.81
Escherichia coli	GCF_019710415.1	NZ_CP081197	circular	4074	51.55	0.8
Escherichia coli	GCF_019710415.1	NZ_CP081198	circular	1552	51.87	1.12
Escherichia coli	GCF_030013345.1	NZ_CP122679	circular	5096203	50.46	0
Escherichia coli	GCF_030013345.1	NZ_CP122680	circular	54941	44.96	-5.5
Escherichia coli	GCF_009948655.1	NZ_CP041411	circular	4987940	50.74	0
Escherichia coli	GCF_009948655.1	NZ_CP041412	circular	2916	45.95	-4.79
Escherichia coli	GCF_009948655.1	NZ_CP041413	circular	82584	49.78	-0.96
Escherichia coli	GCF_009948655.1	NZ_CP041414	circular	84140	51.11	0.37
Escherichia coli	GCF_009948655.1	NZ_CP041415	circular	85426	49.51	-1.23
Escherichia coli	GCF_024917475.1	NZ_CP103633	circular	5195434	50.61	0
Escherichia coli	GCF_024917475.1	NZ_CP103634	circular	151676	51.46	0.85
Escherichia coli	GCF_030166535.1	NZ_CP126345	circular	4797551	50.92	0
Escherichia coli	GCF_030166535.1	NZ_CP126346	circular	122915	49.96	-0.96
Escherichia coli	GCF_030166535.1	NZ_CP126347	circular	53346	47.62	-3.3
Escherichia coli	GCF_014904265.2	NZ_CP075487	circular	4658215	50.74	0
Escherichia coli	GCF_014904265.2	NZ_CP075488	circular	108720	48.77	-1.97
Escherichia coli	GCF_014904265.2	NZ_CP075486	circular	130047	48.92	-1.82
Escherichia coli	GCF_030863925.1	NZ_CP132979	circular	4937799	50.86	0
Escherichia coli	GCF_030863925.1	NZ_CP132980	circular	9686	45.27	-5.59
Escherichia coli	GCF_030863925.1	NZ_CP132978	circular	102406	48.2	-2.66
Escherichia coli	GCF_030708015.1	NZ_CP107182	circular	5325420	50.73	0
Escherichia coli	GCF_030708015.1	NZ_CP107183	circular	118803	51.66	0.93
Escherichia coli	GCF_025369675.1	NZ_CP104509	circular	5138011	50.55	0
Escherichia coli	GCF_025369675.1	NZ_CP104510	circular	124280	50.49	-0.06
Escherichia coli	GCF_025369675.1	NZ_CP104511	circular	103229	49.01	-1.54
Escherichia coli	GCF_025369675.1	NZ_CP104512	linear	83246	50.09	-0.46
Escherichia coli	GCF_025369675.1	NZ_CP104513	circular	6268	46.55	-4
Escherichia coli	GCF_025369675.1	NZ_CP104514	circular	2096	55.63	5.08
Escherichia coli	GCF_025369675.1	NZ_CP104515	circular	2089	47.1	-3.45
Escherichia coli	GCF_023272815.1	NZ_CP096837	circular	4837912	50.63	0
Escherichia coli	GCF_023272815.1	NZ_CP096838	circular	54649	50.15	-0.48
Escherichia coli	GCF_015139155.1	NZ_AP022536	circular	5071981	50.62	0
Escherichia coli	GCF_015139155.1	NZ_AP022537	circular	151109	54.39	3.77
Escherichia coli	GCF_015139155.1	NZ_AP022538	circular	5627	47.08	-3.54
Escherichia coli	GCF_015139155.1	NZ_AP022539	circular	2866	33.46	-17.16
Escherichia coli	GCF_030036675.1	NZ_CP124513	circular	5082752	50.56	0
Escherichia coli	GCF_030036675.1	NZ_CP124514	circular	138219	51.72	1.16
Escherichia coli	GCF_002763515.2	NZ_CP024650	circular	5072943	50.38	0
Escherichia coli	GCF_002763515.2	NZ_CP024651	circular	14241	53.31	2.93
Escherichia coli	GCF_002763515.2	NZ_CP024652	circular	107274	51.91	1.53
Escherichia coli	GCF_027944895.1	NZ_CP116166	circular	4745470	50.67	0
Escherichia coli	GCF_027944895.1	NZ_CP116167	circular	119948	49.97	-0.7
Escherichia coli	GCF_027944895.1	NZ_CP116168	circular	113066	52.23	1.56
Escherichia coli	GCF_022559045.1	NZ_CP043295	circular	5107105	50.66	0
Escherichia coli	GCF_022559045.1	NZ_CP043297	circular	110724	50.69	0.03
Escherichia coli	GCF_022559045.1	NZ_CP043298	circular	4061	51.39	0.73
Escherichia coli	GCF_022559045.1	NZ_CP043299	circular	2959	46.57	-4.09
Escherichia coli	GCF_022559045.1	NZ_CP043296	circular	19903	47.52	-3.14
Escherichia coli	GCF_033037735.1	NZ_CP127004	circular	4798114	50.9	0
Escherichia coli	GCF_033037735.1	NZ_CP127003	circular	66073	42.83	-8.07
Escherichia coli	GCF_033037735.1	NZ_CP127005	circular	84777	49.56	-1.34
Escherichia coli	GCF_033037735.1	NZ_CP127006	circular	10648	48.51	-2.39
Escherichia coli	GCF_033037735.1	NZ_CP127007	circular	32552	41.18	-9.72
Escherichia coli	GCF_033037735.1	NZ_CP127008	circular	41696	45.37	-5.53
Escherichia coli	GCF_023206695.1	NZ_CP069636	circular	5050942	50.59	0
Escherichia coli	GCF_023206695.1	NZ_CP069638	circular	3173	46.9	-3.69
Escherichia coli	GCF_023206695.1	NZ_CP069637	circular	5514	46.01	-4.58
Escherichia coli	GCF_016903835.1	NZ_CP069978	circular	5071446	50.65	0
Escherichia coli	GCF_016903835.1	NZ_CP069979	circular	99190	51.33	0.68
Escherichia coli	GCF_003336405.1	NZ_CP031105	circular	4784688	50.81	0
Escherichia coli	GCF_003336405.1	NZ_CP031106	circular	131411	51.96	1.15
Escherichia coli	GCF_003336405.1	NZ_CP031107	circular	203856	49.66	-1.15
Escherichia coli	GCF_003336405.1	NZ_CP031108	circular	27197	45.1	-5.71
Escherichia coli	GCF_003336405.1	NZ_CP031109	circular	46827	51.24	0.43
Escherichia coli	GCF_003336405.1	NZ_CP031110	circular	50124	46.46	-4.35
Escherichia coli	GCF_003336405.1	NZ_CP031111	circular	95328	49.61	-1.2
Escherichia coli	GCF_022759885.1	NZ_CP086520	circular	4667313	50.6	0
Escherichia coli	GCF_022759885.1	NZ_CP086521	circular	51479	46.37	-4.23
Escherichia coli	GCF_022759885.1	NZ_CP086522	circular	47193	48.81	-1.79
Escherichia coli	GCF_022759885.1	NZ_CP086523	circular	34058	41.58	-9.02
Escherichia coli	GCF_022759885.1	NZ_CP086524	circular	4440	45.11	-5.49
Escherichia coli	GCF_022759885.1	NZ_CP086525	circular	3727	45.59	-5.01
Escherichia coli	GCF_003956205.1	NZ_CP025910	circular	5096741	50.78	0
Escherichia coli	GCF_003956205.1	NZ_CP025911	circular	146395	47.8	-2.98
Escherichia coli	GCF_003956205.1	NZ_CP025912	circular	92548	51.8	1.02
Escherichia coli	GCF_003290205.1	NZ_CP029981	circular	4703465	50.84	0
Escherichia coli	GCF_003290205.1	NZ_CP029979	linear	36564	45	-5.84
Escherichia coli	GCF_003290205.1	NZ_CP029980	circular	117740	47.09	-3.75
Escherichia coli	GCF_003290205.1	NZ_CP029982	circular	71543	52.13	1.29
Escherichia coli	GCF_027944795.1	NZ_CP116123	circular	5018128	50.64	0
Escherichia coli	GCF_027944795.1	NZ_CP116134	circular	2089	47.15	-3.49
Escherichia coli	GCF_027944795.1	NZ_CP116129	circular	5775	49.52	-1.12
Escherichia coli	GCF_027944795.1	NZ_CP116130	circular	5167	47.53	-3.11
Escherichia coli	GCF_027944795.1	NZ_CP116131	circular	4593	50.42	-0.22
Escherichia coli	GCF_027944795.1	NZ_CP116132	circular	4396	42.33	-8.31
Escherichia coli	GCF_027944795.1	NZ_CP116133	circular	4069	49.96	-0.68
Escherichia coli	GCF_027944795.1	NZ_CP116135	circular	1551	51.58	0.94
Escherichia coli	GCF_027944795.1	NZ_CP116124	circular	98478	52.19	1.55
Escherichia coli	GCF_027944795.1	NZ_CP116125	circular	86916	52.63	1.99
Escherichia coli	GCF_027944795.1	NZ_CP116126	circular	47568	44.61	-6.03
Escherichia coli	GCF_027944795.1	NZ_CP116127	circular	38312	42.87	-7.77
Escherichia coli	GCF_027944795.1	NZ_CP116128	circular	30896	41.17	-9.47
Escherichia coli	GCF_012278675.1	NZ_CP041284	circular	4659816	50.79	0
Escherichia coli	GCF_012278675.1	NZ_CP041285	circular	4145	50.83	0.04
Escherichia coli	GCF_012278675.1	NZ_CP041283	circular	4072	49.98	-0.81
Escherichia coli	GCF_012278675.1	NZ_CP041286	circular	102347	49.86	-0.93
Escherichia coli	GCF_029201525.1	NZ_CP102694	circular	4699772	50.68	0
Escherichia coli	GCF_029201525.1	NZ_CP102695	circular	84427	47.38	-3.3
Escherichia coli	GCF_029201525.1	NZ_CP102696	circular	67067	52.78	2.1
Escherichia coli	GCF_029201525.1	NZ_CP102697	circular	54149	50.51	-0.17
Escherichia coli	GCF_029201525.1	NZ_CP102698	circular	38440	48.68	-2
Escherichia coli	GCF_029201525.1	NZ_CP102699	circular	10723	57.92	7.24
Escherichia coli	GCF_029201525.1	NZ_CP102700	circular	2101	47.17	-3.51
Escherichia coli	GCF_030419105.1	NZ_CP119008	circular	5246002	50.88	0
Escherichia coli	GCF_030419105.1	NZ_CP119009	linear	8401	55.41	4.53
Escherichia coli	GCF_030419105.1	NZ_CP119010	linear	2590	53.71	2.83
Escherichia coli	GCF_027944735.1	NZ_CP116106	circular	4851755	50.77	0
Escherichia coli	GCF_027944735.1	NZ_CP116107	circular	266247	46.85	-3.92
Escherichia coli	GCF_027944735.1	NZ_CP116108	circular	194772	49.34	-1.43
Escherichia coli	GCF_027944735.1	NZ_CP116109	circular	118588	51.3	0.53
Escherichia coli	GCF_022964815.1	NZ_CP095137	circular	5026490	50.75	0
Escherichia coli	GCF_022964815.1	NZ_CP095138	circular	133313	51.93	1.18
Escherichia coli	GCF_022964815.1	NZ_CP095139	circular	110850	46.43	-4.32
Escherichia coli	GCF_028609765.1	NZ_CP053662	circular	5255408	50.68	0
Escherichia coli	GCF_028609765.1	NZ_CP053663	circular	340412	51.78	1.1
Escherichia coli	GCF_021378315.1	NZ_CP070229	circular	4951794	50.72	0
Escherichia coli	GCF_021378315.1	NZ_CP070230	circular	163194	48.47	-2.25
Escherichia coli	GCF_021378315.1	NZ_CP070231	circular	58414	42.4	-8.32
Escherichia coli	GCF_025583375.2	NZ_CP123266	circular	4903654	50.59	0
Escherichia coli	GCF_025583375.2	NZ_CP123268	circular	142926	50.71	0.12
Escherichia coli	GCF_025583375.2	NZ_CP123267	circular	159725	49.75	-0.84
Escherichia coli	GCF_025583375.2	NZ_CP123269	circular	96063	53.54	2.95
Escherichia coli	GCF_013282335.1	NZ_CP043406	circular	5127396	50.75	0
Escherichia coli	GCF_013282335.1	NZ_CP043407	circular	122112	52.56	1.81
Escherichia coli	GCF_013282335.1	NZ_CP043408	circular	67044	51.69	0.94
Escherichia coli	GCF_013282335.1	NZ_CP043409	circular	5164	47.5	-3.25
Escherichia coli	GCF_013282335.1	NZ_CP043410	circular	4072	49.8	-0.95
Escherichia coli	GCF_013282335.1	NZ_CP043411	circular	2101	47.17	-3.58
Escherichia coli	GCF_013282335.1	NZ_CP043412	circular	1934	51.45	0.7
Escherichia coli	GCF_013282335.1	NZ_CP043413	circular	1552	51.93	1.18
Escherichia coli	GCF_016889545.1	NZ_CP069710	circular	4761946	50.86	0
Escherichia coli	GCF_016889545.1	NZ_CP069711	circular	120379	51.15	0.29
Escherichia coli	GCF_003956365.1	NZ_CP025847	circular	5058551	50.78	0
Escherichia coli	GCF_003956365.1	NZ_CP025848	circular	148526	47.73	-3.05
Escherichia coli	GCF_022846235.1	NZ_AP025677	circular	4809008	50.71	0
Escherichia coli	GCF_022846235.1	NZ_AP025678	circular	75467	52.8	2.09
Escherichia coli	GCF_022846235.1	NZ_AP025679	circular	68966	51.01	0.3
Escherichia coli	GCF_022846235.1	NZ_AP025680	circular	32967	41.47	-9.24
Escherichia coli	GCF_022846235.1	NZ_AP025681	circular	3598	43.39	-7.32
Escherichia coli	GCF_016803915.1	NZ_CP046539	circular	5304684	50.81	0
Escherichia coli	GCF_016803915.1	NZ_CP046540	circular	72427	50.82	0.01
Escherichia coli	GCF_016803915.1	NZ_CP046541	circular	7047	48.26	-2.55
Escherichia coli	GCF_016803915.1	NZ_CP046542	circular	6754	51.27	0.46
Escherichia coli	GCF_016803915.1	NZ_CP046543	circular	5631	47.38	-3.43
Escherichia coli	GCF_016803915.1	NZ_CP046544	circular	3356	47.56	-3.25
Escherichia coli	GCF_016803915.1	NZ_CP046545	circular	2571	44.38	-6.43
Escherichia coli	GCF_900497455.1	NZ_LR025096	circular	4830938	50.84	0
Escherichia coli	GCF_900497455.1	NZ_LR025097	circular	142200	51.49	0.65
Escherichia coli	GCF_900497455.1	NZ_LR025098	circular	63589	51.22	0.38
Escherichia coli	GCF_023516035.1	NZ_CP080056	circular	4836940	50.8	0
Escherichia coli	GCF_023516035.1	NZ_CP080065	circular	1718	51.75	0.95
Escherichia coli	GCF_023516035.1	NZ_CP080060	circular	6647	48.55	-2.25
Escherichia coli	GCF_023516035.1	NZ_CP080062	circular	4593	50.42	-0.38
Escherichia coli	GCF_023516035.1	NZ_CP080063	circular	4073	51.46	0.66
Escherichia coli	GCF_023516035.1	NZ_CP080064	circular	1943	48.74	-2.06
Escherichia coli	GCF_023516035.1	NZ_CP080057	circular	108275	51.1	0.3
Escherichia coli	GCF_023516035.1	NZ_CP080058	circular	104551	50.77	-0.03
Escherichia coli	GCF_023516035.1	NZ_CP080059	circular	94084	47.46	-3.34
Escherichia coli	GCF_023516035.1	NZ_CP080061	circular	4607	44.89	-5.91
Escherichia coli	GCF_024970535.1	NZ_CP103972	circular	4938303	50.63	0
Escherichia coli	GCF_024970535.1	NZ_CP103973	circular	57095	48.04	-2.59
Escherichia coli	GCF_024917815.1	NZ_CP103540	circular	4741019	50.77	0
Escherichia coli	GCF_024917815.1	NZ_CP103541	circular	140210	52	1.23
Escherichia coli	GCF_024917815.1	NZ_CP103542	circular	6200	52.56	1.79
Escherichia coli	GCF_024917815.1	NZ_CP103543	circular	4072	49.8	-0.97
Escherichia coli	GCF_014295255.1	NZ_CP060073	circular	4672168	50.73	0
Escherichia coli	GCF_014295255.1	NZ_CP060074	circular	1304	51.53	0.8
Escherichia coli	GCF_018361365.1	NZ_CP072858	circular	4750895	50.81	0
Escherichia coli	GCF_018361365.1	NZ_CP072861	linear	6201	52.54	1.73
Escherichia coli	GCF_018361365.1	NZ_CP072862	linear	4072	49.8	-1.01
Escherichia coli	GCF_018361365.1	NZ_CP072863	linear	3423	46.54	-4.27
Escherichia coli	GCF_018361365.1	NZ_CP072864	linear	2462	48.78	-2.03
Escherichia coli	GCF_018361365.1	NZ_CP072860	circular	48636	46.68	-4.13
Escherichia coli	GCF_018361365.1	NZ_CP072859	circular	116735	52.38	1.57
Escherichia coli	GCF_005222025.1	NZ_CP028656	circular	5455348	50.55	0
Escherichia coli	GCF_005222025.1	NZ_CP028658	circular	94491	47.89	-2.66
Escherichia coli	GCF_005222025.1	NZ_CP028657	circular	6078	46.36	-4.19
Escherichia coli	GCF_016026375.1	NZ_CP065624	circular	4939520	50.97	0
Escherichia coli	GCF_016026375.1	NZ_CP065623	circular	123793	48.14	-2.83
Escherichia coli	GCF_001900635.1	NZ_CP010140	circular	4971154	50.73	0
Escherichia coli	GCF_001900635.1	NZ_CP010141	circular	174041	50.09	-0.64
Escherichia coli	GCF_001900635.1	NZ_CP010142	circular	90974	49.66	-1.07
Escherichia coli	GCF_020149705.1	NZ_CP083869	circular	4737147	50.77	0
Escherichia coli	GCF_020149705.1	NZ_CP083867	circular	224320	56.41	5.64
Escherichia coli	GCF_020149705.1	NZ_CP083868	circular	6275	52.69	1.92
Escherichia coli	GCF_020149705.1	NZ_CP083870	circular	18105	56.43	5.66
Escherichia coli	GCF_020149705.1	NZ_CP083871	circular	18002	56.65	5.88
Escherichia coli	GCF_019971015.1	NZ_CP081713	circular	4949012	50.83	0
Escherichia coli	GCF_019971015.1	NZ_CP081714	circular	146662	52.76	1.93
Escherichia coli	GCF_019971015.1	NZ_CP081715	circular	94674	50.69	-0.14
Escherichia coli	GCF_019971015.1	NZ_CP081716	circular	37667	50.52	-0.31
Escherichia coli	GCF_019971015.1	NZ_CP081718	circular	3249	49	-1.83
Escherichia coli	GCF_019971015.1	NZ_CP081717	linear	16403	52.58	1.75
Escherichia coli	GCF_030708275.1	NZ_CP107137	circular	5258595	50.64	0
Escherichia coli	GCF_030708275.1	NZ_CP107138	circular	158955	52.28	1.64
Escherichia coli	GCF_030708275.1	NZ_CP107139	circular	89263	49.99	-0.65
Escherichia coli	GCF_003018335.1	NZ_CP027579	circular	5030044	50.46	0
Escherichia coli	GCF_003018335.1	NZ_CP027580	linear	54544	52.76	2.3
Escherichia coli	GCF_003018335.1	NZ_CP027581	circular	118822	48.79	-1.67
Escherichia coli	GCF_014169855.1	NZ_AP022287	circular	5232187	50.6	0
Escherichia coli	GCF_014169855.1	NZ_AP022288	circular	127169	47.1	-3.5
Escherichia coli	GCF_014169855.1	NZ_AP022289	circular	82448	50	-0.6
Escherichia coli	GCF_013372305.1	NZ_CP054214	circular	5025664	50.62	0
Escherichia coli	GCF_013372305.1	NZ_CP054215	circular	89178	52.56	1.94
Escherichia coli	GCF_013372305.1	NZ_CP054216	circular	88657	50.17	-0.45
Escherichia coli	GCF_013372305.1	NZ_CP054217	circular	5167	47.51	-3.11
Escherichia coli	GCF_013372305.1	NZ_CP054218	circular	2113	47.14	-3.48
Escherichia coli	GCF_002925525.1	NZ_CP025707	circular	5198311	50.63	0
Escherichia coli	GCF_002925525.1	NZ_CP025708	circular	184098	51.42	0.79
Escherichia coli	GCF_002925525.1	NZ_CP025711	circular	41544	45.34	-5.29
Escherichia coli	GCF_002925525.1	NZ_CP025710	circular	70372	53.34	2.71
Escherichia coli	GCF_002925525.1	NZ_CP025709	linear	85535	49.68	-0.95
Escherichia coli	GCF_020809365.1	NZ_CP045209	circular	4907913	50.77	0
Escherichia coli	GCF_020809365.1	NZ_CP045212	circular	9058	44.91	-5.86
Escherichia coli	GCF_020809365.1	NZ_CP045211	circular	65782	49.97	-0.8
Escherichia coli	GCF_020809365.1	NZ_CP045210	circular	163406	49.52	-1.25
Escherichia coli	GCF_002967955.2	NZ_CP086338	circular	4801969	50.82	0
Escherichia coli	GCF_002967955.2	NZ_CP086339	circular	46161	46.65	-4.17
Escherichia coli	GCF_017310055.1	NZ_CP046416	circular	4734316	50.85	0
Escherichia coli	GCF_017310055.1	NZ_CP046417	circular	113995	51.58	0.73
Escherichia coli	GCF_017310055.1	NZ_CP046418	circular	34645	42.25	-8.6
Escherichia coli	GCF_017310055.1	NZ_CP046419	circular	4305	49.29	-1.56
Escherichia coli	GCF_017310055.1	NZ_CP046420	circular	4237	40.71	-10.14
Escherichia coli	GCF_017310055.1	NZ_CP046421	circular	3282	45.92	-4.93
Escherichia coli	GCF_017310055.1	NZ_CP046422	circular	2113	47.14	-3.71
Escherichia coli	GCF_017310055.1	NZ_CP046423	circular	2043	52.86	2.01
Escherichia coli	GCF_001677515.1	NZ_CP013662	circular	5213998	50.78	0
Escherichia coli	GCF_001677515.1	NZ_CP012501	circular	242187	47.03	-3.75
Escherichia coli	GCF_021559875.1	NZ_CP056114	circular	5068795	50.79	0
Escherichia coli	GCF_021559875.1	NZ_CP056115	circular	128537	53.28	2.49
Escherichia coli	GCF_021559875.1	NZ_CP056116	circular	1550	51.42	0.63
Escherichia coli	GCF_014361285.1	NZ_CP060748	circular	4461910	50.94	0
Escherichia coli	GCF_014361285.1	NZ_CP060750	circular	129702	50.36	-0.58
Escherichia coli	GCF_014361285.1	NZ_CP060749	circular	153051	53.03	2.09
Escherichia coli	GCF_014361285.1	NZ_CP060752	circular	32368	47.94	-3
Escherichia coli	GCF_014361285.1	NZ_CP060751	circular	93922	51.47	0.53
Escherichia coli	GCF_014361285.1	NZ_CP060753	circular	68439	52.66	1.72
Escherichia coli	GCF_021089875.1	NZ_CP087570	circular	4755648	50.6	0
Escherichia coli	GCF_021089875.1	NZ_CP087571	circular	151915	51.44	0.84
Escherichia coli	GCF_021089875.1	NZ_CP087572	circular	46160	46.65	-3.95
Escherichia coli	GCF_021441985.1	NZ_CP090456	circular	4801759	50.87	0
Escherichia coli	GCF_021441985.1	NZ_CP090457	circular	152061	51.73	0.86
Escherichia coli	GCF_021441985.1	NZ_CP090458	circular	147204	51.69	0.82
Escherichia coli	GCF_021441985.1	NZ_CP090460	circular	2809	47.06	-3.81
Escherichia coli	GCF_021441985.1	NZ_CP090461	circular	2508	44.82	-6.05
Escherichia coli	GCF_021441985.1	NZ_CP090459	circular	46161	46.65	-4.22
Escherichia coli	GCF_018972265.1	NZ_CP076693	circular	5181038	50.71	0
Escherichia coli	GCF_018972265.1	NZ_CP076694	circular	146805	50.78	0.07
Escherichia coli	GCF_018972265.1	NZ_CP076696	circular	5168	47.54	-3.17
Escherichia coli	GCF_018972265.1	NZ_CP076695	circular	4084	49.41	-1.3
Escherichia coli	GCF_014169155.1	NZ_AP022095	circular	4920533	50.64	0
Escherichia coli	GCF_014169155.1	NZ_AP022096	circular	158292	50.09	-0.55
Escherichia coli	GCF_014169155.1	NZ_AP022097	circular	93398	49.96	-0.68
Escherichia coli	GCF_014962565.1	NZ_CP063153	circular	4866010	50.69	0
Escherichia coli	GCF_014962565.1	NZ_CP063154	circular	130357	49.43	-1.26
Escherichia coli	GCF_014962565.1	NZ_CP063155	circular	96139	48.03	-2.66
Escherichia coli	GCF_014962565.1	NZ_CP063156	circular	61773	42.39	-8.3
Escherichia coli	GCF_001901405.1	NZ_CP010238	circular	4797106	50.71	0
Escherichia coli	GCF_001901405.1	NZ_CP010239	circular	184614	50.65	-0.06
Escherichia coli	GCF_012516455.1	NZ_CP051219	circular	5061372	50.72	0
Escherichia coli	GCF_012516455.1	NZ_CP051220	circular	107230	49.72	-1
Escherichia coli	GCF_012516455.1	NZ_CP051221	circular	46160	46.65	-4.07
Escherichia coli	GCF_025399135.1	NZ_CP104649	circular	5486367	50.49	0
Escherichia coli	GCF_025399135.1	NZ_CP104650	circular	94645	47.9	-2.59
Escherichia coli	GCF_020616475.1	NZ_CP085183	circular	4941244	50.55	0
Escherichia coli	GCF_020616475.1	NZ_CP085184	circular	111696	46.41	-4.14
Escherichia coli	GCF_020616475.1	NZ_CP085187	circular	2621	46.47	-4.08
Escherichia coli	GCF_020616475.1	NZ_CP085186	circular	49706	52.59	2.04
Escherichia coli	GCF_020616475.1	NZ_CP085185	circular	63359	42.97	-7.58
Escherichia coli	GCF_025369735.1	NZ_CP104442	circular	4892432	50.86	0
Escherichia coli	GCF_025369735.1	NZ_CP104443	circular	5360	46.03	-4.83
Escherichia coli	GCF_016403875.2	NZ_CP075663	circular	5013656	50.86	0
Escherichia coli	GCF_016403875.2	NZ_CP075664	circular	118523	48.97	-1.89
Escherichia coli	GCF_027943565.1	NZ_AP019538	circular	5071981	50.62	0
Escherichia coli	GCF_027943565.1	NZ_AP019539	circular	151109	54.39	3.77
[truncated: 60,852 more rows]

## Sheet: Pd-3
The information for 36,322 bacterial genomes along with the screening process files -- 6,614 bacterial genomes containing potential chromids (where the GC content difference between the 'secondary replicon' and chromosome was ≤ 1%).
Species	Genome_Accession	Replicon_Accession	Replicon_Organization	Size_bp	GC_Content_%	GC_difference_%
Acaryochloris marina	GCF_000018105.1	NC_009925	circular	6503724	47.25	0
Acaryochloris marina	GCF_000018105.1	NC_009926	circular	374161	47.35	0.1
Acaryochloris marina	GCF_000018105.1	NC_009927	circular	356087	45.34	-1.91
Acaryochloris marina	GCF_000018105.1	NC_009928	circular	273121	45.19	-2.06
Acaryochloris marina	GCF_000018105.1	NC_009929	circular	226680	45.88	-1.37
Acaryochloris marina	GCF_000018105.1	NC_009930	circular	177162	44.68	-2.57
Acaryochloris marina	GCF_000018105.1	NC_009931	circular	172728	47.13	-0.12
Acaryochloris marina	GCF_000018105.1	NC_009932	circular	155110	45.59	-1.66
Acaryochloris marina	GCF_000018105.1	NC_009933	circular	120693	45.42	-1.83
Acaryochloris marina	GCF_000018105.1	NC_009934	circular	2133	42.52	-4.73
Acaryochloris marina	GCF_018336915.1	NZ_CP064923	circular	5881945	46.99	0
Acaryochloris marina	GCF_018336915.1	NZ_CP064924	linear	309759	46.28	-0.71
Acaryochloris marina	GCF_018336915.1	NZ_CP064925	linear	298052	45.84	-1.15
Acaryochloris marina	GCF_018336915.1	NZ_CP064926	linear	251809	45.89	-1.1
Acaryochloris marina	GCF_018336915.1	NZ_CP064927	linear	210325	45.6	-1.39
Acaryochloris marina	GCF_018336915.1	NZ_CP064922	circular	16615	41.63	-5.36
Acaryochloris marina	GCF_018336915.1	NZ_CP064921	circular	144267	45.01	-1.98
Acaryochloris marina	GCF_024347835.1	NZ_AP026075	circular	6415507	47.33	0
Acaryochloris marina	GCF_024347835.1	NZ_AP026076	circular	393608	45.12	-2.21
Acaryochloris marina	GCF_024347835.1	NZ_AP026077	circular	329949	46.69	-0.64
Acaryochloris marina	GCF_024347835.1	NZ_AP026078	circular	303490	46.1	-1.23
Acaryochloris marina	GCF_024347835.1	NZ_AP026079	circular	205174	43.21	-4.12
Acaryochloris sp.	GCF_021497025.1	NZ_CP071717	circular	5699248	47.01	0
Acaryochloris sp.	GCF_021497025.1	NZ_CP071718	circular	394275	45.67	-1.34
Acaryochloris sp.	GCF_021497025.1	NZ_CP071719	circular	276907	46.16	-0.85
Acaryochloris sp.	GCF_021497025.1	NZ_CP071720	circular	187211	46.61	-0.4
Acaryochloris sp.	GCF_021497025.1	NZ_CP071721	circular	180652	46.32	-0.69
Acaryochloris sp.	GCF_021497025.1	NZ_CP071722	circular	148788	45.52	-1.49
Acaryochloris sp.	GCF_021497025.1	NZ_CP071723	circular	140525	45.52	-1.49
Acaryochloris sp.	GCF_021497025.1	NZ_CP071724	circular	93257	44.53	-2.48
Acaryochloris sp.	GCF_021497025.1	NZ_CP071725	circular	89712	44.34	-2.67
Acaryochloris sp.	GCF_021497025.1	NZ_CP071726	circular	27872	42.33	-4.68
Acaryochloris sp.	GCF_021497025.1	NZ_CP071727	circular	16256	42.14	-4.87
Acetobacter aceti	GCF_000193495.2	NZ_AP023410	circular	3596270	57.06	0
Acetobacter aceti	GCF_000193495.2	NZ_AP023411	circular	63279	57.12	0.06
Acetobacter aceti	GCF_000193495.2	NZ_AP023412	circular	25755	56.73	-0.33
Acetobacter aceti	GCF_000193495.2	NZ_AP023413	circular	4858	57.97	0.91
Acetobacter aceti	GCF_000193495.2	NZ_AP023414	circular	2964	56.38	-0.68
Acetobacter aceti	GCF_014218315.1	NZ_AP023326	circular	3743357	56.68	0
Acetobacter aceti	GCF_014218315.1	NZ_AP023327	circular	84396	53.1	-3.58
Acetobacter aceti	GCF_014218315.1	NZ_AP023328	circular	92082	58.18	1.5
Acetobacter aceti	GCF_014218315.1	NZ_AP023329	linear	45372	57.01	0.33
Acetobacter aceti	GCF_014218315.1	NZ_AP023330	circular	2685	59.96	3.28
Acetobacter ascendens	GCF_001766255.1	NZ_CP015168	circular	2810721	53.2	0
Acetobacter ascendens	GCF_001766255.1	NZ_CP015169	circular	259464	54.18	0.98
Acetobacter ascendens	GCF_001766255.1	NZ_CP015170	circular	117661	54.46	1.26
Acetobacter ascendens	GCF_001766255.1	NZ_CP015171	circular	28186	54.64	1.44
Acetobacter ascendens	GCF_002173775.1	NZ_CP021524	circular	2901846	52.25	0
Acetobacter ascendens	GCF_002173775.1	NZ_CP021525	linear	336151	52.12	-0.13
Acetobacter ascendens	GCF_002173775.1	NZ_CP021526	linear	44181	51.87	-0.38
Acetobacter ascendens	GCF_002173775.1	NZ_CP021527	linear	3654	54.87	2.62
Acetobacter oryzifermentans	GCF_001628715.1	NZ_CP011120	circular	2799488	52.36	0
Acetobacter oryzifermentans	GCF_001628715.1	NZ_CP011121	circular	165374	52.39	0.03
Acetobacter oryzifermentans	GCF_001628715.1	NZ_CP011122	circular	116245	51.53	-0.83
Acetobacter oryzifermentans	GCF_001628715.1	NZ_CP011123	circular	25290	55.87	3.51
Acetobacter oryzoeni	GCF_004014775.2	NZ_CP042808	circular	2744393	53.14	0
Acetobacter oryzoeni	GCF_004014775.2	NZ_CP042809	circular	246434	53.65	0.51
Acetobacter oryzoeni	GCF_004014775.2	NZ_CP042810	circular	132758	50.79	-2.35
Acetobacter oryzoeni	GCF_004014775.2	NZ_CP042811	circular	29595	56.09	2.95
Acetobacter pasteurianus	GCF_000010825.1	NC_013209	circular	2907495	53.04	0
Acetobacter pasteurianus	GCF_000010825.1	NC_013210	circular	191799	53.36	0.32
Acetobacter pasteurianus	GCF_000010825.1	NC_013211	circular	182940	53.5	0.46
Acetobacter pasteurianus	GCF_000010825.1	NC_013212	circular	49961	53.88	0.84
Acetobacter pasteurianus	GCF_000010825.1	NC_013213	circular	3204	53.75	0.71
Acetobacter pasteurianus	GCF_000010825.1	NC_013214	circular	3035	55.78	2.74
Acetobacter pasteurianus	GCF_000010825.1	NC_013215	circular	1815	58.57	5.53
Acetobacter pasteurianus	GCF_000010845.1	NC_017100	circular	2907287	53.04	0
Acetobacter pasteurianus	GCF_000010845.1	NC_017101	circular	191427	53.37	0.33
Acetobacter pasteurianus	GCF_000010845.1	NC_017118	circular	182940	53.5	0.46
Acetobacter pasteurianus	GCF_000010845.1	NC_017119	circular	49961	53.88	0.84
Acetobacter pasteurianus	GCF_000010845.1	NC_017142	circular	3204	53.75	0.71
Acetobacter pasteurianus	GCF_000010845.1	NC_017120	circular	3035	55.78	2.74
Acetobacter pasteurianus	GCF_000010845.1	NC_017109	circular	1815	58.57	5.53
Acetobacter pasteurianus	GCF_000010865.1	NC_017121	circular	2906044	53.04	0
Acetobacter pasteurianus	GCF_000010865.1	NC_017143	circular	191427	53.37	0.33
Acetobacter pasteurianus	GCF_000010865.1	NC_017122	circular	182940	53.5	0.46
Acetobacter pasteurianus	GCF_000010865.1	NC_017110	circular	49961	53.88	0.84
Acetobacter pasteurianus	GCF_000010865.1	NC_017123	circular	3204	53.75	0.71
Acetobacter pasteurianus	GCF_000010865.1	NC_017144	circular	3035	55.78	2.74
Acetobacter pasteurianus	GCF_000010865.1	NC_017124	circular	1815	58.57	5.53
Acetobacter pasteurianus	GCF_000010885.1	NC_017125	circular	2907267	53.04	0
Acetobacter pasteurianus	GCF_000010885.1	NC_017117	circular	191427	53.37	0.33
Acetobacter pasteurianus	GCF_000010885.1	NC_017126	circular	182940	53.5	0.46
Acetobacter pasteurianus	GCF_000010885.1	NC_017127	circular	49961	53.88	0.84
Acetobacter pasteurianus	GCF_000010885.1	NC_017145	circular	3204	53.75	0.71
Acetobacter pasteurianus	GCF_000010885.1	NC_017128	circular	3035	55.78	2.74
Acetobacter pasteurianus	GCF_000010885.1	NC_017129	circular	1815	58.57	5.53
Acetobacter pasteurianus	GCF_000010905.1	NC_017146	circular	2907309	53.04	0
Acetobacter pasteurianus	GCF_000010905.1	NC_017130	circular	191419	53.37	0.33
Acetobacter pasteurianus	GCF_000010905.1	NC_017131	circular	182940	53.5	0.46
Acetobacter pasteurianus	GCF_000010905.1	NC_017147	circular	49961	53.88	0.84
Acetobacter pasteurianus	GCF_000010905.1	NC_017132	circular	3204	53.75	0.71
Acetobacter pasteurianus	GCF_000010905.1	NC_017148	circular	3035	55.78	2.74
Acetobacter pasteurianus	GCF_000010905.1	NC_017133	circular	1815	58.57	5.53
Acetobacter pasteurianus	GCF_000010925.1	NC_017111	circular	2904642	53.03	0
Acetobacter pasteurianus	GCF_000010925.1	NC_017134	circular	191443	53.37	0.34
Acetobacter pasteurianus	GCF_000010925.1	NC_017149	circular	182940	53.5	0.47
Acetobacter pasteurianus	GCF_000010925.1	NC_017135	circular	49961	53.88	0.85
Acetobacter pasteurianus	GCF_000010925.1	NC_017102	circular	3204	53.75	0.72
Acetobacter pasteurianus	GCF_000010925.1	NC_017103	circular	3035	55.78	2.75
Acetobacter pasteurianus	GCF_000010925.1	NC_017112	circular	1815	58.57	5.54
Acetobacter pasteurianus	GCF_000010945.1	NC_017150	circular	2815241	53.09	0
Acetobacter pasteurianus	GCF_000010945.1	NC_017104	circular	191799	53.36	0.27
Acetobacter pasteurianus	GCF_000010945.1	NC_017105	circular	182940	53.5	0.41
Acetobacter pasteurianus	GCF_000010945.1	NC_017151	circular	49961	53.88	0.79
Acetobacter pasteurianus	GCF_000010945.1	NC_017106	circular	3204	53.75	0.66
Acetobacter pasteurianus	GCF_000010945.1	NC_017107	circular	3035	55.78	2.69
Acetobacter pasteurianus	GCF_000010945.1	NC_017152	circular	1815	58.57	5.48
Acetobacter pasteurianus	GCF_000010965.1	NC_017108	circular	2904624	53.03	0
Acetobacter pasteurianus	GCF_000010965.1	NC_017136	circular	191411	53.37	0.34
Acetobacter pasteurianus	GCF_000010965.1	NC_017113	circular	182940	53.5	0.47
Acetobacter pasteurianus	GCF_000010965.1	NC_017114	circular	49961	53.88	0.85
Acetobacter pasteurianus	GCF_000010965.1	NC_017115	circular	3204	53.75	0.72
Acetobacter pasteurianus	GCF_000010965.1	NC_017116	circular	3035	55.78	2.75
Acetobacter pasteurianus	GCF_000010965.1	NC_017137	circular	1815	58.57	5.54
Acetobacter pasteurianus	GCF_000723785.2	NC_021991	circular	2818679	52.91	0
Acetobacter pasteurianus	GCF_000723785.2	NC_021976	circular	194780	52.01	-0.9
Acetobacter pasteurianus	GCF_000723785.2	NZ_HF677572	circular	18169	55.57	2.66
Acetobacter pasteurianus	GCF_000723785.2	NC_021992	circular	15601	55.47	2.56
Acetobacter pasteurianus	GCF_000723785.2	NC_021977	circular	11105	52.28	-0.63
Acetobacter pasteurianus	GCF_000723785.2	NC_021993	circular	9914	50.75	-2.16
Acetobacter pasteurianus	GCF_000723785.2	NC_021978	circular	6548	51.79	-1.12
Acetobacter pasteurianus	GCF_000723785.2	NC_021979	circular	3851	47.03	-5.88
Acetobacter pasteurianus	GCF_002173735.1	NZ_CP021509	circular	2754755	53.1	0
Acetobacter pasteurianus	GCF_002173735.1	NZ_CP021510	linear	22563	53.75	0.65
Acetobacter pasteurianus	GCF_002173735.1	NZ_CP021511	circular	190983	53.11	0.01
Acetobacter pasteurianus	GCF_002173735.1	NZ_CP021512	circular	256755	52.26	-0.84
Acetobacter pasteurianus	GCF_002173735.1	NZ_CP021513	circular	19899	57.42	4.32
Acetobacter pasteurianus	GCF_002173735.1	NZ_CP021514	circular	43021	38.21	-14.89
Acetobacter pasteurianus	GCF_002202135.1	NZ_CP021922	circular	2996610	53.3	0
Acetobacter pasteurianus	GCF_002202135.1	NZ_CP021923	linear	177959	53.53	0.23
Acetobacter pasteurianus	GCF_002202135.1	NZ_CP021924	linear	184348	53.1	-0.2
Acetobacter pasteurianus	GCF_002202135.1	NZ_CP021925	linear	49900	53.87	0.57
Acetobacter pasteurianus	GCF_009914215.2	NZ_CP039846	circular	2772347	52.95	0
Acetobacter pasteurianus	GCF_009914215.2	NZ_CP039845	circular	471287	45.85	-7.1
Acetobacter pasteurianus	GCF_009914215.2	NZ_CP039847	circular	160294	52.25	-0.7
Acetobacter pomorum	GCF_002456135.1	NZ_CP023657	circular	2848089	52.56	0
Acetobacter pomorum	GCF_002456135.1	NZ_CP023658	circular	131455	51.66	-0.9
Acetobacter pomorum	GCF_002456135.1	NZ_CP023659	circular	9160	53.61	1.05
Acetobacter pomorum	GCF_002456135.1	NZ_CP023660	circular	19216	53.75	1.19
Acetobacter pomorum	GCF_003391275.1	NZ_CP023189	circular	2969514	52.62	0
Acetobacter pomorum	GCF_003391275.1	NZ_CP023190	circular	166956	51.41	-1.21
Acetobacter pomorum	GCF_003391275.1	NZ_CP023191	circular	16749	52.64	0.02
Acetobacter senegalensis	GCF_001499615.1	NZ_LN606600	circular	3889881	55.65	0
Acetobacter senegalensis	GCF_001499615.1	NZ_LN606601	circular	80028	55.27	-0.38
Acetobacter sp.	GCF_003323795.1	NZ_CP030871	circular	2785934	52.36	0
Acetobacter sp.	GCF_003323795.1	NZ_CP030872	circular	137977	52.15	-0.21
Acetobacter sp.	GCF_003323795.1	NZ_CP030873	circular	17910	53.79	1.43
Acholeplasma hippikon	GCF_900660755.1	NZ_LR215050	linear	1456175	30.98	0
Acholeplasma hippikon	GCF_900660755.1	NZ_LR215051	linear	9492	30.44	-0.54
Acidipropionibacterium acidipropionici	GCF_001602115.1	NZ_CP014352	circular	3704826	68.69	0
Acidipropionibacterium acidipropionici	GCF_001602115.1	NZ_CP014353	circular	2365	67.78	-0.91
Acidovorax carolinensis	GCF_002157125.1	NZ_CP021366	circular	4077222	64.09	0
Acidovorax carolinensis	GCF_002157125.1	NZ_CP021367	circular	269150	58.37	-5.72
Acidovorax carolinensis	GCF_002157125.1	NZ_CP021368	circular	163888	64.11	0.02
Acidovorax carolinensis	GCF_002157125.1	NZ_CP021369	circular	114839	57.49	-6.6
Acidovorax carolinensis	GCF_002157125.1	NZ_CP021370	circular	79638	61.97	-2.12
Acidovorax carolinensis	GCF_002157185.1	NZ_CP021362	circular	4077847	64.08	0
Acidovorax carolinensis	GCF_002157185.1	NZ_CP021363	circular	258084	58.37	-5.71
Acidovorax carolinensis	GCF_002157185.1	NZ_CP021364	circular	156922	63.82	-0.26
Acidovorax carolinensis	GCF_002157185.1	NZ_CP021365	circular	72779	61.8	-2.28
Acidovorax sp.	GCF_023634805.2	NZ_CP106881	circular	3710006	66.77	0
Acidovorax sp.	GCF_023634805.2	NZ_CP106882	circular	647507	66.76	-0.01
Acidovorax sp.	GCF_023634805.2	NZ_CP106883	circular	131045	56.79	-9.98
Acinetobacter baumannii	GCF_000786735.1	NZ_CP007712	circular	3954354	39.02	0
Acinetobacter baumannii	GCF_000786735.1	NZ_CP007713	circular	8006	31.99	-7.03
Acinetobacter baumannii	GCF_000786735.1	NZ_CP007714	circular	6076	39.27	0.25
Acinetobacter baumannii	GCF_000794125.2	NZ_CP114381	circular	3990368	39.25	0
Acinetobacter baumannii	GCF_000794125.2	NZ_CP114382	circular	8731	34.37	-4.88
Acinetobacter baumannii	GCF_000794125.2	NZ_CP114383	circular	2343	38.75	-0.5
Acinetobacter baumannii	GCF_000794125.2	NZ_CP114384	circular	1887	37.2	-2.05
Acinetobacter baumannii	GCF_000828935.1	NZ_AP014649	circular	4000970	39.15	0
Acinetobacter baumannii	GCF_000828935.1	NZ_AP014650	circular	189354	39.53	0.38
Acinetobacter baumannii	GCF_000963815.1	NZ_CP008706	circular	3972672	39.07	0
Acinetobacter baumannii	GCF_000963815.1	NZ_CP008707	circular	83610	36.97	-2.1
Acinetobacter baumannii	GCF_000963815.1	NZ_CP008708	circular	8731	34.37	-4.7
Acinetobacter baumannii	GCF_000963815.1	NZ_CP008709	circular	1967	39.15	0.08
Acinetobacter baumannii	GCF_001077655.1	NZ_CP012006	circular	3935688	39.01	0
Acinetobacter baumannii	GCF_001077655.1	NZ_CP012007	circular	169023	39.55	0.54
Acinetobacter baumannii	GCF_001077655.1	NZ_CP012008	circular	87569	34.02	-4.99
Acinetobacter baumannii	GCF_001399655.1	NZ_CP012952	circular	4063596	38.96	0
Acinetobacter baumannii	GCF_001399655.1	NZ_CP012953	circular	4754	39.17	0.21
Acinetobacter baumannii	GCF_001399655.1	NZ_CP012955	circular	9276	35.61	-3.35
Acinetobacter baumannii	GCF_001399655.1	NZ_CP012956	circular	47457	41.43	2.47
Acinetobacter baumannii	GCF_001399655.1	NZ_CP012954	circular	6078	39.26	0.3
Acinetobacter baumannii	GCF_001895125.2	NZ_AP023077	circular	3992063	38.91	0
Acinetobacter baumannii	GCF_001895125.2	NZ_AP023078	circular	73028	34.55	-4.36
Acinetobacter baumannii	GCF_001895125.2	NZ_AP023079	circular	41087	38.32	-0.59
Acinetobacter baumannii	GCF_001895125.2	NZ_AP023080	circular	13096	34.16	-4.75
Acinetobacter baumannii	GCF_001908295.1	NZ_CP018677	circular	3974606	39.02	0
Acinetobacter baumannii	GCF_001908295.1	NZ_CP018678	circular	8006	31.99	-7.03
Acinetobacter baumannii	GCF_001908295.1	NZ_CP018679	circular	6078	39.26	0.24
Acinetobacter baumannii	GCF_002210065.1	NZ_CP021782	circular	4039997	39.25	0
Acinetobacter baumannii	GCF_002210065.1	NZ_CP021783	circular	2726	37.75	-1.5
Acinetobacter baumannii	GCF_002210065.1	NZ_CP021784	circular	2343	38.75	-0.5
Acinetobacter baumannii	GCF_002210065.1	NZ_CP021785	circular	4484	39.85	0.6
Acinetobacter baumannii	GCF_002210065.1	NZ_CP021786	circular	8731	34.37	-4.88
Acinetobacter baumannii	GCF_002210065.1	NZ_CP021787	circular	86334	33.9	-5.35
Acinetobacter baumannii	GCF_002902885.1	NZ_CP026125	circular	3787376	39.02	0
Acinetobacter baumannii	GCF_002902885.1	NZ_CP026128	circular	110754	41.67	2.65
Acinetobacter baumannii	GCF_002902885.1	NZ_CP026129	circular	130044	38.57	-0.45
Acinetobacter baumannii	GCF_002902885.1	NZ_CP026127	circular	39359	37.08	-1.94
Acinetobacter baumannii	GCF_002902885.1	NZ_CP026126	circular	11305	33.42	-5.6
Acinetobacter baumannii	GCF_003006035.1	NZ_CP027530	circular	4040515	39.08	0
Acinetobacter baumannii	GCF_003006035.1	NZ_CP027531	circular	146698	37.86	-1.22
Acinetobacter baumannii	GCF_003006035.1	NZ_CP027532	circular	41087	38.32	-0.76
Acinetobacter baumannii	GCF_003296225.1	NZ_CP030106	circular	3947407	39.14	0
Acinetobacter baumannii	GCF_003296225.1	NZ_CP030108	circular	2359	38.87	-0.27
Acinetobacter baumannii	GCF_003296225.1	NZ_CP030107	circular	2372	41.23	2.09
Acinetobacter baumannii	GCF_003296225.1	NZ_CP030109	circular	84678	33.83	-5.31
Acinetobacter baumannii	GCF_003431385.1	NZ_CP022283	circular	4159217	38.97	0
Acinetobacter baumannii	GCF_003431385.1	NZ_CP022284	circular	12381	33.75	-5.22
Acinetobacter baumannii	GCF_003431385.1	NZ_CP022285	circular	170420	38.16	-0.81
Acinetobacter baumannii	GCF_003431865.1	NZ_CP027178	circular	4093545	39.22	0
Acinetobacter baumannii	GCF_003431865.1	NZ_CP027179	circular	39535	39.95	0.73
Acinetobacter baumannii	GCF_003431865.1	NZ_CP027180	circular	73018	35.45	-3.77
Acinetobacter baumannii	GCF_003431865.1	NZ_CP027181	circular	6078	39.26	0.04
Acinetobacter baumannii	GCF_003431865.1	NZ_CP027182	circular	105127	39.36	0.14
Acinetobacter baumannii	GCF_003547115.1	NZ_CP027183	circular	4078507	39.22	0
Acinetobacter baumannii	GCF_003547115.1	NZ_CP027185	circular	105128	39.36	0.14
Acinetobacter baumannii	GCF_003547115.1	NZ_CP027184	circular	60699	38.83	-0.39
Acinetobacter baumannii	GCF_003547115.1	NZ_CP027187	circular	6078	39.26	0.04
Acinetobacter baumannii	GCF_003547115.1	NZ_CP027186	linear	38505	35.26	-3.96
Acinetobacter baumannii	GCF_003812385.1	NZ_CP033768	circular	3781536	39.09	0
Acinetobacter baumannii	GCF_003812385.1	NZ_CP033769	circular	97783	40.77	1.68
Acinetobacter baumannii	GCF_003812385.1	NZ_CP033770	circular	6078	39.19	0.1
Acinetobacter baumannii	GCF_003812485.1	NZ_CP033869	circular	4193847	39.07	0
Acinetobacter baumannii	GCF_003812485.1	NZ_CP033872	circular	35502	38.57	-0.5
Acinetobacter baumannii	GCF_003812485.1	NZ_CP033871	circular	14807	34.4	-4.67
Acinetobacter baumannii	GCF_003812485.1	NZ_CP033870	circular	6667	34.23	-4.84
Acinetobacter baumannii	GCF_003948085.2	NZ_CP039341	circular	4049647	39.17	0
Acinetobacter baumannii	GCF_003948085.2	NZ_CP039342	circular	55269	39.41	0.24
Acinetobacter baumannii	GCF_003949115.2	NZ_CP039343	circular	4044095	39.17	0
Acinetobacter baumannii	GCF_003949115.2	NZ_CP039344	circular	55268	39.41	0.24
Acinetobacter baumannii	GCF_003949725.2	NZ_CP039930	circular	3963137	39.21	0
Acinetobacter baumannii	GCF_003949725.2	NZ_CP039931	circular	84785	37.44	-1.77
Acinetobacter baumannii	GCF_003949725.2	NZ_CP039932	circular	55269	39.41	0.2
Acinetobacter baumannii	GCF_003949725.2	NZ_CP039933	circular	10255	36.43	-2.78
Acinetobacter baumannii	GCF_004758865.1	NZ_CP038500	circular	4017696	39.02	0
Acinetobacter baumannii	GCF_004758865.1	NZ_CP038501	circular	78125	39.64	0.62
Acinetobacter baumannii	GCF_004758865.1	NZ_CP038502	circular	47417	39.29	0.27
Acinetobacter baumannii	GCF_004758865.1	NZ_CP038503	circular	29128	39.95	0.93
Acinetobacter baumannii	GCF_004768705.1	NZ_CP038644	circular	3827138	38.88	0
Acinetobacter baumannii	GCF_004768705.1	NZ_CP038645	circular	116047	41.63	2.75
Acinetobacter baumannii	GCF_004768705.1	NZ_CP038646	circular	57333	39.24	0.36
Acinetobacter baumannii	GCF_004768705.1	NZ_CP038647	circular	9909	38.84	-0.04
Acinetobacter baumannii	GCF_004768705.1	NZ_CP038648	circular	9205	34.81	-4.07
Acinetobacter baumannii	GCF_004768705.1	NZ_CP038649	circular	7396	39.87	0.99
Acinetobacter baumannii	GCF_004768705.1	NZ_CP038650	circular	6944	38.44	-0.44
Acinetobacter baumannii	GCF_004768705.1	NZ_CP038651	circular	5844	39.22	0.34
Acinetobacter baumannii	GCF_004768705.1	NZ_CP038652	circular	5734	40.32	1.44
Acinetobacter baumannii	GCF_005280375.1	NZ_CP040047	circular	3294487	39.11	0
Acinetobacter baumannii	GCF_005280375.1	NZ_CP040048	circular	657699	38.79	-0.32
Acinetobacter baumannii	GCF_005280375.1	NZ_CP040049	circular	16479	34.74	-4.37
Acinetobacter baumannii	GCF_005280435.1	NZ_CP040050	circular	4082961	39.07	0
Acinetobacter baumannii	GCF_005280435.1	NZ_CP040051	circular	189343	39.53	0.46
Acinetobacter baumannii	GCF_005280435.1	NZ_CP040052	circular	5681	36.07	-3
Acinetobacter baumannii	GCF_005518095.1	NZ_CP040259	circular	4143962	39.01	0
Acinetobacter baumannii	GCF_005518095.1	NZ_CP040260	circular	202283	39.48	0.47
Acinetobacter baumannii	GCF_005518095.1	NZ_CP040261	circular	14880	36.12	-2.89
Acinetobacter baumannii	GCF_005518095.1	NZ_CP040262	circular	5464	38.21	-0.8
Acinetobacter baumannii	GCF_007107525.1	NZ_CP041587	circular	3798644	38.96	0
Acinetobacter baumannii	GCF_007107525.1	NZ_CP041588	circular	6078	39.24	0.28
Acinetobacter baumannii	GCF_007107525.1	NZ_CP041589	circular	10967	36.93	-2.03
Acinetobacter baumannii	GCF_007107525.1	NZ_CP041590	circular	145071	41.04	2.08
Acinetobacter baumannii	GCF_008931365.1	NZ_CP042556	circular	3806017	39.12	0
Acinetobacter baumannii	GCF_008931365.1	NZ_CP042557	circular	327867	40.84	1.72
Acinetobacter baumannii	GCF_008931365.1	NZ_CP042558	circular	59744	37.53	-1.59
Acinetobacter baumannii	GCF_008931365.1	NZ_CP042559	circular	8795	34.14	-4.98
Acinetobacter baumannii	GCF_008931365.1	NZ_CP042560	circular	7703	37.15	-1.97
Acinetobacter baumannii	GCF_008931365.1	NZ_CP042561	circular	5234	34.29	-4.83
Acinetobacter baumannii	GCF_008931365.1	NZ_CP042562	circular	5039	38.36	-0.76
Acinetobacter baumannii	GCF_008931365.1	NZ_CP042563	circular	4715	39.24	0.12
Acinetobacter baumannii	GCF_008931365.1	NZ_CP042564	circular	3065	38.17	-0.95
Acinetobacter baumannii	GCF_008931365.1	NZ_CP042565	circular	2427	37.12	-2
Acinetobacter baumannii	GCF_012934905.1	NZ_CP050385	circular	4210906	39.08	0
Acinetobacter baumannii	GCF_012934905.1	NZ_CP050386	circular	215278	39.41	0.33
Acinetobacter baumannii	GCF_012934905.1	NZ_CP050387	circular	7540	34.63	-4.45
Acinetobacter baumannii	GCF_012934965.1	NZ_CP050400	circular	3982992	38.99	0
Acinetobacter baumannii	GCF_012934965.1	NZ_CP050392	circular	70712	33.44	-5.55
Acinetobacter baumannii	GCF_012934965.1	NZ_CP050393	circular	8731	34.37	-4.62
Acinetobacter baumannii	GCF_012934965.1	NZ_CP050394	circular	3383	37.33	-1.66
Acinetobacter baumannii	GCF_012934965.1	NZ_CP050395	circular	2673	38.38	-0.61
Acinetobacter baumannii	GCF_012934965.1	NZ_CP050396	circular	1359	59.38	20.39
Acinetobacter baumannii	GCF_012934965.1	NZ_CP050397	circular	1025	36.59	-2.4
Acinetobacter baumannii	GCF_012934965.1	NZ_CP050398	circular	607	29.32	-9.67
Acinetobacter baumannii	GCF_012934965.1	NZ_CP050399	circular	359	32.59	-6.4
Acinetobacter baumannii	GCF_012935005.1	NZ_CP050403	circular	4137731	39.31	0
Acinetobacter baumannii	GCF_012935005.1	NZ_CP050404	circular	99090	35.02	-4.29
Acinetobacter baumannii	GCF_012935005.1	NZ_CP050405	circular	14906	35.54	-3.77
Acinetobacter baumannii	GCF_012935005.1	NZ_CP050406	circular	12574	35.72	-3.59
Acinetobacter baumannii	GCF_012935005.1	NZ_CP050407	circular	5679	36.1	-3.21
Acinetobacter baumannii	GCF_012935005.1	NZ_CP050408	circular	5432	39.53	0.22
Acinetobacter baumannii	GCF_012935005.1	NZ_CP050409	circular	2457	38.34	-0.97
Acinetobacter baumannii	GCF_012935085.1	NZ_CP050415	circular	3948262	39.01	0
Acinetobacter baumannii	GCF_012935085.1	NZ_CP050416	circular	150385	40.42	1.41
Acinetobacter baumannii	GCF_012935085.1	NZ_CP050417	circular	52509	39.43	0.42
Acinetobacter baumannii	GCF_012935085.1	NZ_CP050418	circular	18783	34.49	-4.52
Acinetobacter baumannii	GCF_012935085.1	NZ_CP050419	circular	7540	34.68	-4.33
Acinetobacter baumannii	GCF_012935085.1	NZ_CP050420	circular	2762	35.66	-3.35
Acinetobacter baumannii	GCF_012935185.1	NZ_CP051474	circular	4001402	39.05	0
Acinetobacter baumannii	GCF_012935185.1	NZ_CP051475	circular	8731	34.37	-4.68
Acinetobacter baumannii	GCF_012935185.1	NZ_CP051476	circular	6974	40.75	1.7
Acinetobacter baumannii	GCF_012935185.1	NZ_CP051477	circular	3432	39.57	0.52
Acinetobacter baumannii	GCF_012974585.1	NZ_CP048827	circular	3861977	38.99	0
Acinetobacter baumannii	GCF_012974585.1	NZ_CP048828	circular	264805	39.16	0.17
Acinetobacter baumannii	GCF_012974845.1	NZ_CP041148	circular	3998399	39.03	0
Acinetobacter baumannii	GCF_012974845.1	NZ_CP041149	circular	82016	38.33	-0.7
Acinetobacter baumannii	GCF_013377175.1	NZ_CP046898	circular	3929775	39.06	0
Acinetobacter baumannii	GCF_013377175.1	NZ_CP046901	circular	7852	33.79	-5.27
Acinetobacter baumannii	GCF_013377175.1	NZ_CP046900	circular	19147	34.67	-4.39
Acinetobacter baumannii	GCF_013377175.1	NZ_CP046899	circular	205113	38.32	-0.74
Acinetobacter baumannii	GCF_013394285.1	NZ_CP044519	circular	4054239	38.97	0
Acinetobacter baumannii	GCF_013394285.1	NZ_CP044520	circular	66277	46.13	7.16
Acinetobacter baumannii	GCF_013394285.1	NZ_CP044521	circular	12731	39.69	0.72
Acinetobacter baumannii	GCF_013416275.1	NZ_CP053218	circular	3699225	38.94	0
Acinetobacter baumannii	GCF_013416275.1	NZ_CP053219	circular	97161	39.9	0.96
Acinetobacter baumannii	GCF_013416275.1	NZ_CP053220	circular	63650	43.11	4.17
Acinetobacter baumannii	GCF_013416275.1	NZ_CP053221	circular	9613	34.3	-4.64
Acinetobacter baumannii	GCF_013787185.1	NZ_CP059386	circular	3800835	39.09	0
Acinetobacter baumannii	GCF_013787185.1	NZ_CP059387	circular	113330	41.64	2.55
Acinetobacter baumannii	GCF_013787185.1	NZ_CP059388	circular	9458	33.19	-5.9
Acinetobacter baumannii	GCF_013787185.1	NZ_CP059389	circular	5688	34.92	-4.17
Acinetobacter baumannii	GCF_013787185.1	NZ_CP059390	circular	4721	38.72	-0.37
Acinetobacter baumannii	GCF_014705825.1	NZ_CP061525	circular	4031161	39.21	0
Acinetobacter baumannii	GCF_014705825.1	NZ_CP061526	circular	14639	38.25	-0.96
Acinetobacter baumannii	GCF_014874575.1	NZ_CP059300	circular	4364474	38.93	0
Acinetobacter baumannii	GCF_014874575.1	NZ_CP059301	circular	174292	38.26	-0.67
Acinetobacter baumannii	GCF_014874575.1	NZ_CP059303	circular	12651	36.27	-2.66
Acinetobacter baumannii	GCF_014874575.1	NZ_CP059304	circular	9950	35.92	-3.01
Acinetobacter baumannii	GCF_014874575.1	NZ_CP059302	circular	5210	37.14	-1.79
Acinetobacter baumannii	GCF_016919505.2	NZ_CP070362	circular	4001634	39.05	0
Acinetobacter baumannii	GCF_016919505.2	NZ_CP070363	circular	1967	39.15	0.1
Acinetobacter baumannii	GCF_016919505.2	NZ_CP070364	circular	8731	34.37	-4.68
Acinetobacter baumannii	GCF_016919505.2	NZ_CP070365	circular	83362	37.42	-1.63
Acinetobacter baumannii	GCF_016919525.1	NZ_CP070358	circular	4016329	39.04	0
Acinetobacter baumannii	GCF_016919525.1	NZ_CP070359	circular	1967	39.15	0.11
Acinetobacter baumannii	GCF_016919525.1	NZ_CP070360	circular	8731	34.37	-4.67
Acinetobacter baumannii	GCF_016919525.1	NZ_CP070361	circular	87892	38.67	-0.37
Acinetobacter baumannii	GCF_017639875.1	NZ_CP072122	circular	4038785	39.04	0
Acinetobacter baumannii	GCF_017639875.1	NZ_CP072123	circular	218105	39.55	0.51
Acinetobacter baumannii	GCF_017639875.1	NZ_CP072124	circular	87529	33.99	-5.05
Acinetobacter baumannii	GCF_017639875.1	NZ_CP072125	circular	7540	34.67	-4.37
Acinetobacter baumannii	GCF_017639875.1	NZ_CP072126	circular	5679	36.1	-2.94
Acinetobacter baumannii	GCF_017723975.1	NZ_CP072270	circular	4091200	39.05	0
Acinetobacter baumannii	GCF_017723975.1	NZ_CP072271	circular	218105	39.55	0.5
Acinetobacter baumannii	GCF_017723975.1	NZ_CP072272	circular	68224	33.49	-5.56
Acinetobacter baumannii	GCF_017723975.1	NZ_CP072273	circular	7540	34.67	-4.38
Acinetobacter baumannii	GCF_017723975.1	NZ_CP072274	circular	5679	36.1	-2.95
Acinetobacter baumannii	GCF_017724115.1	NZ_CP072275	circular	4095769	39.04	0
Acinetobacter baumannii	GCF_017724115.1	NZ_CP072276	circular	218105	39.55	0.51
Acinetobacter baumannii	GCF_017724115.1	NZ_CP072277	circular	68225	33.49	-5.55
Acinetobacter baumannii	GCF_017724115.1	NZ_CP072278	circular	7540	34.67	-4.37
Acinetobacter baumannii	GCF_017724115.1	NZ_CP072279	circular	5679	36.1	-2.94
Acinetobacter baumannii	GCF_017724155.1	NZ_CP072280	circular	4096957	39.04	0
Acinetobacter baumannii	GCF_017724155.1	NZ_CP072281	circular	218105	39.55	0.51
Acinetobacter baumannii	GCF_017724155.1	NZ_CP072282	circular	87529	33.99	-5.05
Acinetobacter baumannii	GCF_017724155.1	NZ_CP072283	circular	7540	34.67	-4.37
Acinetobacter baumannii	GCF_017724155.1	NZ_CP072284	circular	5679	36.1	-2.94
Acinetobacter baumannii	GCF_017724195.1	NZ_CP072285	circular	4080146	39.05	0
Acinetobacter baumannii	GCF_017724195.1	NZ_CP072286	circular	218105	39.55	0.5
Acinetobacter baumannii	GCF_017724195.1	NZ_CP072287	circular	87529	33.99	-5.06
Acinetobacter baumannii	GCF_017724195.1	NZ_CP072288	circular	7540	34.67	-4.38
Acinetobacter baumannii	GCF_017724195.1	NZ_CP072289	circular	5679	36.1	-2.95
Acinetobacter baumannii	GCF_017724215.1	NZ_CP072290	circular	4095769	39.04	0
Acinetobacter baumannii	GCF_017724215.1	NZ_CP072291	circular	218105	39.55	0.51
Acinetobacter baumannii	GCF_017724215.1	NZ_CP072292	circular	68225	33.49	-5.55
Acinetobacter baumannii	GCF_017724215.1	NZ_CP072293	circular	7540	34.67	-4.37
Acinetobacter baumannii	GCF_017724215.1	NZ_CP072294	circular	5679	36.1	-2.94
Acinetobacter baumannii	GCF_017726495.1	NZ_CP072295	circular	4095778	39.04	0
Acinetobacter baumannii	GCF_017726495.1	NZ_CP072296	circular	218105	39.55	0.51
Acinetobacter baumannii	GCF_017726495.1	NZ_CP072297	circular	87529	33.99	-5.05
Acinetobacter baumannii	GCF_017726495.1	NZ_CP072298	circular	7540	34.67	-4.37
Acinetobacter baumannii	GCF_017726495.1	NZ_CP072299	circular	5679	36.1	-2.94
Acinetobacter baumannii	GCF_017726555.1	NZ_CP072300	circular	4095769	39.04	0
Acinetobacter baumannii	GCF_017726555.1	NZ_CP072301	circular	218105	39.55	0.51
Acinetobacter baumannii	GCF_017726555.1	NZ_CP072302	circular	68309	33.42	-5.62
Acinetobacter baumannii	GCF_017726555.1	NZ_CP072303	circular	7540	34.67	-4.37
Acinetobacter baumannii	GCF_017726555.1	NZ_CP072304	circular	5679	36.1	-2.94
Acinetobacter baumannii	GCF_017726575.1	NZ_CP072305	circular	3841218	39.02	0
Acinetobacter baumannii	GCF_017726575.1	NZ_CP072306	circular	55356	39.41	0.39
Acinetobacter baumannii	GCF_017726575.1	NZ_CP072307	circular	6520	39.59	0.57
Acinetobacter baumannii	GCF_017742855.1	NZ_CP072398	circular	4081424	39.05	0
Acinetobacter baumannii	GCF_017742855.1	NZ_CP072399	circular	218105	39.55	0.5
Acinetobacter baumannii	GCF_017742855.1	NZ_CP072400	circular	87529	33.99	-5.06
Acinetobacter baumannii	GCF_017742855.1	NZ_CP072401	circular	7540	34.67	-4.38
Acinetobacter baumannii	GCF_017742855.1	NZ_CP072402	circular	5679	36.1	-2.95
Acinetobacter baumannii	GCF_018135585.1	NZ_CP073060	circular	3877093	38.87	0
Acinetobacter baumannii	GCF_018135585.1	NZ_CP073061	circular	91083	39.87	1
Acinetobacter baumannii	GCF_018604365.1	NZ_CP071763	circular	3965259	39	0
Acinetobacter baumannii	GCF_018604365.1	NZ_CP071764	circular	2277	39.92	0.92
Acinetobacter baumannii	GCF_018604365.1	NZ_CP071765	circular	8731	34.37	-4.63
Acinetobacter baumannii	GCF_018808925.1	NZ_CP048849	circular	4173759	39.36	0
Acinetobacter baumannii	GCF_018808925.1	NZ_CP048851	circular	132632	36.69	-2.67
Acinetobacter baumannii	GCF_018808925.1	NZ_CP048850	circular	2277	39.92	0.56
Acinetobacter baumannii	GCF_018831125.1	NZ_CP048131	circular	4027041	39.02	0
Acinetobacter baumannii	GCF_018831125.1	NZ_CP048132	circular	6078	39.26	0.24
Acinetobacter baumannii	GCF_018831125.1	NZ_CP048133	circular	8731	34.37	-4.65
Acinetobacter baumannii	GCF_018831125.1	NZ_CP048134	circular	74916	33.68	-5.34
Acinetobacter baumannii	GCF_018831125.1	NZ_CP048135	circular	208004	38.8	-0.22
Acinetobacter baumannii	GCF_019076685.1	NZ_CP060994	circular	3778436	39.12	0
Acinetobacter baumannii	GCF_019076685.1	NZ_CP060995	circular	91773	39.93	0.81
Acinetobacter baumannii	GCF_019076685.1	NZ_CP060996	circular	13325	35.95	-3.17
Acinetobacter baumannii	GCF_019458485.1	NZ_CP080452	circular	4033258	39.19	0
Acinetobacter baumannii	GCF_019458485.1	NZ_CP080453	circular	2178	39.03	-0.16
Acinetobacter baumannii	GCF_019458485.1	NZ_CP080454	circular	2725	37.8	-1.39
Acinetobacter baumannii	GCF_019458485.1	NZ_CP080455	circular	6772	36.16	-3.03
Acinetobacter baumannii	GCF_019458485.1	NZ_CP080456	circular	8731	34.37	-4.82
Acinetobacter baumannii	GCF_019703285.1	NZ_AP024802	circular	3920683	39.22	0
Acinetobacter baumannii	GCF_019703285.1	NZ_AP024803	circular	90090	40.39	1.17
Acinetobacter baumannii	GCF_019703285.1	NZ_AP024812	circular	2444	36.42	-2.8
Acinetobacter baumannii	GCF_019703285.1	NZ_AP024813	circular	2278	39.9	0.68
Acinetobacter baumannii	GCF_019703285.1	NZ_AP024804	circular	12817	35.88	-3.34
Acinetobacter baumannii	GCF_019703285.1	NZ_AP024805	circular	10831	35.81	-3.41
Acinetobacter baumannii	GCF_019703285.1	NZ_AP024806	circular	8948	34.79	-4.43
Acinetobacter baumannii	GCF_019703285.1	NZ_AP024807	circular	7104	37.81	-1.41
Acinetobacter baumannii	GCF_019703285.1	NZ_AP024808	circular	5049	37.16	-2.06
Acinetobacter baumannii	GCF_019703285.1	NZ_AP024809	circular	4293	41.14	1.92
Acinetobacter baumannii	GCF_019703285.1	NZ_AP024810	circular	3948	41.01	1.79
Acinetobacter baumannii	GCF_019703285.1	NZ_AP024811	circular	3496	36.81	-2.41
Acinetobacter baumannii	GCF_019903155.1	NZ_CP059542	circular	3970467	39.05	0
Acinetobacter baumannii	GCF_019903155.1	NZ_CP059545	circular	7369	36.86	-2.19
Acinetobacter baumannii	GCF_019903155.1	NZ_CP059544	circular	11020	38.36	-0.69
Acinetobacter baumannii	GCF_019903155.1	NZ_CP059543	circular	117806	42.84	3.79
Acinetobacter baumannii	GCF_019997865.1	NZ_CP083181	circular	3854806	39.11	0
Acinetobacter baumannii	GCF_019997865.1	NZ_CP083182	circular	104309	40	0.89
Acinetobacter baumannii	GCF_021899715.1	NZ_CP091596	circular	4161539	39.08	0
Acinetobacter baumannii	GCF_021899715.1	NZ_CP091598	circular	117234	36.05	-3.03
Acinetobacter baumannii	GCF_021899715.1	NZ_CP091595	circular	73145	33.58	-5.5
Acinetobacter baumannii	GCF_021899715.1	NZ_CP091597	circular	11378	39.42	0.34
Acinetobacter baumannii	GCF_022369355.1	NZ_CP059474	circular	3792708	39.05	0
Acinetobacter baumannii	GCF_022369355.1	NZ_CP059475	circular	113429	41.13	2.08
Acinetobacter baumannii	GCF_022369355.1	NZ_CP059476	circular	57742	38.32	-0.73
Acinetobacter baumannii	GCF_023809705.1	NZ_CP098795	circular	4048264	38.95	0
Acinetobacter baumannii	GCF_023809705.1	NZ_CP098796	circular	141631	42.55	3.6
Acinetobacter baumannii	GCF_023809705.1	NZ_CP098797	circular	135066	38.77	-0.18
Acinetobacter baumannii	GCF_023809705.1	NZ_CP098798	circular	10043	36.31	-2.64
Acinetobacter baumannii	GCF_023809705.1	NZ_CP098799	circular	5452	34.96	-3.99
Acinetobacter baumannii	GCF_023809705.1	NZ_CP098800	circular	257	39.69	0.74
Acinetobacter baumannii	GCF_024139035.1	NZ_CP076812	circular	4205863	38.99	0
Acinetobacter baumannii	GCF_024139035.1	NZ_CP076813	circular	9197	39.72	0.73
Acinetobacter baumannii	GCF_024139075.1	NZ_CP076817	circular	3970830	39.23	0
Acinetobacter baumannii	GCF_024139075.1	NZ_CP076818	circular	99399	36.02	-3.21
Acinetobacter baumannii	GCF_024139075.1	NZ_CP076819	circular	13776	40.17	0.94
Acinetobacter baumannii	GCF_024139075.1	NZ_CP076820	circular	9543	33.46	-5.77
Acinetobacter baumannii	GCF_024205285.1	NZ_CP088895	circular	3862196	38.97	0
Acinetobacter baumannii	GCF_024205285.1	NZ_CP088896	circular	12709	32.94	-6.03
Acinetobacter baumannii	GCF_024205285.1	NZ_CP088897	circular	4554	41.26	2.29
Acinetobacter baumannii	GCF_024205285.1	NZ_CP088898	circular	2924	37.82	-1.15
Acinetobacter baumannii	GCF_024205285.1	NZ_CP088899	circular	2742	37.24	-1.73
Acinetobacter baumannii	GCF_024205285.1	NZ_CP088900	circular	2309	38.54	-0.43
Acinetobacter baumannii	GCF_024426665.1	NZ_CP098521	circular	4056235	39.06	0
Acinetobacter baumannii	GCF_024426665.1	NZ_CP098522	circular	198716	39.13	0.07
Acinetobacter baumannii	GCF_024749385.1	NZ_CP087304	circular	4012228	39.2	0
Acinetobacter baumannii	GCF_024749385.1	NZ_CP087306	circular	8731	34.37	-4.83
Acinetobacter baumannii	GCF_024749385.1	NZ_CP087307	circular	2359	38.87	-0.33
Acinetobacter baumannii	GCF_024749385.1	NZ_CP087305	linear	9083	34.23	-4.97
Acinetobacter baumannii	GCF_024749385.1	NZ_CP087308	linear	2097	35.72	-3.48
Acinetobacter baumannii	GCF_024749425.1	NZ_CP087325	circular	3772535	38.96	0
Acinetobacter baumannii	GCF_024749425.1	NZ_CP087326	circular	113509	39.74	0.78
Acinetobacter baumannii	GCF_024749425.1	NZ_CP087327	circular	10080	34.15	-4.81
Acinetobacter baumannii	GCF_024749485.1	NZ_CP087317	circular	4058693	39.23	0
Acinetobacter baumannii	GCF_024749485.1	NZ_CP087319	circular	36555	39.63	0.4
Acinetobacter baumannii	GCF_024749485.1	NZ_CP087318	linear	37306	39.98	0.75
Acinetobacter baumannii	GCF_024749485.1	NZ_CP087320	linear	1504	37.5	-1.73
Acinetobacter baumannii	GCF_024749505.1	NZ_CP087300	circular	3759599	39	0
Acinetobacter baumannii	GCF_024749505.1	NZ_CP087301	circular	47260	38.15	-0.85
Acinetobacter baumannii	GCF_024749505.1	NZ_CP087302	circular	9738	36.25	-2.75
Acinetobacter baumannii	GCF_024749505.1	NZ_CP087303	circular	4677	37.22	-1.78
Acinetobacter baumannii	GCF_024749525.1	NZ_CP087312	circular	3860314	39.16	0
Acinetobacter baumannii	GCF_024749525.1	NZ_CP087313	circular	223334	38.44	-0.72
Acinetobacter baumannii	GCF_024749525.1	NZ_CP087314	circular	70100	33.48	-5.68
Acinetobacter baumannii	GCF_024749525.1	NZ_CP087315	circular	14545	40.23	1.07
Acinetobacter baumannii	GCF_024749525.1	NZ_CP087316	circular	6078	39.24	0.08
Acinetobacter baumannii	GCF_024749625.1	NZ_CP087335	circular	4039002	39.07	0
Acinetobacter baumannii	GCF_024749625.1	NZ_CP087336	circular	115180	41.49	2.42
Acinetobacter baumannii	GCF_024749625.1	NZ_CP087337	circular	102971	39.71	0.64
Acinetobacter baumannii	GCF_024749625.1	NZ_CP087338	circular	32159	39.03	-0.04
Acinetobacter baumannii	GCF_024749625.1	NZ_CP087339	circular	11244	35.23	-3.84
Acinetobacter baumannii	GCF_025258705.1	NZ_CP104335	circular	4089165	39.12	0
Acinetobacter baumannii	GCF_025258705.1	NZ_CP104338	linear	1296	38.04	-1.08
Acinetobacter baumannii	GCF_025258705.1	NZ_CP104334	linear	4650	29.89	-9.23
Acinetobacter baumannii	GCF_025258705.1	NZ_CP104337	circular	50089	39.46	0.34
Acinetobacter baumannii	GCF_025258705.1	NZ_CP104336	linear	328511	38.8	-0.32
Acinetobacter baumannii	GCF_025258745.1	NZ_CP104340	circular	4091603	39.12	0
Acinetobacter baumannii	GCF_025258745.1	NZ_CP104341	circular	50022	39.54	0.42
Acinetobacter baumannii	GCF_025258745.1	NZ_CP104339	circular	329791	38.79	-0.33
Acinetobacter baumannii	GCF_025258765.1	NZ_CP104342	circular	4091451	39.12	0
Acinetobacter baumannii	GCF_025258765.1	NZ_CP104343	circular	335718	38.67	-0.45
Acinetobacter baumannii	GCF_025258765.1	NZ_CP104344	circular	9935	34.97	-4.15
Acinetobacter baumannii	GCF_025258785.1	NZ_CP104347	circular	4095798	39.13	0
Acinetobacter baumannii	GCF_025258785.1	NZ_CP104346	circular	50025	39.54	0.41
Acinetobacter baumannii	GCF_025258785.1	NZ_CP104345	circular	338291	38.73	-0.4
Acinetobacter baumannii	GCF_025258805.1	NZ_CP104350	circular	4091503	39.12	0
Acinetobacter baumannii	GCF_025258805.1	NZ_CP104349	circular	50025	39.53	0.41
Acinetobacter baumannii	GCF_025258805.1	NZ_CP104348	circular	335558	38.67	-0.45
Acinetobacter baumannii	GCF_025258845.1	NZ_CP104351	circular	4092451	39.12	0
Acinetobacter baumannii	GCF_025258845.1	NZ_CP104352	circular	335718	38.67	-0.45
Acinetobacter baumannii	GCF_025258845.1	NZ_CP104353	circular	9935	34.97	-4.15
Acinetobacter baumannii	GCF_025264005.1	NZ_CP103338	circular	3686394	39.26	0
Acinetobacter baumannii	GCF_025264005.1	NZ_CP103339	circular	85026	40.49	1.23
Acinetobacter baumannii	GCF_025264005.1	NZ_CP103340	circular	50018	35.13	-4.13
Acinetobacter baumannii	GCF_025264005.1	NZ_CP103341	circular	13439	35.27	-3.99
Acinetobacter baumannii	GCF_025264005.1	NZ_CP103342	circular	2421	37.55	-1.71
Acinetobacter baumannii	GCF_025264005.1	NZ_CP103343	circular	2368	39.48	0.22
Acinetobacter baumannii	GCF_025264005.1	NZ_CP103344	circular	2278	39.86	0.6
Acinetobacter baumannii	GCF_025369955.1	NZ_CP104449	circular	50024	39.57	0.45
Acinetobacter baumannii	GCF_025369955.1	NZ_CP104448	circular	4092895	39.12	0
Acinetobacter baumannii	GCF_025369955.1	NZ_CP104447	circular	335722	38.67	-0.45
Acinetobacter baumannii	GCF_025722955.1	NZ_CP106988	circular	4000035	39.14	0
Acinetobacter baumannii	GCF_025722955.1	NZ_CP106989	circular	67024	33.37	-5.77
Acinetobacter baumannii	GCF_025722955.1	NZ_CP106990	circular	10967	36.92	-2.22
Acinetobacter baumannii	GCF_025722955.1	NZ_CP106991	circular	2272	38.69	-0.45
Acinetobacter baumannii	GCF_025853995.1	NZ_CP107587	circular	4057314	39.01	0
Acinetobacter baumannii	GCF_025853995.1	NZ_CP107588	circular	67019	33.38	-5.63
Acinetobacter baumannii	GCF_025853995.1	NZ_CP107589	circular	11625	38.23	-0.78
Acinetobacter baumannii	GCF_025854015.1	NZ_CP107590	circular	4062852	39	0
Acinetobacter baumannii	GCF_025854015.1	NZ_CP107591	circular	67019	33.38	-5.62
Acinetobacter baumannii	GCF_025854015.1	NZ_CP107592	circular	11625	38.23	-0.77
Acinetobacter baumannii	GCF_025854155.1	NZ_CP107605	circular	4064267	39.01	0
Acinetobacter baumannii	GCF_025854155.1	NZ_CP107606	circular	67019	33.38	-5.63
Acinetobacter baumannii	GCF_025854155.1	NZ_CP107607	circular	11625	38.23	-0.78
Acinetobacter baumannii	GCF_026062515.1	NZ_CP110462	circular	3983259	38.97	0
Acinetobacter baumannii	GCF_026062515.1	NZ_CP110463	circular	6078	39.17	0.2
Acinetobacter baumannii	GCF_026062515.1	NZ_CP110464	circular	12952	36.67	-2.3
Acinetobacter baumannii	GCF_026062515.1	NZ_CP110465	circular	75126	43.25	4.28
Acinetobacter baumannii	GCF_026062515.1	NZ_CP110466	circular	80243	40.54	1.57
Acinetobacter baumannii	GCF_026062515.1	NZ_CP110467	circular	124107	35.09	-3.88
Acinetobacter baumannii	GCF_026062515.1	NZ_CP110468	circular	141033	36.11	-2.86
Acinetobacter baumannii	GCF_028634015.1	NZ_CP131950	circular	3924187	39.12	0
Acinetobacter baumannii	GCF_028634015.1	NZ_CP131951	circular	107426	42.62	3.5
Acinetobacter baumannii	GCF_028634015.1	NZ_CP131952	circular	14639	38.24	-0.88
Acinetobacter baumannii	GCF_028634015.1	NZ_CP131953	circular	2024	37.5	-1.62
[truncated: 28,188 more rows]

## Sheet: Pd-4
The information for 36,322 bacterial genomes along with the screening process files -- 6,614 bacterial genomes containing potential chromids (derived from Pd-3 by removing sequences where the GC content difference between a 'secondary replicon' and chromosome exceeded 1%).
[truncated: 16,499 more rows]

[truncated: 1 more sheets: Pd-5]
