# Supplementary material for: Unexplored diversity and potential functions of extra-chromosomal elements
Source: mSystems. 2025 Aug 19;10(9):e00175-25. doi: 10.1128/msystems.00175-25 (PMC12456017; doi:10.1128/msystems.00175-25)
Supplement: Table S1 — Information on 1,104 chromids and their corresponding bacterial chromosomes. [file msystems.00175-25-s0003.xlsx]

## Sheet: Supplementary Table 1
Supplementary Table 1 Information on 1163 chromids and their corresponding bacterial chromosomes.
Species	Phylum	Genome_Accession	Replicon_Accession	Replicon_Organization	Size_bp	GC_Content_%	GC_difference_%	Rep	Par	Core	Dinucleotide_Distance	Antibiotic resistance genes	tRNA	rRNA	Defense	Numb_CRISPR	Cas
Acaryochloris sp.	Cyanobacteriota (cyanobacteria)(blue-green bacteria)	GCF_021497025.1	NZ_CP071717	circular	5699248	47.01	0		Paraib,COG1192,COG1192,CbiA,ParBc,CbiA,CbiA,Paraib,COG1192,COG1192,CbiA,COG1192,Paraib,COG1192,COG1192,Paraib,COG0206,COG1192,COG1386	Ribosomal_S9,Ribosomal_S8,Ribosomal_L10,GrpE,PNPase,rsmH,ruvB,era,trmD,rplW,rplE,rplC,rplF,rpsQ,rpsM,rpsP,rpmC,prfA,rpsT,ybeY,rplQ,rplR,rplU,rpmA,ftsY,smpB,ychF,tsf,rplI,rpsR,rpsF,infC,infC,alaS,ileS,leuS,serS,truB,hisS,pheS,pheT,infB,frr,ksgA,rplL,nusG,rpsO,ffh,secY,rpsL,rpsC,rpsB,rpsD,rpsE,rplS,rpsG,rplT,rplV,rpsJ,rpsS,rplM,rplN,rplO,rplX,rplP,rplA,rplB,dnaG,lepA,rplK,nusA,recA,recA,recA,rpoB,r…	0	vanY gene in vanF cluster,vanT gene in vanG cluster,adeF,vanY gene in vanM cluster	Arg,Pro,Gly,Gly,Pro,Thr,Glu,Leu,Lys,Arg,Ser,Pro,Undet,Undet,Undet,Pro,Ser,Trp,Undet,Ile2,Gln,Gly,Val,Ala,Asp,Met,Leu,Tyr,Thr,Ala,Ile,Ala,Arg,Arg,Val,Phe,Asn,Val,Ser,His,Ser,Cys,Ile2,Thr,fMet,Ile,Ala,Leu,Leu,Asp,Cys,Trp,Tyr,Ser,Arg,Asn,Gln,Gln,Leu,Leu,Leu,Leu,Pro,Lys,Met,Undet,Arg	23S,16S,16S,23S	AbiJ,RM_Type_I,MazEF,SoFic,Retron_XIII,Septu	6	N/A
Acaryochloris sp.		GCF_021497025.1	NZ_CP071721	circular	180652	46.32	-0.69	RCR-13	ParBc,Paraib,COG1192	recA	0.505605	vanY gene in vanM cluster	N/A	N/A	N/A	4	N/A
Anabaena cylindrica		GCF_000317695.1	NC_019771	circular	6395836	38.8	0	RCR-13,RCR-13,RCR-13	Paraib,CbiA,Paraib,COG1192,COG1192,Paraib,CbiA,ParBc,ParBc,CbiA,Paraib,CbiA,Paraib,CbiA,CbiA,CbiA,COG1192,COG1192,COG0206,334F5,Paraib,COG1192,COG1386	Ribosomal_S9,Ribosomal_S8,Ribosomal_L10,GrpE,GrpE,GrpE,GrpE,PNPase,rpmI,rsmH,ruvB,era,trmD,rplW,rplE,rplC,rplF,rpsQ,rpsM,rpsP,rpmC,prfA,rpsT,ybeY,rplQ,rplR,rplU,rpmA,ftsY,smpB,ychF,tsf,rplI,rpsR,rpsF,infC,alaS,ileS,leuS,serS,truB,hisS,fmt,pheS,pheT,infB,frr,ksgA,rplL,nusG,rpsO,ffh,secA,secY,rpsL,rpsC,rpsB,rpsD,rpsE,rplS,rpsG,rplT,rplV,rpsJ,rpsS,rplM,rplN,rplO,rplX,rplP,rplA,rplB,dnaG,lepA,rplK,nu…	0	vanT gene in vanG cluster,vanH gene in vanB cluster,vanY gene in vanA cluster,adeF	Ile,Ala,Pro,Glu,Arg,Asp,Cys,Ile2,Trp,Glu,Tyr,Ser,Phe,Asn,Gln,Leu,Pro,Leu,Leu,Lys,Leu,Met,Undet,Tyr,Thr,Lys,Thr,Pro,Cys,Ser,Leu,Gly,Asp,Leu,Arg,Thr,Leu,Undet,Undet,Arg,Gly,Gly,Gln,Thr,Gly,Val,Ile2,fMet,Ser,Arg,Ile,Ala,Asn,Val,Met,Trp,Ile,Lys,His,Phe,Ser,Lys,Ala,Pro,Ala,Leu,Leu,Ser	23S,16S,16S,23S,23S,16S,16S,23S	Shedu,AbiL,RM_Type_I,RM_Type_I,RM_Type_II,RM_Type_II,RM_Type_II,RM_Type_I,RM_Type_II,RM_Type_II,RM_Type_IIG,RM_Type_I,RM_Type_II,CAS_Class2-Subtype-V-K,CAS_Class1-Subtype-I-D,CAS_Class2-Subtype-V-K,CAS_Class1-Subtype-III-D,PARIS_I,PARIS_II,PARIS_I,PARIS_I_merge,pAgo_LongA,Dazbog,SanaTA,Eleos,Pycsar,MazEF,Septu,PsyrTA,DarTG,Septu,Septu,Septu,Menshen,Mokosh_Type_I_E,Shango	25	cas2_I_II_III_IV_V_VI_3,cas1_I_II_III_IV_V_VI_1,cas4_I_II_III_IV_V_VI_1,cas6_I_II_III_IV_V_VI_15,csc1gr5_I-D_2,csc2gr7_I-D_1,cas10d_I-D_3,PD_DExK_I_II_III_IV_V_VI_1,WYL_I_II_III_IV_V_VI_3,csx3_I_III_4,csx3_I_III_3,cas10_III_6,csm3gr7_III-A_III-D_10,csx10gr5_III-D_2,csm2gr11_III-D_5,csm6_III_3,csm3gr7_III-A_III-D_2,PD_DExK_I_II_III_IV_V_VI_4,csm3gr7_III-A_III-D_10,csx19_III-D_1,csx21_III-D_3
Anabaena cylindrica		GCF_000317695.1	NC_020157	circular	177682	38.08	-0.72	RCR-13	Paraia,parB_part,COG3640	dnaX,TIGR00663,TIGR01128	0.428988		N/A	N/A	Lamassu-Mrr,CAS_Class1-Subtype-III-C	0	cmr1gr7_III-B_III-C_3,cmr6gr7_III-C_1,cas10_III-C_3,cmr4gr7_III-B_III-C_2,cmr5gr11_III-C_11,cmr3gr5_III-C_1
Chroococcidiopsis sp.		GCF_023546805.1	NZ_CP097480	circular	6353536	44.43	0		parB_part,CbiA,Paraib,COG1192,Paraib,COG1192,COG1192,Paraib,Paraib,Paraib,COG1192,COG1192,Paraib,Paraib,CbiA,ParBc,CbiA,CbiA,CbiA,COG1192,Paraib,COG1192,COG1192,COG1192,COG0206,COG1192,COG1386	Ribosomal_S9,Ribosomal_S8,Ribosomal_L10,GrpE,PNPase,rpmI,rsmH,ruvB,era,trmD,rplW,rplE,rplC,rplF,rpsQ,rpsM,rpsP,rpmC,prfA,rpsT,ybeY,rplQ,rplR,rplU,rpmA,ftsY,smpB,ychF,tsf,rplI,rpsR,rpsF,infC,alaS,ileS,leuS,serS,truB,hisS,fmt,pheS,pheT,infB,frr,ksgA,rplL,nusG,rpsO,ffh,secA,secY,rpsL,rpsC,rpsB,rpsD,rpsE,rplS,rpsG,rplT,rplV,rpsJ,rpsS,rplM,rplN,rplO,rplX,rplP,rplB,dnaG,lepA,rplK,nusA,recA,rpoB,rpoA,dn…	0	FosXCC,vanY gene in vanB cluster,adeF,vanT gene in vanG cluster,adeF,FosXCC,adeF	Gln,Ser,Ser,Tyr,Ile,Leu,Val,Arg,Asn,Gly,Gly,Pro,Ser,Arg,Leu,Tyr,Thr,Ala,Gly,Gly,Asp,Glu,Phe,Leu,Ile,Pro,Ile,Ile,Ser,His,Thr,Ser,Arg,Lys,Leu,Val,Thr,Leu,Trp,Arg,Phe,Met,Pro,Cys,Ala,Ile2,Ala	16S,23S,16S,23S,23S,16S	RM_Type_I,RM_Type_IIG,RM_Type_IIG,RM_Type_IIG,CAS_Class1-Subtype-I-D,MazEF,MazEF,BREX_I,pAgo_LongA,Septu,Mokosh_Type_I_E,Dnd_ABCDE	23	cas2_I_II_III_IV_V_VI_3,cas1_I_II_III_IV_V_VI_1,cas4_I_II_III_IV_V_VI_1,cas6_I_II_III_IV_V_VI_15,cas3_I-D_4,csc1gr5_I-D_2,csc2gr7_I-D_1,cas10d_I-D_9,WYL_I_II_III_IV_V_VI_1
Chroococcidiopsis sp.		GCF_023546805.1	NZ_CP097481	circular	319096	45.08	0.65	RCR-13	parB_part,Paraib,COG3640	dnaX,TIGR00663,TIGR01128	0.528303		N/A	N/A	AbiE,RM_Type_IIG	0	N/A
Crocosphaera subtropica		GCF_000017845.1	NC_010546	circular	4934271	37.88	0	RCR-13,RCR-13	Paraib,CbiA,COG1192,Paraib,CbiA,CbiA,Paraib,CbiA,COG1192,Paraib,CbiA,Paraib,CbiA,COG1192,COG0206,COG1192,COG1386,Paraib	Ribosomal_S9,Ribosomal_S8,Ribosomal_L10,GrpE,PNPase,rpmI,rsmH,ruvB,era,trmD,rplW,rplE,rplC,rplF,rpsQ,rpsM,rpsP,rpmC,prfA,rpsT,ybeY,rplQ,rplR,rplU,rpmA,ftsY,smpB,ychF,tsf,rplI,rpsR,rpsF,infC,infC,alaS,ileS,leuS,serS,truB,hisS,fmt,pheS,pheT,infB,frr,ksgA,rplL,nusG,rpsO,ffh,secA,secY,rpsL,rpsC,rpsB,rpsD,rpsE,rplS,rpsG,rplT,rplV,rpsJ,rpsS,rplM,rplN,rplO,rplX,rplP,rplA,rplB,dnaG,lepA,rplK,nusA,recA,rp…	0	adeF,vanH gene in vanO cluster,vanY gene in vanA cluster,vanT gene in vanG cluster	Leu,Gly,Leu,Leu,Met,Met,Undet,Undet,Ala,Arg,Arg,Val,Asn,Ser,Val,Ile,Ile,Gln,Ser,Glu,His,Phe,Pro,Cys,Ala,Lys,Asp,Ala,Ser,Thr,Pro,Gly,Gly,Ile2,fMet,Arg,Tyr,Thr,Trp,Thr,Ser,Leu,Pro	16S,23S,16S,23S	RM_Type_II,RM_Type_IV,RM_Type_II,RM_Type_IIG,RM_Type_II,RM_Type_II,RM_Type_II,RM_Type_II,CAS_Class1-Subtype-III-B,CAS_Class1-Subtype-I-B,CAS_Class2-Subtype-V-K,CapRel,PARIS_II,Retron_I_C,Eleos,DRT_5,Mokosh_Type_I_B	12	WYL_I_II_III_IV_V_VI_1,cas6_I_II_III_IV_V_VI_21,cas3_I_2,cas8b3_I-B_1,cas7_I-B_6,cas5_I-B_7,cas1_I_II_III_IV_V_VI_1,cas2_I_II_III_IV_V_VI_13,cas2_I_II_III_IV_V_VI_3,cas1_I_II_III_IV_V_VI_1,csx18_III_1,WYL_I_II_III_IV_V_VI_4,cas10_III_1,cmr3gr5_III-B_III-C_5,cmr4gr7_III-B_III-C_1,cmr5gr11_III-B_17,cmr6gr7_III-B_1
Crocosphaera subtropica		GCF_000017845.1	NC_010547	linear	429701	38.57	0.69	RCR-13,RCR-13	parB_part,parB_part,Paraib,COG1192,COG1192	dnaX,TIGR00435,TIGR00663	0.696473		Undet	N/A	RM_Type_IIG	0	N/A
Leptolyngbya boryana		GCF_002142475.1	NZ_AP014638	linear	6176364	46.99	0	RCR-13	CbiA,COG1192,COG1192,Paraib,COG1192,Paraia,CbiA,ParBc,CbiA,Paraib,CbiA,COG3640,CbiA,Paraib,COG1192,Paraib,Paraib,COG1192,COG1192,COG1192,COG3640,Paraib,COG0206,COG1386	Ribosomal_S9,Ribosomal_S8,Ribosomal_L10,GrpE,PNPase,rpmI,rsmH,ruvB,era,trmD,rplW,rplE,rplC,rplF,rpsQ,rpsM,rpsP,rpmC,prfA,rpsT,ybeY,rplQ,rplR,rplU,rpmA,ftsY,smpB,ychF,tsf,rplI,rpsR,rpsF,infC,alaS,ileS,leuS,serS,truB,hisS,fmt,pheS,pheT,infB,frr,ksgA,rplL,nusG,rpsO,ffh,secA,secY,rpsL,rpsC,rpsB,rpsD,rpsE,rplS,rpsG,rplT,rplV,rpsJ,rpsS,rplM,rplN,rplO,rplX,rplP,rplA,rplB,dnaG,lepA,rplK,nusA,recA,rpoB,rp…	0	vanT gene in vanG cluster,vanY gene in vanB cluster,vanY gene in vanF cluster,adeF,vanY gene in vanB cluster	Lys,Ile,Ala,Gly,Ser,Asn,Leu,Val,Leu,Leu,Met,Cys,Met,Trp,Glu,Tyr,Ser,Phe,Asn,Gln,Gln,Leu,Pro,Leu,Leu,Ile,Lys,Leu,Met,Thr,Gly,Arg,Arg,Ala,His,Ser,Glu,Pro,Asp,Ser,Tyr,Thr,Ala,Pro,Ser,Leu,Val,Thr,Gly,Phe,Thr,Gly,Gln,Cys,Undet,Undet,fMet,Val,Arg,Ile2,Trp,Ser,Arg,Ile,Ala,Thr,His,Ile,Ala,Lys,Pro,Leu,Ser,Arg	16S,23S,23S,16S,23S,16S	RM_Type_I,RM_Type_I,CAS_Class2-Subtype-V-K,CBASS_I,Eleos,SoFic,MazEF	11	cas12k_V-K_1
Leptolyngbya boryana		GCF_002142475.1	NZ_AP014640	linear	504942	46.89	-0.1	RCR-13	Paraib,parB_part,ParBc,Paraib,Paraib,COG3640	dnaX,TIGR01128	0.536598		N/A	N/A	Lamassu-Mrr,CAS_Class1-Subtype-III-B	4	WYL_I_II_III_IV_V_VI_4,cas10_III-B_12,cmr3gr5_III-B_III-C_8,cmr4gr7_III-B_III-C_1,cmr5gr11_III-B_12,cmr6gr7_III-B_1,csx1_III_15,csx18_III_1,cas1_I_II_III_IV_V_VI_1,cas2_I_II_III_IV_V_VI_3
Leptolyngbya boryana		GCF_002142495.1	NZ_AP014642	linear	6176365	46.99	0	RCR-13	CbiA,COG1192,COG1192,Paraib,COG1192,Paraia,CbiA,ParBc,CbiA,Paraib,CbiA,COG3640,CbiA,Paraib,COG1192,Paraib,Paraib,COG1192,COG1192,COG1192,COG3640,Paraib,COG0206,COG1386	Ribosomal_S9,Ribosomal_S8,Ribosomal_L10,GrpE,PNPase,rpmI,rsmH,ruvB,era,trmD,rplW,rplE,rplC,rplF,rpsQ,rpsM,rpsP,rpmC,prfA,rpsT,ybeY,rplQ,rplR,rplU,rpmA,ftsY,smpB,ychF,tsf,rplI,rpsR,rpsF,infC,alaS,ileS,leuS,serS,truB,hisS,fmt,pheS,pheT,infB,frr,ksgA,rplL,nusG,rpsO,ffh,secA,secY,rpsL,rpsC,rpsB,rpsD,rpsE,rplS,rpsG,rplT,rplV,rpsJ,rpsS,rplM,rplN,rplO,rplX,rplP,rplA,rplB,dnaG,lepA,rplK,nusA,recA,rpoB,rp…	0	vanT gene in vanG cluster,vanY gene in vanB cluster,vanY gene in vanF cluster,adeF,vanY gene in vanB cluster	Lys,Ile,Ala,Gly,Ser,Asn,Leu,Val,Leu,Leu,Met,Cys,Met,Trp,Glu,Tyr,Ser,Phe,Asn,Gln,Gln,Leu,Pro,Leu,Leu,Ile,Lys,Leu,Met,Thr,Gly,Arg,Arg,Ala,His,Ser,Glu,Pro,Asp,Ser,Tyr,Thr,Ala,Pro,Ser,Leu,Val,Thr,Gly,Phe,Thr,Gly,Gln,Cys,Undet,Undet,fMet,Val,Arg,Ile2,Trp,Ser,Arg,Ile,Ala,Thr,His,Ile,Ala,Lys,Pro,Leu,Ser,Arg	16S,23S,23S,16S,23S,16S	RM_Type_I,RM_Type_I,CAS_Class2-Subtype-V-K,CBASS_I,Eleos,SoFic,MazEF	11	cas12k_V-K_1
Leptolyngbya boryana		GCF_002142495.1	NZ_AP014644	linear	504942	46.89	-0.1	RCR-13	Paraib,parB_part,ParBc,Paraib,Paraib,COG3640	dnaX,TIGR01128	0.53661		N/A	N/A	Lamassu-Mrr,CAS_Class1-Subtype-III-B	4	WYL_I_II_III_IV_V_VI_4,cas10_III-B_12,cmr3gr5_III-B_III-C_8,cmr4gr7_III-B_III-C_1,cmr5gr11_III-B_12,cmr6gr7_III-B_1,csx1_III_15,csx18_III_1,cas1_I_II_III_IV_V_VI_1,cas2_I_II_III_IV_V_VI_3
Leptolyngbya boryana		GCF_022372495.1	NZ_CP092419	circular	6249019	47.02	0	RCR-13	CbiA,COG1192,COG1192,Paraib,COG1192,Paraia,CbiA,ParBc,CbiA,Paraib,CbiA,COG3640,Paraib,CbiA,Paraib,COG1192,Paraib,Paraib,COG1192,COG1192,COG1192,COG3640,Paraib,COG0206,COG1386	Ribosomal_S9,Ribosomal_S8,Ribosomal_L10,GrpE,PNPase,rpmI,rsmH,ruvB,era,trmD,rplW,rplE,rplC,rplF,rpsQ,rpsM,rpsP,rpmC,prfA,rpsT,ybeY,rplQ,rplR,rplU,rpmA,ftsY,smpB,ychF,tsf,rplI,rpsR,rpsF,infC,alaS,ileS,leuS,serS,truB,hisS,fmt,pheS,pheT,infB,frr,ksgA,rplL,nusG,rpsO,ffh,secA,secY,rpsL,rpsC,rpsB,rpsD,rpsE,rplS,rpsG,rplT,rplV,rpsJ,rpsS,rplM,rplN,rplO,rplX,rplP,rplA,rplB,dnaG,lepA,rplK,nusA,recA,rpoB,rp…	0	vanY gene in vanB cluster,vanT gene in vanG cluster,vanY gene in vanB cluster,adeF,vanY gene in vanF cluster	Ser,Arg,Phe,Thr,Gly,Gln,Cys,Undet,Undet,fMet,Val,Val,Arg,Ile2,Trp,Ser,Arg,Ile,Ala,Thr,His,Ile,Ala,Lys,Pro,Leu,Asn,Leu,Val,Leu,Leu,Met,Cys,Met,Trp,Glu,Tyr,Ser,Phe,Asn,Gln,Gln,Leu,Pro,Leu,Leu,Ile,Lys,Leu,Met,Thr,Gly,Arg,Arg,Ala,His,Ser,Glu,Pro,Asp,Ser,Tyr,Thr,Ala,Pro,Ser,Leu,Val,Thr,Gly,Lys,Ile,Ala,Gly,Ser	23S,16S,16S,23S,16S,23S	RM_Type_I,RM_Type_I,CAS_Class2-Subtype-V-K,MazEF,SoFic,Eleos,CBASS_I	14	cas12k_V-K_1
Leptolyngbya boryana		GCF_022372495.1	NZ_CP092421	circular	553597	46.89	-0.13	RCR-13	Paraib,parB_part,ParBc,Paraib,Paraib,COG3640	dnaX,TIGR01128	0.5687		N/A	N/A	Lamassu-Mrr,CAS_Class1-Subtype-III-B	4	cas2_I_II_III_IV_V_VI_3,cas1_I_II_III_IV_V_VI_1,csx18_III_1,csx1_III_15,cmr6gr7_III-B_1,cmr5gr11_III-B_12,cmr4gr7_III-B_III-C_1,cmr3gr5_III-B_III-C_8,cas10_III-B_12,WYL_I_II_III_IV_V_VI_4
Nostoc punctiforme		GCF_000020025.1	NC_010628	circular	8234322	41.41	0	Rep_1,RCR-13	CbiA,COG1192,Paraib,Paraia,COG1192,COG1192,Paraib,Paraib,CbiA,ParBc,CbiA,CbiA,Paraib,Paraib,COG1192,Paraib,CbiA,CbiA,COG1192,CbiA,COG1192,COG0206,334F5,COG1192,Paraib,COG1192,COG1192,COG1386,COG3640,Paraib	Ribosomal_S9,Ribosomal_S8,Ribosomal_L10,GrpE,GrpE,PNPase,rpmI,rsmH,ruvB,era,trmD,rplW,rplE,rplC,rplF,rpsQ,rpsM,rpsP,rpmC,prfA,rpsT,ybeY,rplQ,rplR,rplU,rpmA,ftsY,smpB,ychF,tsf,rplI,rpsR,rpsF,infC,infC,infC,alaS,ileS,leuS,serS,truB,hisS,fmt,pheS,pheT,infB,frr,ksgA,rplL,nusG,rpsO,ffh,secA,secY,rpsL,rpsC,rpsB,rpsD,rpsE,rplS,rpsG,rplT,rplV,rpsJ,rpsS,rplM,rplN,rplO,rplX,rplP,rplA,rplB,dnaG,lepA,rplK,nu…	0	adeF,qacJ,adeF,vanY gene in vanF cluster,vanT gene in vanG cluster	Met,Met,Ile,Undet,Arg,Cys,Leu,Undet,Undet,Undet,Undet,Undet,Phe,Ile,Ala,His,Val,Undet,Ser,Ser,Ile2,Phe,Arg,Ile,Ala,Lys,Leu,Val,Leu,Trp,Leu,Met,Ala,Ser,Tyr,Thr,Ala,Lys,Pro,Pro,Thr,Leu,Gln,Ile,Ala,Gly,Undet,Asn,Thr,Ile,Ala,Ala,fMet,Pro,Glu,Asp,Undet,Cys,Ile2,Trp,Glu,Tyr,Ser,Arg,Undet,Asn,Gln,Gln,Leu,Leu,Pro,Leu,Leu,Pro,Leu,fMet,Thr,Ala,His,Undet,Lys,Ser,Lys,Asp,Ser,Pro,Gly,Arg,Gly,Arg	16S,23S,23S,16S,16S,23S,23S,16S	RM_Type_II,RM_Type_II,RM_Type_II,RM_Type_I,RM_Type_I,CAS_Class1-Subtype-I-D,CAS_Class2-Subtype-V-K,BREX,BREX_I,PD-Lambda-1,Septu,Shango,Mokosh_Type_I_E	34	cas2_I_II_III_IV_V_VI_3,cas1_I_II_III_IV_V_VI_6,cas4_I_II_III_IV_V_VI_1,cas6_I_II_III_IV_V_VI_15,cas3_I-D_4,csc1gr5_I-D_2,csc2gr7_I-D_1,cas10d_I-D_9
Nostoc punctiforme		GCF_000020025.1	NC_010631	circular	354564	40.51	-0.9	RCR-13	ParG,Paraia,parB_part	infC	0.30866		N/A	N/A	RM_Type_IIG	2	N/A
Nostoc punctiforme		GCF_000020025.1	NC_010632	circular	254918	40.65	-0.76	RCR-13	ParG,parB_part,Paraib,Paraib,COG3640	infC	0.322804		N/A	N/A	RM_Type_IIG,CBASS_I	2	N/A
Nostoc sp.		GCF_009873495.1	NZ_CP046703	circular	7340101	41.43	0	RCR-3,RCR-13	Paraib,CbiA,Paraib,COG1192,COG1192,COG1192,Paraib,Paraib,CbiA,ParBc,CbiA,CbiA,Paraib,COG1192,Paraib,CbiA,CbiA,CbiA,COG1192,CbiA,COG0206,334F5,COG1192,COG1192,Paraib,COG1386,COG3640,Paraib	Ribosomal_S9,Ribosomal_S8,Ribosomal_L10,GrpE,GrpE,PNPase,rpmI,rsmH,ruvB,era,trmD,rplW,rplE,rplC,rplF,rpsQ,rpsM,rpsP,rpmC,prfA,rpsT,ybeY,rplQ,rplR,rplU,rpmA,ftsY,smpB,ychF,tsf,rplI,rpsR,rpsF,infC,infC,alaS,ileS,leuS,serS,truB,hisS,fmt,pheS,pheT,infB,frr,ksgA,rplL,nusG,rpsO,ffh,secA,secY,rpsL,rpsC,rpsB,rpsD,rpsE,rplS,rpsG,rplT,rplV,rpsJ,rpsS,rplM,rplN,rplO,rplX,rplP,rplA,rplB,dnaG,lepA,rplK,nusA,re…	0	qacJ,vanT gene in vanG cluster,adeF,vanY gene in vanF cluster,adeF	Gly,Arg,Cys,Pro,Lys,Ile,Ala,Thr,Trp,Leu,Gln,Gly,Ser,Ala,fMet,Ile2,Phe,Tyr,Thr,Gly,Arg,Ser,Sup,Phe,Ile,Ala,Asp,Undet,Undet,Ser,Glu,Asp,Glu,Cys,Met,Trp,Glu,Tyr,Ser,Arg,Undet,Asn,Gln,Leu,fMet,Thr,Lys,Ser,Asn,Thr,Ile,Ala,Pro,Val,Leu,Lys,Leu,Val,Arg,Leu,Met,Ala,Ala,His,Met,Met,Ile,Pro,Arg	16S,23S,23S,16S,23S,16S,23S,16S	RM_Type_IIG,RM_Type_II,RM_Type_II,RM_Type_II,CAS_Class1-Subtype-I-D,Retron_I_C,Retron_XI,Eleos,MazEF,Septu,PD-Lambda-1,Mokosh_Type_I_E,Shango,Menshen	16	WYL_I_II_III_IV_V_VI_4,cas3_I-D_4,HTH_I-D_2,PD_DExK_I_II_III_IV_V_VI_1,cas10d_I-D_3,csc2gr7_I-D_1,csc1gr5_I-D_2,cas6_I_II_III_IV_V_VI_15,cas4_I_II_III_IV_V_VI_1,cas1_I_II_III_IV_V_VI_6,cas2_I_II_III_IV_V_VI_3
Nostoc sp.		GCF_009873495.1	NZ_CP046705	circular	325114	40.92	-0.51	RCR-13,RCR-13	Paraib,ParBc	infC	0.280076	FosA8	N/A	N/A	PARIS_I	3	N/A
Nostoc sp.		GCF_013393905.1	NZ_CP040272	circular	7828336	41.61	0	RCR-13,RCR-13,RCR-13	Paraib,CbiA,Paraib,COG1192,COG1192,Paraib,Paraib,Paraib,CbiA,ParBc,CbiA,CbiA,Paraib,COG1192,COG1192,CbiA,CbiA,CbiA,COG1192,COG1192,COG0206,334F5,Paraib,COG1192,Paraib,COG1386,COG3640	Ribosomal_S9,Ribosomal_S8,Ribosomal_L10,GrpE,GrpE,PNPase,rpmI,rsmH,ruvB,era,trmD,rplW,rplE,rplC,rplF,rpsQ,rpsM,rpsP,rpmC,prfA,rpsT,ybeY,rplQ,rplR,rplU,rpmA,ftsY,smpB,ychF,tsf,rplI,rpsR,rpsF,infC,infC,alaS,ileS,leuS,serS,truB,hisS,fmt,pheS,pheT,infB,frr,ksgA,rplL,nusG,rpsO,ffh,secA,secY,rpsL,rpsC,rpsB,rpsD,rpsE,rplS,rpsG,rplT,rplV,rpsJ,rpsS,rplM,rplN,rplO,rplX,rplP,rplA,rplB,dnaG,lepA,rplK,nusA,re…	0	adeF,vanY gene in vanF cluster,vanT gene in vanG cluster,adeF	Pro,Leu,Met,Ile,Ile,Cys,Pro,Val,His,Arg,Ser,Val,Ile,Ala,Leu,Ile,Ala,Glu,Asp,Glu,Cys,Met,Trp,Glu,Tyr,Ser,Arg,Phe,Asn,Gln,Gln,Leu,Leu,Pro,Leu,Leu,Leu,fMet,Thr,Gly,Gly,Val,Arg,Ala,His,Ser,Lys,Ser,Arg,Trp,Gly,Thr,fMet,Leu,Gly,Gly,Lys,Leu,Ser,Arg,Met,Lys,Ala,Arg,Pro,Ala,Asp,Undet,Sup,Leu,Asn,Thr,Leu,Ala,Phe,Ile2,Tyr,Thr,Gln,Ser	16S,23S,16S,23S,23S,16S	RM_Type_I,RM_Type_II,RM_Type_IIG,RM_Type_I,RM_Type_II,CAS_Class1-Subtype-III-A,CAS_Class1-Subtype-I-B,CAS_Class2-Subtype-V-K,CAS_Class1-Subtype-III-D,CAS_Cluster,CAS_Class1-Subtype-I-D,CAS_Class1-Subtype-I-B,Eleos,Shango,Mokosh_Type_I_E,Menshen	43	TniQ_I-F_1,cas6_I_II_III_IV_V_VI_21,cas8b3_I-B_1,cas7_I-B_6,cas5_I-B_7,cas6_I_II_III_IV_V_VI_21,cas8b3_I-B_1,cas7_I-B_6,cas5_I-B_7,WYL_I_II_III_IV_V_VI_4,cas10d_I-D_9,csc2gr7_I-D_1,csc1gr5_I-D_2,cas3_I-D_4,cas6_I_II_III_IV_V_VI_15,cas4_I_II_III_IV_V_VI_1,cas1_I_II_III_IV_V_VI_6,cas2_I_II_III_IV_V_VI_3,cas6_I_II_III_IV_V_VI_15,cas6_I_II_III_IV_V_VI_15,csm5gr7_III-A_3,csm4gr5_III-A_1,csm3gr7_III-A_…
Nostoc sp.		GCF_013393905.1	NZ_CP040277	circular	232629	41.23	-0.38	RCR-13	ParBc,Paraib,COG3640	dnaX,TIGR00663,TIGR01128	0.269745		N/A	N/A	CBASS_II	1	N/A
Nostoc sp.		GCF_013393925.1	NZ_CP040281	circular	7495445	41.47	0	RCR-3,RCR-13	CbiA,Paraib,Paraib,COG1192,COG1192,COG1192,Paraib,Paraib,CbiA,ParBc,CbiA,CbiA,Paraib,COG1192,Paraib,CbiA,CbiA,CbiA,COG1192,COG0206,334F5,COG1192,COG1192,COG1386,COG3640	Ribosomal_S9,Ribosomal_S8,Ribosomal_L10,GrpE,GrpE,PNPase,rpmI,rsmH,ruvB,era,trmD,rplW,rplE,rplC,rplF,rpsQ,rpsM,rpsP,rpmC,prfA,rpsT,ybeY,rplQ,rplR,rplU,rpmA,ftsY,smpB,ychF,tsf,rplI,rpsR,rpsF,infC,infC,alaS,ileS,leuS,serS,truB,hisS,fmt,pheS,pheT,infB,frr,ksgA,rplL,nusG,rpsO,ffh,secA,secY,rpsL,rpsC,rpsB,rpsD,rpsE,rplS,rpsG,rplT,rplV,rpsJ,rpsS,rplM,rplN,rplO,rplX,rplP,rplA,rplB,dnaG,lepA,rplK,nusA,re…	0	adeF,vanT gene in vanG cluster,vanH gene in vanB cluster,adeF,vanY gene in vanF cluster,qacJ	Ile,Ala,Asp,Undet,Undet,Undet,Undet,Ser,Met,Met,Ile,Arg,Cys,Pro,Pro,Ala,Lys,Ile,Ala,Leu,Gly,Ser,Ala,fMet,Ile2,Phe,Ser,Sup,Leu,Glu,Asp,Glu,Cys,Met,Trp,Glu,Tyr,Ser,Arg,Undet,Asn,Leu,fMet,Thr,Val,Arg,Ala,Ala,His,Ser,Lys,Ser,Asn,Thr,Ile,Ala,Pro,Val,Thr,Trp,Leu,Gln,Lys,Leu,Val,Arg,Leu,Met,Ala,His,Gly,Tyr,Thr,Gly,Arg,Arg	16S,23S,16S,23S,23S,16S,23S,16S	RM_Type_II,RM_Type_I,RM_Type_IIG,RM_Type_II,RM_Type_II,RM_Type_II,RM_Type_II,CAS_Class2-Subtype-V-K,CAS_Class1-Subtype-I-D,PARIS_I_merge,MazEF,MazEF,Hna,Mokosh_Type_I_E,Shango,Menshen,Dnd_ABCDE	17	PD_DExK_I_II_III_IV_V_VI_1,cas10d_I-D_3,csc2gr7_I-D_1,csc1gr5_I-D_2,cas6_I_II_III_IV_V_VI_15,cas4_I_II_III_IV_V_VI_1,cas1_I_II_III_IV_V_VI_6,cas2_I_II_III_IV_V_VI_3
Nostoc sp.		GCF_013393925.1	NZ_CP040282	circular	239406	40.85	-0.62	RCR-13	parB_part,Paraib	infC	0.313491		N/A	N/A	DISARM_1	0	N/A
Nostoc sphaeroides		GCF_009372195.1	NZ_CP045226	circular	6481972	41.64	0	RCR-3,RCR-13	CbiA,Paraib,Paraib,COG1192,Paraib,CbiA,ParBc,CbiA,CbiA,Paraib,CbiA,CbiA,Paraib,COG1192,COG0206,334F5,COG1192,COG1192,COG1192,COG1386,Paraib	Ribosomal_S9,Ribosomal_S8,Ribosomal_L10,GrpE,GrpE,GrpE,GrpE,PNPase,rpmI,rsmH,ruvB,era,trmD,rplW,rplE,rplC,rplF,rpsQ,rpsM,rpsP,rpmC,prfA,rpsT,ybeY,rplQ,rplR,rplU,rpmA,ftsY,smpB,ychF,tsf,rplI,rpsR,rpsF,infC,infC,alaS,ileS,leuS,serS,truB,hisS,fmt,pheS,pheT,infB,frr,ksgA,rplL,nusG,rpsO,ffh,secA,secY,rpsL,rpsC,rpsB,rpsD,rpsE,rplS,rpsG,rplT,rplV,rpsJ,rpsS,rplM,rplN,rplO,rplX,rplP,rplA,rplB,dnaG,lepA,rp…	0	vanT gene in vanG cluster,vanY gene in vanB cluster,adeF,qacJ	Arg,Lys,Leu,Ala,Gly,Ile,Ala,Asn,Thr,Leu,Thr,Ser,Tyr,Thr,Arg,Pro,Lys,Ile,Ala,Met,Arg,Ser,Glu,Asp,Glu,Cys,Met,Trp,Glu,Ser,Arg,Phe,Asn,Gln,Gln,Leu,Leu,Pro,Leu,Cys,Thr,Gly,Val,Arg,Ala,His,Ser,Lys,Ser,Ala,fMet,Asp,Leu,Trp,Ala,Gly,Undet,Undet,Undet,Leu,Gln,Gly,Phe,Pro,Ile2,Cys,Ile,Ala,Arg,Val,Ser,Val,His,Pro	23S,16S,16S,23S,16S,23S,23S,16S	DISARM_1,RM_Type_IIG,RM_Type_II,RM_Type_II,RM_Type_IIG,RM_Type_II,RM_Type_II,RM_Type_II,CAS_Class2-Subtype-V-K,CAS_Class1-Subtype-I-D,CAS_Class2-Subtype-V-K,MazEF,PsyrTA,Dnd_ABCDE,Shango,Menshen,Mokosh_Type_I_E	32	cas2_I_II_III_IV_V_VI_3,cas1_I_II_III_IV_V_VI_6,cas4_I_II_III_IV_V_VI_1,cas6_I_II_III_IV_V_VI_15,csc1gr5_I-D_2,csc2gr7_I-D_1,cas10d_I-D_3,PD_DExK_I_II_III_IV_V_VI_1
Nostoc sphaeroides		GCF_009372195.1	NZ_CP045227	circular	2342398	40.75	-0.89	RCR-13,RCR-13,RCR-13,RCR-13,RCR-13,RCR-13,RCR-13,RCR-13,RCR-13,RCR-13,RCR-13,RCR-13,RCR-13,RCR-13,RCR-13,RCR-13,RCR-13,RCR-13,RCR-13,RCR-13,RCR-13,RCR-13,RCR-13	ParG,ParG,ParG,ParG,parB_part,COG1192,Paraib,COG1192,Paraib,Paraib,parB_part,parB_part,parB_part,parB_part,2ZEAZ,parB_part,ParBc,Paraia,Paraib,Paraib,COG3640,COG3640,COG3640,COG3640,Paraib	dnaX,TIGR00435,TIGR00663,TIGR01128,TIGR01128	0.28642	FosA8,FosA8	Undet	N/A	DISARM_1,CAS_Class1-Subtype-I-D,CAS_Class1-Subtype-III-D,BREX_I,Mokosh_Type_I_E,Mokosh_Type_I_E	13	cas2_I_II_III_IV_V_VI_3,cas1_I_II_III_IV_V_VI_1,cas4_I_II_III_IV_V_VI_1,cas6_I_II_III_IV_V_VI_7,csc1gr5_I-D_2,csc2gr7_I-D_1,cas10d_I-D_3,cas3_I-D_4,WYL_I_II_III_IV_V_VI_4,csm3gr7_III-D_2,csx19_III-D_2,csx10gr5_III-D_3,csm3gr7_III-D_3,cas10_III-D_3,csx1_III_17,csx3_I_III_3,csx3_I_III_4,WYL_I_II_III_IV_V_VI_3
Oscillatoria nigro-viridis		GCF_000317475.1	NC_019729	circular	7479014	45.87	0		ParG,Paraib,CbiA,COG1192,COG1192,COG1192,CbiA,ParBc,ParBc,CbiA,CbiA,Paraib,COG1192,Paraib,Paraib,COG1192,COG1192,COG0206,334F5,COG1386,COG3640	Ribosomal_S9,Ribosomal_S8,Ribosomal_L10,GrpE,PNPase,rpmI,rsmH,ruvB,era,trmD,rplW,rplE,rplC,rplF,rpsQ,rpsM,rpsP,rpmC,prfA,rpsT,ybeY,rplQ,rplR,rplU,rpmA,ftsY,smpB,ychF,tsf,rplI,rpsR,rpsF,infC,alaS,ileS,leuS,serS,truB,hisS,fmt,pheS,pheT,infB,frr,ksgA,rplL,nusG,rpsO,ffh,secA,secY,rpsL,rpsC,rpsB,rpsD,rpsE,rplS,rpsG,rplT,rplV,rpsJ,rpsS,rplM,rplN,rplO,rplX,rplP,rplA,rplB,dnaG,lepA,rplK,nusA,recA,rpoB,rp…	0	vanH gene in vanB cluster,adeF,vanT gene in vanG cluster,vanY gene in vanA cluster	Leu,Leu,Thr,Asp,Cys,Glu,Tyr,Ser,Phe,Asn,Gln,Gln,Leu,Leu,Pro,Leu,Leu,Leu,fMet,Thr,Gly,Arg,Arg,Ala,Ala,His,Ser,Lys,Undet,Lys,Sup,Ile,Ala,Arg,Ser,Trp,Gly,Ala,Pro,Ser,Gln,His,Ser,Lys,Undet,Asn,Ile,Met,Tyr,Thr,fMet,fMet,Glu,Leu,Asp,Ala,Ala,Arg,Ile2,Phe,Val,Gly,Gly,Cys,Leu,Arg,Val,Thr,Ile,Ala,Leu,Undet,Ala,Pro,Val,Ser,Leu,Pro	16S,23S,23S,16S	RM_Type_II,RM_Type_IIG,RM_Type_II,RM_Type_II,RM_Type_II,RM_Type_II,RM_Type_II,RM_Type_II,CAS_Class1-Subtype-III-B,CAS_Class1-Subtype-III-D,CAS_Class1-Subtype-III-D,CAS_Class1-Subtype-I-D,MazEF,SoFic,Eleos,Tiamat,Pycsar,MazEF,DRT_5,Septu,Septu,Mokosh_Type_I_E	64	cas10d_I-D_9,csc2gr7_I-D_1,csc1gr5_I-D_2,cas3_I-D_4,cas6_I_II_III_IV_V_VI_15,cas4_I_II_III_IV_V_VI_1,cas1_I_II_III_IV_V_VI_1,cas2_I_II_III_IV_V_VI_13,WYL_I_II_III_IV_V_VI_4,cas10_III-B_12,cmr4gr7_III-B_III-C_1,cmr5gr11_III-B_12,cmr6gr7_III-B_1,csx1_III_15,csm3gr7_III-D_2,csx19_III-D_2,csx10gr5_III-D_3,csm3gr7_III-D_3,cas10_III-D_3,csx1_III_17,csx21_III-D_3,csx19_III-D_1,csm3gr7_III-A_III-D_10,PD_…
Oscillatoria nigro-viridis		GCF_000317475.1	NC_019763	circular	300164	45.13	-0.74	RCR-13	parB_part,Paraib,ParBc,COG1192,COG3640	dnaX,TIGR00643,TIGR00663,TIGR01128	0.616528		N/A	N/A	DISARM_1,RM_Type_I,CBASS_II,Mokosh_Type_I_B	2	N/A
Pseudanabaena galeata		GCF_029910235.1	NZ_CP112874	circular	4928719	42.43	0		COG1192,CbiA,Paraib,COG1192,COG1192,Paraib,Paraib,CbiA,CbiA,Paraia,Paraib,COG1192,CbiA,COG1192,COG3640,COG0206,COG1386	Ribosomal_S9,Ribosomal_S8,Ribosomal_L10,GrpE,GrpE,GrpE,PNPase,rpmI,rsmH,ruvB,era,trmD,rplW,rplE,rplC,rplF,rpsQ,rpsM,rpsP,rpmC,prfA,rpsT,ybeY,rplQ,rplR,rplU,rpmA,ftsY,smpB,ychF,tsf,rplI,rpsR,rpsF,infC,alaS,ileS,leuS,serS,truB,hisS,fmt,pheS,pheT,infB,frr,ksgA,rplL,nusG,rpsO,ffh,secA,secY,rpsL,rpsC,rpsB,rpsD,rpsE,rplS,rpsG,rplT,rplV,rpsJ,rpsS,rplM,rplN,rplO,rplX,rplP,rplA,rplB,dnaG,lepA,rplK,nusA,re…	0	vanY gene in vanF cluster,vanW gene in vanI cluster,adeF,vanH gene in vanB cluster,vanT gene in vanG cluster	Arg,Ser,Ser,Ala,Val,Leu,Thr,Leu,His,Gln,Asn,Arg,Leu,Asp,Lys,Met,Ile,Ala,Thr,Pro,Trp,fMet,Leu,Glu,Leu,Pro,Ile,Ala,Gly,Arg,Ser,Tyr,Phe,Gly,Ile2,Cys,Arg,Thr,Ala,Val,Undet,Undet,Ser,Lys	23S,16S,16S,23S	AbiL,AbiD,RloC,Gabija,Shedu,RM_Type_II,RM_Type_II,RM_Type_IIG,RM_Type_I,RM_Type_II,RM_Type_IIG,RM_Type_IIG,RM_Type_IIG,RM_Type_IIG,RM_Type_IIG,RM_Type_IV,RM_Type_IIG,RM_Type_I,RM_Type_II,RM_Type_IIG,RM_Type_IIG,RM_Type_II,RM_Type_IIG,RM_Type_IIG,RM_Type_II,SanaTA,MazEF,MazEF,Septu,Septu,Septu	11	N/A
Pseudanabaena galeata		GCF_029910235.1	NZ_CP112875	circular	225631	41.52	-0.91	RCR-13	parB_part,COG1192,Paraib,Paraib,COG3640	GrpE,TIGR00580	0.408894		N/A	N/A	DISARM_1,RM_Type_IIG,CAS_Class1-Subtype-I-D,SoFic	1	cas3_I-D_4,cas10d_I-D_3,csc2gr7_I-D_1,csc1gr5_I-D_2,cas6_I_II_III_IV_V_VI_15,cas4_I_II_III_IV_V_VI_1,cas1_I_II_III_IV_V_VI_10,cas2_I_II_III_IV_V_VI_3
Pseudanabaena galeata		GCF_029910235.1	NZ_CP112877	circular	174751	42.45	0.02	RCR-13	Paraib,Paraib	TIGR00580	0.417637		N/A	N/A	RM_Type_IIG	0	N/A
Pseudanabaena galeata		GCF_029910235.1	NZ_CP112878	circular	151263	43.08	0.65	RCR-13	Paraib,COG3640	TIGR00580	0.494068		N/A	N/A	CAS_Class1-Subtype-III-A,Eleos	5	cas10_III-A_1,csm2gr11_III-A_15,csm3gr7_III-A_1,csm4gr5_III-A_1,csm5gr7_III-A_2,cas6_I_II_III_IV_V_VI_15,cas1_I_II_III_IV_V_VI_1,cas2_I_II_III_IV_V_VI_3
Pseudanabaena galeata		GCF_029910235.1	NZ_CP112879	circular	145310	41.57	-0.86	RCR-13	Paraia,COG3640	TIGR00580	0.529386		N/A	N/A	Mokosh_Type_I_B,SspBCDE	0	N/A
Pseudanabaena sp.		GCF_003967015.1	NZ_AP017560	circular	4796642	42.2	0		Paraib,CbiA,COG1192,COG1192,COG1192,Paraib,Paraib,CbiA,CbiA,Paraib,COG1192,COG1192,COG1192,COG0206,COG1386	Ribosomal_S9,Ribosomal_S8,Ribosomal_L10,GrpE,GrpE,PNPase,rsmH,ruvB,era,trmD,rplW,rplE,rplC,rplF,rpsQ,rpsM,rpsP,rpmC,prfA,rpsT,ybeY,rplQ,rplR,rplU,rpmA,ftsY,smpB,ychF,tsf,rplI,rpsR,rpsF,infC,alaS,ileS,leuS,serS,truB,hisS,fmt,pheS,pheT,infB,frr,ksgA,rplL,nusG,rpsO,ffh,secA,secY,rpsL,rpsC,rpsB,rpsD,rpsE,rplS,rpsG,rplT,rplV,rpsJ,rpsS,rplM,rplN,rplO,rplX,rplP,rplA,rplB,dnaG,lepA,rplK,nusA,recA,rpoB,rp…	0	vanT gene in vanG cluster,vanY gene in vanF cluster,vanW gene in vanG cluster,vanW gene in vanI cluster,adeF	Lys,Thr,Gly,Arg,Ile,Ala,Arg,Ser,Lys,Ser,Leu,Glu,Glu,Arg,Arg,Leu,Leu,Undet,Gln,Undet,Pro,Gly,fMet,Thr,Asp,Pro,Ile,Ala,Ile,Ala,Ser,Thr,Met,Tyr,Leu,Trp,Phe,Phe,Asn,Leu,Pro,fMet,Thr,Arg,Ala,Gln,Ile2,Leu,Val,Cys,Val,Val,Asn,His,Ala,Ser	16S,23S,23S,16S,23S,16S	Shedu,AbiU,Shedu,Lamassu-Mrr,RM_Type_II,RM_Type_IV,RM_Type_I,RM_Type_IIG,RM_Type_IV,RM_Type_IIG,RM_Type_IIG,RM_Type_I,RM_Type_IV,CAS_Class1-Subtype-III-B,MazEF,pAgo_LongA,MazEF,MazEF,Septu,Septu,PD-T7-3	10	csx1_III_15,PD_DExK_I_II_III_IV_V_VI_4,cmr6gr7_III-B_1,cmr5gr11_III-B_12,cmr4gr7_III-B_III-C_2,cas10_III-B_12,WYL_I_II_III_IV_V_VI_4
Pseudanabaena sp.		GCF_003967015.1	NZ_AP017562	circular	152084	42.86	0.66	RCR-13	Paraia,COG3640	TIGR00580	0.566187		N/A	N/A	SspBCDE	0	N/A
Tolypothrix sp.		GCF_025677855.1	NZ_CP064879	circular	9038614	40.78	0	RCR-13	Paraib,CbiA,COG1192,COG1192,COG1192,Paraib,Paraib,CbiA,ParBc,2ZEAZ,ParBc,CbiA,CbiA,Paraib,COG1192,Paraib,Paraib,Paraib,Paraib,CbiA,CbiA,CbiA,CbiA,COG1192,COG1192,COG1192,Paraib,COG1192,COG1192,COG0206,334F5,COG1192,COG1192,Paraib,COG1386,COG3640	Ribosomal_S9,Ribosomal_S8,Ribosomal_L10,GrpE,GrpE,PNPase,rpmI,rsmH,ruvB,era,trmD,rplW,rplE,rplC,rplF,rpsQ,rpsM,rpsP,rpmC,prfA,rpsT,ybeY,rplQ,rplR,rplU,rpmA,ftsY,smpB,ychF,tsf,rplI,rpsR,rpsF,infC,infC,alaS,ileS,leuS,serS,truB,hisS,fmt,pheS,pheT,infB,frr,ksgA,rplL,rplL,nusG,rpsO,ffh,secA,secY,rpsL,rpsC,rpsB,rpsD,rpsE,rplS,rpsG,rplT,rplV,rpsJ,rpsS,rplM,rplN,rplO,rplX,rplP,rplA,rplB,dnaG,lepA,rplK,nu…	0	vanY gene in vanB cluster,vanH gene in vanO cluster,adeF,vanY gene in vanB cluster,vanT gene in vanG cluster,FosXCC	His,Asp,Glu,Cys,Ile2,Trp,Glu,Tyr,Ser,Arg,Phe,Asn,Gln,Gln,Leu,Pro,Leu,Leu,Lys,Leu,Thr,Gly,Gly,Val,Arg,Ala,Leu,Arg,Trp,Arg,Met,Ile2,Asp,Gly,Lys,Cys,Asn,Ser,Leu,Gln,Thr,Phe,Pro,Leu,Glu,Undet,Undet,Undet,Undet,Thr,Lys,Ile,Ala,Ser,Gly,Ser,Ile,Ala,Ser,Trp,Val,Pro,Leu,Val,Ala,Arg,Arg,Ala,Tyr,Thr,Ala,Gly,Ile,Ala,Undet,Ile,Leu,Ser,Pro	23S,16S,23S,16S,23S,16S,23S,16S,23S,16S	RM_Type_I,RM_Type_II,RM_Type_IIG,RM_Type_IIG,RM_Type_II,RM_Type_II,RM_Type_I,RM_Type_IIG,RM_Type_IIG,RM_Type_II,RM_Type_IV,RM_Type_II,RM_Type_IIG,CAS_Class2-Subtype-V-K,CAS_Class2-Subtype-V-K,CAS_Class1-Subtype-III-D,CAS_Class1-Subtype-I-D,PARIS_I,Eleos,CBASS_I,Septu,Mokosh_Type_I_E,Shango,Dpd	48	cas10d_I-D_3,csc2gr7_I-D_1,csc1gr5_I-D_2,cas6_I_II_III_IV_V_VI_15,cas4_I_II_III_IV_V_VI_1,cas1_I_II_III_IV_V_VI_1,cas2_I_II_III_IV_V_VI_3,cas10_III_6,csm3gr7_III-A_III-D_10,csx10gr5_III-D_2,csm2gr11_III-D_5,csm6_III_3,csm3gr7_III-A_III-D_2,PD_DExK_I_II_III_IV_V_VI_4,csm3gr7_III-A_III-D_10,csx19_III-D_1,csx21_III-D_3,cas6_I_II_III_IV_V_VI_15
Tolypothrix sp.		GCF_025677855.1	NZ_CP064880	circular	214962	39.79	-0.99	RCR-13	parB_part,Paraia,COG3640	dnaX,TIGR00663,TIGR01128	0.469325		Undet	N/A	N/A	0	N/A
Tolypothrix sp.		GCF_025860405.1	NZ_CP063785	circular	9007860	40.77	0	RCR-13	Paraib,CbiA,COG1192,COG1192,COG1192,Paraib,Paraib,CbiA,ParBc,2ZEAZ,ParBc,CbiA,CbiA,Paraib,COG1192,Paraib,Paraib,Paraib,Paraib,CbiA,CbiA,CbiA,CbiA,COG1192,COG1192,COG1192,Paraib,COG1192,COG1192,COG0206,334F5,COG1192,COG1192,Paraib,COG1386,COG3640	Ribosomal_S9,Ribosomal_S8,Ribosomal_L10,GrpE,GrpE,PNPase,rpmI,rsmH,ruvB,era,trmD,rplW,rplE,rplC,rplF,rpsQ,rpsM,rpsP,rpmC,prfA,rpsT,ybeY,rplQ,rplR,rplU,rpmA,ftsY,smpB,ychF,tsf,rplI,rpsR,rpsF,infC,infC,alaS,ileS,leuS,serS,truB,hisS,fmt,pheS,pheT,infB,frr,ksgA,rplL,rplL,nusG,rpsO,ffh,secA,secY,rpsL,rpsC,rpsB,rpsD,rpsE,rplS,rpsG,rplT,rplV,rpsJ,rpsS,rplM,rplN,rplO,rplX,rplP,rplA,rplB,dnaG,lepA,rplK,nu…	0	vanH gene in vanO cluster,vanY gene in vanB cluster,FosXCC,vanT gene in vanG cluster,vanY gene in vanB cluster,adeF	Arg,Arg,Ala,Tyr,Thr,Ala,Gly,Ile,Ala,Undet,Ile,Leu,Ser,Pro,Ile,Ala,Ser,Gly,Ser,Ile,Ala,Ser,Trp,Val,Pro,Leu,Val,Ala,Cys,Asn,Ser,Leu,Gln,Thr,Phe,Pro,Leu,Glu,Undet,Undet,Undet,Undet,Thr,Lys,His,Asp,Cys,Ile2,Trp,Glu,Tyr,Ser,Arg,Phe,Asn,Gln,Gln,Leu,Pro,Leu,Leu,Lys,Leu,Thr,Gly,Gly,Val,Arg,Ala,Leu,Arg,Trp,Arg,Met,Ile2,Asp,Gly,Lys	16S,23S,16S,23S,16S,23S,16S,23S,16S,23S	RM_Type_II,RM_Type_IIG,RM_Type_IIG,RM_Type_II,RM_Type_I,RM_Type_IIG,RM_Type_II,RM_Type_IV,RM_Type_II,RM_Type_IIG,RM_Type_IIG,RM_Type_I,RM_Type_II,CAS_Class1-Subtype-III-D,CAS_Class2-Subtype-V-K,CAS_Class2-Subtype-V-K,CAS_Class1-Subtype-I-D,PARIS_I,CBASS_I,Eleos,Septu,Shango,Mokosh_Type_I_E,Dpd	48	cas2_I_II_III_IV_V_VI_3,cas1_I_II_III_IV_V_VI_1,cas4_I_II_III_IV_V_VI_1,cas6_I_II_III_IV_V_VI_15,csc1gr5_I-D_2,csc2gr7_I-D_1,cas10d_I-D_3,cas6_I_II_III_IV_V_VI_15,csx21_III-D_3,csx19_III-D_1,csm3gr7_III-A_III-D_10,PD_DExK_I_II_III_IV_V_VI_4,csm3gr7_III-A_III-D_2,csm6_III_3,csm2gr11_III-D_5,csx10gr5_III-D_2,csm3gr7_III-A_III-D_10,cas10_III_6
Tolypothrix sp.		GCF_025860405.1	NZ_CP063786	circular	214777	39.78	-0.99	RCR-13	parB_part,Paraia,COG3640	dnaX,TIGR00663,TIGR01128	0.464077		Undet	N/A	N/A	0	N/A
Trichormus variabilis		GCF_000204075.1	NC_007413	circular	6365727	41.42	0	RCR-13	Paraib,CbiA,Paraib,COG1192,Paraib,Paraib,Paraib,COG1192,COG1192,CbiA,2ZEAZ,ParBc,CbiA,CbiA,COG1192,Paraib,Paraib,Paraib,CbiA,CbiA,COG1192,CbiA,CbiA,CbiA,COG1192,CbiA,COG0206,334F5,COG1192,COG1192,COG1386,COG3640	Ribosomal_S9,Ribosomal_S8,Ribosomal_L10,GrpE,GrpE,GrpE,PNPase,rpmI,rsmH,ruvB,era,trmD,rplW,rplE,rplC,rplF,rpsQ,rpsM,rpsP,rpmC,prfA,rpsT,ybeY,rplQ,rplR,rplU,rpmA,ftsY,smpB,ychF,tsf,rplI,rpsR,rpsF,infC,infC,alaS,ileS,leuS,serS,truB,hisS,fmt,pheS,pheT,infB,frr,ksgA,rplL,nusG,rpsO,ffh,secA,secY,rpsL,rpsC,rpsB,rpsD,rpsE,rplS,rpsG,rplT,rplV,rpsJ,rpsS,rplM,rplN,rplO,rplX,rplP,rplA,rplB,dnaG,lepA,rplK,nu…	0	vanT gene in vanG cluster,vanH gene in vanB cluster,vanY gene in vanA cluster,adeF	Leu,Ile,Ala,Leu,Pro,Asn,Lys,Trp,Ala,Ile,Ala,Thr,Gly,Undet,Ala,Ser,Lys,Glu,Asn,Tyr,Thr,Arg,Asp,Ser,Phe,Ile,Ala,Gln,Gly,Ala,Arg,His,Val,Arg,Cys,Ile2,Thr,Met,Pro,Ser,Gly,Leu,Pro,Val,Ser,fMet,Leu,Arg	16S,23S,23S,16S,16S,23S,23S,16S	AbiU,DISARM_1,RM_Type_I,RM_Type_II,RM_Type_I,RM_Type_I,RM_Type_II,CAS_Class2-Subtype-V-K,CAS_Class2-Subtype-V-K,CAS_Class2-Subtype-V-K,CAS_Class1-Subtype-I-B,CAS_Class1-Subtype-I-D,PARIS_I,Eleos,Retron_XI,MazEF,Shango,Dnd_ABCDE	17	TniQ_I-F_1,cas6_I-B_III_2,cas8b3_I-B_1,cas7_I-B_1,cas5_I-B_7,TniQ_I-F_1,PD_DExK_I_II_III_IV_V_VI_1,cas10d_I-D_3,csc2gr7_I-D_1,csc1gr5_I-D_2,cas6_I_II_III_IV_V_VI_15,cas4_I_II_III_IV_V_VI_1,cas1_I_II_III_IV_V_VI_1,cas2_I_II_III_IV_V_VI_3
Trichormus variabilis		GCF_000204075.1	NC_007412	circular	300758	41.95	0.53	RCR-13	parB_part,Paraia,COG3640	dnaX,TIGR00663,TIGR01128,TIGR02350	0.618825		Undet	N/A	DISARM_1	1	N/A
Trichormus variabilis		GCF_009856605.1	NZ_CP047242	circular	6377767	41.45	0	RCR-13	Paraib,CbiA,Paraib,COG1192,Paraib,Paraib,Paraib,COG1192,COG1192,CbiA,2ZEAZ,ParBc,CbiA,CbiA,COG1192,Paraib,Paraib,Paraib,CbiA,CbiA,COG1192,CbiA,CbiA,CbiA,COG1192,CbiA,COG0206,334F5,COG1192,COG1192,COG1386,COG3640	Ribosomal_S9,Ribosomal_S8,Ribosomal_L10,GrpE,GrpE,GrpE,PNPase,rpmI,rsmH,ruvB,era,trmD,rplW,rplE,rplC,rplF,rpsQ,rpsM,rpsP,rpmC,prfA,rpsT,ybeY,rplQ,rplR,rplU,rpmA,ftsY,smpB,ychF,tsf,rplI,rpsR,rpsF,infC,infC,alaS,ileS,leuS,serS,truB,hisS,fmt,pheS,pheT,infB,frr,ksgA,rplL,nusG,rpsO,ffh,secA,secY,rpsL,rpsC,rpsB,rpsD,rpsE,rplS,rpsG,rplT,rplV,rpsJ,rpsS,rplM,rplN,rplO,rplX,rplP,rplA,rplB,dnaG,lepA,rplK,nu…	0	vanT gene in vanG cluster,vanH gene in vanB cluster,vanY gene in vanA cluster,adeF	Lys,Glu,Asn,Tyr,Thr,Leu,Ile,Ala,Leu,Pro,Asn,Lys,Trp,Ala,Ile,Ala,Thr,Gly,Undet,Ala,Ser,Ala,Arg,His,Val,Arg,Cys,Ile2,Thr,Met,Pro,Ser,Gly,Leu,Pro,Val,Ser,fMet,Leu,Arg,Arg,Asp,Ser,Phe,Ile,Ala,Gln,Gly	23S,16S,16S,23S,23S,16S,16S,23S	AbiU,DISARM_1,RM_Type_II,RM_Type_I,RM_Type_II,RM_Type_I,RM_Type_I,CAS_Class1-Subtype-I-D,CAS_Class2-Subtype-V-K,CAS_Class2-Subtype-V-K,CAS_Class2-Subtype-V-K,CAS_Class1-Subtype-I-B,PARIS_I,MazEF,Eleos,Retron_XI,Shango,Dnd_ABCDE	17	TniQ_I-F_1,cas6_I-B_III_2,cas8b3_I-B_1,cas7_I-B_1,cas5_I-B_7,TniQ_I-F_1,PD_DExK_I_II_III_IV_V_VI_1,cas10d_I-D_3,csc2gr7_I-D_1,csc1gr5_I-D_2,cas6_I_II_III_IV_V_VI_15,cas4_I_II_III_IV_V_VI_1,cas1_I_II_III_IV_V_VI_1,cas2_I_II_III_IV_V_VI_3
Trichormus variabilis		GCF_009856605.1	NZ_CP047244	circular	293397	41.97	0.52	RCR-13	parB_part,Paraia,COG3640	dnaX,TIGR00663,TIGR01128,TIGR02350	0.632976		Undet	N/A	DISARM_1	1	N/A
Chloracidobacterium sp.	Acidobacteriota	GCF_018304685.1	NZ_CP072634	circular	2641344	61.45	0		parB_part,Paraib,Paraia,COG1192,parB_part,CbiA,Paraib,CbiA,COG1192,CbiA,COG1192,COG1192,Paraib,COG0206,334F5	Ribosomal_S9,Ribosomal_S8,Ribosomal_L10,GrpE,GrpE,PNPase,rpmI,rsmH,ruvB,era,trmD,rplW,rplE,rplC,rpsQ,rpsP,rpmC,prfA,rpsT,ybeY,rplU,rpmA,ftsY,smpB,ychF,tsf,rplI,rpsR,rpsF,infC,alaS,ileS,leuS,serS,truB,hisS,fmt,pheS,pheT,infB,frr,ksgA,rplL,nusG,rpsO,ffh,secA,secY,rpsL,rpsC,rpsB,rpsD,rpsE,rplS,rpsG,rplT,rplV,rpsJ,rpsS,rplM,rplN,rplX,rplA,rplB,dnaG,lepA,rplK,nusA,recA,rpoB,rpoA,dnaX,tilS,cgtA,gmk,eng…	0	vanT gene in vanG cluster	Ile,Ala,Gly,Lys,Gly,Thr,Tyr,Gly,Thr,Trp,Val,Asp,Leu,Cys,Ala,Arg,Leu,Ser,Leu,Glu,Gln,Ser,Leu,Leu,Arg,Val,Arg,Ala,Gln,His,Arg,SeC,Ser,Ser,Pro,Glu,Thr,Ile2,Ile2,fMet,Asn,Met,Lys,Val	16S,23S,5S	RM_Type_II,RM_Type_IIG,RM_Type_IIG,RM_Type_II,RM_Type_II,CAS_Class1-Subtype-III-B,CAS_Class1-Subtype-III-B,SoFic	2	cas10_III_1,cmr3gr5_III-B_III-C_8,cmr4gr7_III-B_III-C_1,cmr5gr11_III-B_4,cmr6gr7_III-B_3,csm6_III_3,cmr6gr7_III-B_2,cmr5gr11_III-B_18,csm6_III_3,cmr4gr7_III-B_III-C_1,cmr3gr5_III-B_III-C_5,cas10_III_6,cmr1gr7_III-B_1
Chloracidobacterium sp.		GCF_018304685.1	NZ_CP072635	circular	994244	61.54	0.09	RIP-12	parB_part,Paraib,Paraib,CbiA,COG1386	TIGR00020,TIGR00337,TIGR00459,TIGR02191	0.129477		Phe,Pro,Pro,Arg	N/A	RM_Type_IIG,RM_Type_I,RM_Type_II,CAS_Class1-Subtype-I-G,DarTG	3	cas2_I_II_III_IV_V_VI_3,cas1_I_II_III_IV_V_VI_1,cas8u1_I-G_2,cas3_I-G_3,csb2gr5_I-G_1,csb1gr7_I-G_1,WYL_I_II_III_IV_V_VI_4
Chloracidobacterium sp.		GCF_018304705.1	NZ_CP072636	circular	2663316	62.27	0		parB_part,Paraia,Paraib,COG1192,Paraib,parB_part,CbiA,Paraib,CbiA,CbiA,COG1192,COG1192,COG0206,334F5	Ribosomal_S9,Ribosomal_S8,Ribosomal_L10,GrpE,GrpE,PNPase,rpmI,rsmH,ruvB,era,trmD,rplW,rplC,rpsP,rpmC,prfA,rpsT,rplU,rpmA,ftsY,smpB,ychF,tsf,rplI,rpsR,rpsF,infC,alaS,ileS,leuS,serS,truB,hisS,fmt,pheS,pheT,infB,frr,ksgA,rplL,nusG,rpsO,ffh,secA,secY,rpsL,rpsC,rpsB,rpsD,rplS,rpsG,rplT,rpsJ,rplM,rplX,rplA,rplB,dnaG,lepA,rplK,nusA,recA,rpoB,rpoA,dnaX,tilS,cgtA,gmk,engA,tsaD,rplD,TIGR00054,TIGR00065,TIG…	0	vanT gene in vanG cluster	Ser,Ser,Pro,Glu,Thr,Ile2,Ile2,fMet,Asn,Met,Lys,Val,Gln,Ser,Leu,Leu,Arg,Val,Arg,Ala,Gln,His,Arg,SeC,Leu,Cys,Ala,Arg,Leu,Ser,Leu,Glu,Ile,Ala,Gly,Lys,Gly,Thr,Tyr,Gly,Thr,Trp,Val,Asp	5S,23S,16S	RM_Type_II,CAS_Class1-Subtype-III-D,CAS_Class1-Type-III,SoFic	4	casR_III-D_6,csm3gr7_III-D_2,cas10_III-D_3
Chloracidobacterium sp.		GCF_018304705.1	NZ_CP072637	circular	1103358	61.84	-0.43	RIP-12	parB_part,Paraib,Paraib,CbiA,COG1192,COG1386	TIGR00020,TIGR00337,TIGR00459,TIGR02191	0.164734		Pro,Arg,Phe,Undet,Pro	N/A	RM_Type_IIG,RM_Type_II,RM_Type_IIG,RM_Type_II,RM_Type_IIG,CAS_Class1-Subtype-I-G,CAS_Class1-Subtype-I-G,CAS_Class1-Subtype-I-B,CAS_Class1-Subtype-I-G,Gao_RL	4	WYL_I_II_III_IV_V_VI_4,cas6_I_II_III_IV_V_VI_21,cas3_I_2,cas8b3_I-B_1,cas7_I-B_6,cas5_I-B_7,cas1_I_II_III_IV_V_VI_1,cas2_I_II_III_IV_V_VI_3,cas3_I-G_3,csb2gr5_I-G_1,csb1gr7_I-G_1,WYL_I_II_III_IV_V_VI_4,cas3HD_I_1,csb1gr7_I-G_1,csb2gr5_I-G_1,cas2_I_II_III_IV_V_VI_3,cas1_I_II_III_IV_V_VI_1,cas8u1_I-G_2,cas3_I-G_3,csb2gr5_I-G_1,csb1gr7_I-G_1,WYL_I_II_III_IV_V_VI_4
Chloracidobacterium sp.		GCF_018304725.1	NZ_CP072638	circular	2651488	62.27	0		parB_part,Paraia,Paraib,COG1192,Paraib,ParBc,parB_part,CbiA,Paraib,CbiA,COG1192,CbiA,COG1192,COG1192,COG0206,334F5	Ribosomal_S9,Ribosomal_S8,Ribosomal_L10,GrpE,GrpE,PNPase,rpmI,rsmH,ruvB,era,trmD,rplW,rplC,rpsP,rpmC,prfA,rpsT,ybeY,rplU,rpmA,ftsY,smpB,ychF,tsf,rplI,rpsR,rpsF,infC,alaS,ileS,leuS,serS,truB,hisS,fmt,fmt,pheS,pheT,infB,frr,ksgA,rplL,nusG,rpsO,ffh,secA,secY,rpsL,rpsC,rpsB,rpsD,rplS,rpsG,rplT,rpsJ,rplM,rplX,rplA,rplB,dnaG,lepA,rplK,nusA,recA,rpoB,rpoA,dnaX,tilS,cgtA,gmk,engA,tsaD,rplD,TIGR00054,TIGR…	0	vanT gene in vanG cluster	Ile,Ala,Gly,Lys,Gly,Thr,Tyr,Gly,Thr,Trp,Val,Asp,Leu,Cys,Ala,Arg,Leu,Ser,Leu,Glu,Gln,Ser,Leu,Leu,Arg,Val,Arg,Ala,Gln,His,Arg,SeC,Ser,Ser,Pro,Glu,Thr,Ile2,Ile2,fMet,Asn,Met,Lys,Val	16S,23S,5S	RM_Type_II,CAS_Class1-Type-III,CAS_Class1-Subtype-III-D,SoFic	7	cas10_III-D_3,csm3gr7_III-D_2,casR_III-D_6,cas10_III_1,cmr3gr5_III-B_III-C_8,csm6_III_3
Chloracidobacterium sp.		GCF_018304725.1	NZ_CP072639	circular	1105982	61.81	-0.46	RIP-12	parB_part,Paraib,Paraib,CbiA,COG1192,COG1386	TIGR00020,TIGR00337,TIGR00459,TIGR02191	0.160486		Phe,Undet,Pro,Pro,Arg,Arg	N/A	RM_Type_IIG,RM_Type_II,RM_Type_IIG,RM_Type_II,RM_Type_II,RM_Type_IIG,CAS_Class1-Subtype-I-B,CAS_Class1-Subtype-I-G,CAS_Class1-Subtype-I-G	3	cas2_I_II_III_IV_V_VI_3,cas1_I_II_III_IV_V_VI_1,cas5_I-B_7,cas7_I-B_6,cas8b3_I-B_1,cas3_I_2,cas6_I_II_III_IV_V_VI_21,WYL_I_II_III_IV_V_VI_4,csb2gr5_I-G_1,csb1gr7_I-G_1,cas3HD_I_1,WYL_I_II_III_IV_V_VI_4,csb1gr7_I-G_1,csb2gr5_I-G_1,cas3_I-G_3,cas8u1_I-G_2,cas1_I_II_III_IV_V_VI_1,cas2_I_II_III_IV_V_VI_3
Chloracidobacterium sp.		GCF_018304745.1	NZ_CP072640	circular	2661451	62.29	0		parB_part,Paraia,Paraib,COG1192,Paraib,parB_part,CbiA,Paraib,CbiA,CbiA,COG1192,COG1192,COG0206,334F5	Ribosomal_S9,Ribosomal_S8,Ribosomal_L10,GrpE,GrpE,PNPase,rpmI,rsmH,ruvB,era,trmD,rplW,rplE,rplC,rpsQ,rpsM,rpsP,rpmC,prfA,rpsT,ybeY,rplQ,rplU,rpmA,ftsY,smpB,ychF,tsf,rplI,rpsR,rpsF,infC,alaS,ileS,leuS,serS,truB,hisS,fmt,pheS,pheT,infB,frr,ksgA,rplL,nusG,rpsO,ffh,secA,secY,rpsL,rpsC,rpsB,rpsD,rpsE,rplS,rpsG,rplT,rplV,rpsJ,rpsS,rplM,rplN,rplX,rplA,rplB,dnaG,lepA,rplK,nusA,recA,rpoB,rpoA,dnaX,tilS,cg…	0	vanT gene in vanG cluster	Gly,Thr,Tyr,Gly,Thr,Trp,Val,Asp,Leu,Cys,Ala,Arg,Leu,Ser,Leu,Glu,Ile,Ala,Gly,Lys,Gln,Ser,Leu,Leu,Arg,Val,Arg,Ala,Gln,His,Arg,SeC,Ser,Ser,Pro,Glu,Thr,Ile2,Ile2,fMet,Asn,Met,Lys,Val	16S,23S,5S	RM_Type_II,CAS_Class1-Type-III,CAS_Class1-Subtype-III-D	8	cas10_III-D_3,csm3gr7_III-D_2,casR_III-D_6,cas10_III_1,cmr3gr5_III-B_III-C_8,csm6_III_3
Chloracidobacterium sp.		GCF_018304745.1	NZ_CP072641	circular	1108212	61.78	-0.51	RIP-12	parB_part,Paraib,Paraib,CbiA,COG1192,COG1386	TIGR00020,TIGR00337,TIGR00459,TIGR02191	0.16171		Arg,Pro,Phe,Undet,Pro	N/A	RM_Type_I,RM_Type_IIG,RM_Type_II,RM_Type_IIG,RM_Type_II,CAS_Class1-Subtype-I-G,CAS_Class1-Subtype-I-G,CAS_Class1-Subtype-I-B,Gao_RL	9	WYL_I_II_III_IV_V_VI_4,cas6_I_II_III_IV_V_VI_21,cas3_I_2,cas7_I-B_6,cas5_I-B_7,cas1_I_II_III_IV_V_VI_1,cas2_I_II_III_IV_V_VI_3,cas2_I_II_III_IV_V_VI_3,cas1_I_II_III_IV_V_VI_1,cas8u1_I-G_2,cas3_I-G_3,csb2gr5_I-G_1,csb1gr7_I-G_1,WYL_I_II_III_IV_V_VI_4,cas3HD_I_1,csb1gr7_I-G_1,csb2gr5_I-G_1
Chloracidobacterium sp.		GCF_018304765.1	NZ_CP072642	circular	2639773	62.27	0		parB_part,Paraia,Paraib,COG1192,Paraib,parB_part,CbiA,Paraib,CbiA,COG1192,CbiA,COG1192,COG1192,COG0206,334F5	Ribosomal_S9,Ribosomal_S8,Ribosomal_L10,GrpE,GrpE,PNPase,rpmI,rsmH,ruvB,era,trmD,rplW,rplC,rpsP,rpmC,prfA,rpsT,ybeY,rplU,rpmA,ftsY,smpB,ychF,tsf,rplI,rpsR,rpsF,infC,alaS,ileS,leuS,serS,truB,hisS,fmt,pheS,pheT,infB,frr,ksgA,rplL,nusG,rpsO,ffh,secA,secY,rpsL,rpsC,rpsB,rpsD,rplS,rpsG,rplT,rpsJ,rplM,rplX,rplA,rplB,dnaG,lepA,rplK,nusA,recA,rpoB,rpoA,dnaX,tilS,cgtA,gmk,engA,tsaD,rplD,TIGR00054,TIGR0006…	0	vanT gene in vanG cluster	Ile,Ala,Gly,Lys,Gly,Thr,Tyr,Gly,Thr,Trp,Val,Asp,Leu,Cys,Ala,Arg,Leu,Ser,Leu,Glu,Gln,Ser,Leu,Leu,Arg,Val,Arg,Ala,Gln,His,Arg,SeC,Ser,Ser,Pro,Glu,Thr,Ile2,Ile2,fMet,Asn,Met,Lys,Val	16S,23S,5S	RM_Type_II,CAS_Class1-Type-III,CAS_Class1-Subtype-III-D,SoFic	8	cas10_III-D_3,csm3gr7_III-D_2,casR_III-D_6,cas10_III_1,cmr3gr5_III-B_III-C_8,csm6_III_3
Chloracidobacterium sp.		GCF_018304765.1	NZ_CP072643	circular	1075403	61.85	-0.42	RIP-12	parB_part,Paraib,Paraib,CbiA,COG1192,COG1386	TIGR00020,TIGR00337,TIGR00459,TIGR02191	0.161249		Pro,Arg,Phe,Undet,Pro	N/A	RM_Type_IIG,RM_Type_II,RM_Type_IIG,RM_Type_II,CAS_Class1-Subtype-I-B,CAS_Class1-Subtype-I-G,CAS_Class1-Subtype-I-G,Gao_RL	7	WYL_I_II_III_IV_V_VI_4,cas6_I_II_III_IV_V_VI_21,cas3_I_2,cas8b3_I-B_1,cas7_I-B_6,cas5_I-B_7,cas1_I_II_III_IV_V_VI_1,cas2_I_II_III_IV_V_VI_3,cas2_I_II_III_IV_V_VI_3,cas1_I_II_III_IV_V_VI_1,cas8u1_I-G_2,cas3_I-G_3,csb2gr5_I-G_1,csb1gr7_I-G_1,WYL_I_II_III_IV_V_VI_4,cas3HD_I_1,csb1gr7_I-G_1,csb2gr5_I-G_1
Chloracidobacterium sp.		GCF_018304785.1	NZ_CP072644	circular	2677644	62.29	0		parB_part,Paraia,Paraib,COG1192,Paraib,parB_part,CbiA,Paraib,CbiA,COG1192,CbiA,COG1192,COG1192,COG0206,334F5	Ribosomal_S9,Ribosomal_S8,Ribosomal_L10,GrpE,GrpE,PNPase,rpmI,rsmH,ruvB,era,trmD,rplW,rplC,rpsP,rpmC,prfA,rpsT,ybeY,rplU,rpmA,ftsY,smpB,ychF,tsf,rplI,rpsR,rpsF,infC,alaS,ileS,leuS,serS,truB,hisS,fmt,pheS,pheT,infB,frr,ksgA,rplL,nusG,rpsO,ffh,secA,secY,rpsL,rpsC,rpsB,rpsD,rplS,rpsG,rplT,rpsJ,rplM,rplX,rplA,rplB,dnaG,lepA,rplK,nusA,recA,rpoB,rpoA,dnaX,tilS,cgtA,gmk,engA,tsaD,rplD,TIGR00054,TIGR0006…	0	vanT gene in vanG cluster	Leu,Ser,Leu,Glu,Ile,Ala,Gly,Lys,Gly,Thr,Tyr,Gly,Thr,Trp,Val,Asp,Leu,Cys,Ala,Arg,Leu,Ser,Val,Arg,Ala,Gln,His,Arg,SeC,Ser,Ser,Pro,Glu,Thr,Ile2,Ile2,fMet,Asn,Met,Lys,Val,Gln,Ser,Leu,Leu,Arg	16S,23S,5S	RM_Type_II,CAS_Class1-Type-III,CAS_Class1-Subtype-III-D,SoFic	8	cas10_III-D_3,csm3gr7_III-D_2,casR_III-D_6,cas10_III_1,cmr3gr5_III-B_III-C_8,csm6_III_3
Chloracidobacterium sp.		GCF_018304785.1	NZ_CP072645	circular	1099511	61.92	-0.37	RIP-12	parB_part,Paraib,Paraib,CbiA,COG1192,COG1386	TIGR00020,TIGR00337,TIGR00459,TIGR02191	0.152208		Pro,Arg,Phe,Undet,Pro	N/A	RM_Type_IIG,RM_Type_II,RM_Type_IIG,RM_Type_II,RM_Type_IIG,CAS_Class1-Subtype-I-G,CAS_Class1-Subtype-I-B,CAS_Class1-Subtype-I-G,Gao_RL	10	WYL_I_II_III_IV_V_VI_4,cas6_I_II_III_IV_V_VI_21,cas3_I_2,cas8b3_I-B_1,cas7_I-B_6,cas5_I-B_7,cas1_I_II_III_IV_V_VI_1,cas2_I_II_III_IV_V_VI_3,cas3HD_I_1,csb1gr7_I-G_1,csb2gr5_I-G_1,cas2_I_II_III_IV_V_VI_3,cas1_I_II_III_IV_V_VI_1,cas8u1_I-G_2,cas3_I-G_3,csb2gr5_I-G_1,csb1gr7_I-G_1,WYL_I_II_III_IV_V_VI_4
Chloracidobacterium sp.		GCF_018304805.1	NZ_CP072646	circular	2667443	62.68	0		parB_part,Paraia,Paraib,COG1192,parB_part,CbiA,Paraib,CbiA,CbiA,Paraib,Paraib,COG1192,COG1192,COG0206	Ribosomal_S9,Ribosomal_S8,Ribosomal_L10,GrpE,GrpE,PNPase,rpmI,rsmH,ruvB,era,trmD,rplW,rplC,rpsP,prfA,rpsT,ybeY,rplU,rpmA,ftsY,smpB,ychF,tsf,rplI,rpsR,rpsF,infC,alaS,ileS,leuS,serS,truB,hisS,fmt,pheS,pheT,infB,frr,ksgA,rplL,nusG,rpsO,ffh,secA,secY,rpsL,rpsC,rpsB,rpsD,rplS,rpsG,rplT,rpsJ,rplM,rplX,rplA,rplB,dnaG,lepA,rplK,nusA,recA,rpoB,rpoA,dnaX,tilS,cgtA,gmk,engA,tsaD,rplD,TIGR00054,TIGR00065,TIG…	0	vanT gene in vanG cluster	Ile,Ala,Gly,Lys,Gly,Thr,Tyr,Gly,Thr,Trp,Val,Asp,Leu,Cys,Ala,Arg,Leu,Ser,Leu,Glu,Gln,Ser,Ser,Leu,Leu,Arg,Val,Arg,Ala,Gln,His,Arg,SeC,Ser,Ser,Pro,Glu,Thr,Ile2,fMet,Asn,Met,Lys,Val	16S,23S,5S	RM_Type_II,CAS_Class1-Subtype-III-B,CAS_Class1-Subtype-I-G,SoFic	4	cas3_I-G_3,csb1gr7_I-G_1,csb2gr5_I-G_1,cas10_III_1,cmr3gr5_III-B_III-C_8,cmr4gr7_III-B_III-C_1,cmr5gr11_III-B_4,cmr6gr7_III-B_3,csm6_III_3
Chloracidobacterium sp.		GCF_018304805.1	NZ_CP072647	circular	994789	62.67	-0.01	RIP-12	parB_part,Paraib,CbiA,Paraib,COG1192,COG1386	TIGR00020,TIGR00337,TIGR00459,TIGR02191	0.126618		Pro,Arg,Phe,Undet,Pro	N/A	RM_Type_II,RM_Type_II,RM_Type_IIG,RM_Type_II,CAS_Class1-Subtype-I-G,Gao_RL	3	cas2_I_II_III_IV_V_VI_3,cas1_I_II_III_IV_V_VI_1,cas8u1_I-G_2,cas3HD_I_1,cas3_I-G_3,csb2gr5_I-G_1,csb1gr7_I-G_1,WYL_I_II_III_IV_V_VI_4
Chloracidobacterium thermophilum		GCF_000226295.1	NC_016024	circular	2683362	61.37	0		parB_part,Paraib,Paraia,COG1192,Paraib,parB_part,CbiA,Paraib,CbiA,CbiA,COG1192,COG1192,COG1192,COG0206	Ribosomal_S9,Ribosomal_L10,GrpE,GrpE,PNPase,rpmI,rsmH,ruvB,era,trmD,rplW,rplC,rpsP,rpmC,prfA,rpsT,ybeY,rplU,rpmA,ftsY,smpB,ychF,tsf,rplI,rpsR,rpsF,infC,alaS,ileS,leuS,serS,truB,hisS,fmt,pheS,pheT,infB,frr,ksgA,rplL,nusG,rpsO,ffh,secA,secY,rpsL,rpsC,rpsB,rpsD,rplS,rpsG,rplT,rpsJ,rplM,rplN,rplA,rplB,dnaG,lepA,rplK,nusA,recA,rpoB,rpoA,dnaX,tilS,cgtA,gmk,engA,tsaD,rplD,TIGR00054,TIGR00065,TIGR00082,T…	0	vanT gene in vanG cluster	Ile,Ala,Gly,Lys,Gly,Thr,Tyr,Gly,Thr,Trp,Val,Asp,Leu,Cys,Ala,Arg,Leu,Ser,Leu,Glu,Gln,Ser,Leu,Leu,Arg,Val,Arg,Ala,Gln,His,Arg,SeC,Ser,Ser,Pro,Glu,Thr,Ile2,Ile2,fMet,Asn,Met,Lys,Val	16S,23S,5S	RM_Type_II,RM_Type_II,RM_Type_II,RM_Type_IIG,RM_Type_II,CAS_Class1-Subtype-III-B,CAS_Class1-Subtype-I-G,CAS_Class1-Subtype-III-B	5	cas3_I_2,csb1gr7_I-G_1,csb2gr5_I-G_1,cas10_III_1,cmr3gr5_III-B_III-C_8,cmr4gr7_III-B_III-C_1,cmr5gr11_III-B_4,cmr6gr7_III-B_3,csm6_III_3,cmr6gr7_III-B_2,cmr5gr11_III-B_18,csm6_III_3,cmr4gr7_III-B_III-C_1,cmr3gr5_III-B_III-C_5,cas10_III_6,cmr1gr7_III-B_1
Chloracidobacterium thermophilum		GCF_000226295.1	NC_016025	circular	1012010	61.24	-0.13	RIP-12	parB_part,Paraib,Paraib,CbiA,COG1386	TIGR00020,TIGR00337,TIGR00459,TIGR02191	0.147217		Pro,Arg,Phe,Pro	N/A	RM_Type_II,RM_Type_I,RM_Type_IIG,RM_Type_II,RM_Type_II,CAS_Class1-Subtype-I-G,CAS_Class1-Subtype-I-B,CAS_Class1-Subtype-I-G,DarTG	4	WYL_I_II_III_IV_V_VI_4,cas6_I_II_III_IV_V_VI_21,cas3_I_2,cas8b3_I-B_1,cas7_I-B_6,cas5_I-B_7,cas1_I_II_III_IV_V_VI_1,cas2_I_II_III_IV_V_VI_3,cas3HD_I_1,cas8u1_I-G_1,csb1gr7_I-G_1,WYL_I_II_III_IV_V_VI_4,csb1gr7_I-G_1,csb2gr5_I-G_1,cas3_I-G_3,cas8u1_I-G_2,cas1_I_II_III_IV_V_VI_1,cas2_I_II_III_IV_V_VI_3
Chloracidobacterium thermophilum		GCF_018304665.1	NZ_CP072632	circular	2704697	61.36	0		parB_part,Paraib,Paraia,COG1192,Paraib,parB_part,CbiA,Paraib,CbiA,CbiA,COG1192,COG1192,COG1192,COG0206	Ribosomal_S9,Ribosomal_L10,GrpE,GrpE,PNPase,rpmI,rsmH,ruvB,era,trmD,rplW,rplC,rpsP,rpmC,prfA,rpsT,ybeY,rplU,rpmA,ftsY,smpB,ychF,tsf,rplI,rplI,rpsR,rpsF,rpsF,infC,alaS,ileS,leuS,serS,truB,hisS,fmt,pheS,pheT,infB,frr,ksgA,rplL,nusG,rpsO,ffh,secA,secY,rpsL,rpsC,rpsB,rpsD,rplS,rpsG,rplT,rpsJ,rplM,rplN,rplX,rplA,rplB,dnaG,lepA,rplK,nusA,recA,rpoB,rpoA,dnaX,tilS,cgtA,gmk,engA,tsaD,rplD,TIGR00054,TIGR00…	0	vanT gene in vanG cluster	Ile,Ala,Gly,Lys,Gly,Thr,Tyr,Gly,Thr,Trp,Val,Val,Asp,Leu,Cys,Ala,Arg,Leu,Ser,Leu,Glu,Gln,Ser,Leu,Leu,Arg,Val,Arg,Ala,Gln,Gln,His,Arg,SeC,Ser,Ser,Pro,Glu,Thr,Ile2,Ile2,fMet,Asn,Met,Lys	16S,23S,5S	RM_Type_II,RM_Type_II,RM_Type_II,RM_Type_II,CAS_Class1-Subtype-III-B,CAS_Class1-Subtype-I-G,CAS_Class1-Subtype-III-B	6	cas3_I_2,csb1gr7_I-G_1,csb2gr5_I-G_1,cas10_III_1,cmr3gr5_III-B_III-C_8,cmr4gr7_III-B_III-C_1,cmr5gr11_III-B_4,cmr6gr7_III-B_3,csm6_III_3,cmr6gr7_III-B_2,cmr5gr11_III-B_18,csm6_III_3,cmr4gr7_III-B_III-C_1,cmr3gr5_III-B_III-C_5,cas10_III_6
Chloracidobacterium thermophilum		GCF_018304665.1	NZ_CP072633	circular	1051657	61.19	-0.17	RIP-12	parB_part,Paraib,Paraib,CbiA,COG1386	TIGR00020,TIGR00337,TIGR00459,TIGR02191	0.142047		Pro,Arg,Phe,Pro,Pro	N/A	RM_Type_II,RM_Type_I,RM_Type_IIG,RM_Type_II,RM_Type_II,CAS_Class1-Subtype-I-G,CAS_Class1-Subtype-I-B,CAS_Class1-Subtype-I-G,DarTG,DarTG	4	WYL_I_II_III_IV_V_VI_4,cas6_I_II_III_IV_V_VI_21,cas3_I_2,cas8b3_I-B_1,cas7_I-B_6,cas5_I-B_7,cas1_I_II_III_IV_V_VI_1,cas2_I_II_III_IV_V_VI_3,cas3HD_I_1,cas8u1_I-G_1,csb1gr7_I-G_1,WYL_I_II_III_IV_V_VI_4,csb1gr7_I-G_1,csb2gr5_I-G_1,cas3_I-G_3,cas8u1_I-G_2,cas1_I_II_III_IV_V_VI_1,cas2_I_II_III_IV_V_VI_3
Cetobacterium somerae	Fusobacteriota (fusobacteria)	GCF_022430525.1	NZ_CP092519	circular	1904440	29.32	0	Rep3_C,Rep3_C,RIP-15	COG1192,CbiA,COG0206,COG0206,COG1386	Ribosomal_S9,Ribosomal_S8,Ribosomal_L10,GrpE,PNPase,rpmI,rsmH,ruvB,era,trmD,rplW,rplE,rplC,rplF,rpsQ,rpsM,rpsP,rpmC,prfA,rpsT,ybeY,rplQ,rplR,rplU,rpmA,ftsY,smpB,ychF,tsf,rplI,rpsR,rpsF,infC,alaS,ileS,leuS,serS,truB,hisS,fmt,pheS,pheT,infB,frr,ksgA,rplL,nusG,rpsO,ffh,secA,secY,rpsL,rpsC,rpsB,rpsD,rpsE,rplS,rpsG,rplT,rplV,rpsJ,rpsS,rplM,rplN,rplO,rplX,rplP,rplA,rplB,dnaG,lepA,rplK,nusA,recA,rpoB,rp…	0	vanT gene in vanG cluster	Gln,Pro,Gly,Arg,His,Lys,Leu,Asn,Asn,Leu,Ser,Gly,Glu,Ala,Met,His,Val,Asp,Phe,Cys,Ala,Asn,Leu,fMet,Gly,Lys,Arg,Ile2,Glu,Ser,Phe,Val,Asp,Ala,Trp,Ala,Thr,Glu,Tyr,Ser,Ser,Arg,Ala,Glu,Val,Gly,Lys,Glu,Val,Asp,Thr,Leu,Leu,Asp,SeC	16S,23S,16S,23S,16S,23S,16S,23S,23S,16S,23S,16S,23S,16S,23S,16S,23S,16S	RM_Type_I	2	N/A
Cetobacterium somerae		GCF_022430525.1	NZ_CP092520	circular	704842	28.45	-0.87	RIP-16	COG1192,Paraib,ParBc,ParBc,CbiA,CbiA,COG1192	TIGR00337	0.273983		Arg,Gly,Arg,Thr,Pro,Trp,Met,Pro,Gln,Glu,Tyr,Thr,Leu,Ala,Asn,Arg,Leu,Tyr,Thr,Leu,His,Gly,Lys,Gln,Met,fMet	23S,16S	RM_Type_II	0	N/A
Ilyobacter polytropus		GCF_000165505.1	NC_014632	circular	2046464	34.53	0		Paraib,COG1192,ParBc,CbiA,CbiA,Paraib,CbiA,CbiA,COG0206,COG0206,COG1192,COG1192,COG1386	Ribosomal_S9,Ribosomal_S8,Ribosomal_L10,GrpE,PNPase,rpmI,rsmH,ruvB,era,trmD,rplW,rplE,rplC,rplF,rpsQ,rpsM,rpsP,rpmC,prfA,rpsT,ybeY,rplQ,rplR,rplU,rpmA,ftsY,smpB,ychF,tsf,rplI,rpsR,rpsF,infC,alaS,ileS,leuS,serS,truB,hisS,fmt,pheS,pheT,infB,frr,ksgA,rplL,nusG,rpsO,ffh,secA,secY,rpsL,rpsC,rpsB,rpsD,rpsE,rplS,rpsG,rplT,rplV,rpsJ,rpsS,rplM,rplN,rplO,rplX,rplP,rplA,rplB,dnaG,lepA,rplK,nusA,recA,rpoB,rp…	0	vanT gene in vanG cluster,adeF,vanH gene in vanD cluster	Pro,Gly,Arg,His,Lys,Leu,Asn,Trp,Gln,Leu,fMet,Gly,Lys,Arg,Ile2,Glu,Ser,Phe,Val,Asp,Ile,Ala,Ile,Ala,Asn,Val,Asp,Phe,Cys,Ile,Ala,Asn,Ser,Arg,Thr,Glu,Tyr,Pro,Gly,Leu,Arg,Leu,Ser,fMet,Met	16S,23S,5S,5S,16S,23S,5S,5S,23S,16S,5S,5S,23S,16S,5S,23S,16S,5S,23S,16S	RM_Type_I,RM_Type_IV,RM_Type_I,SoFic	2	N/A
Ilyobacter polytropus		GCF_000165505.1	NC_014633	circular	961624	34.25	-0.28	RIP-16	COG1475,CbiA,Paraib,CbiA	TIGR00420,TIGR00663,TIGR01302	0.205155		Asn,Lys,Leu,Thr,Gly,His,Glu,Tyr,Asp,Thr,Gly,Glu,Val,Asp,Thr,Leu,Ala,Met,Pro,Lys,Gln,Lys,Thr,Gly,Glu,Val,Glu,Tyr,Ala,Met,Arg,SeC,Leu,Leu	16S,23S,5S,5S,23S,16S	RM_Type_III,CAS_Class2-Subtype-II-C	3	cas2_I_II_III_IV_V_VI_6,cas1_I_II_III_IV_V_VI_5,cas9_II-A_II-B_II-C_3
Flammeovirga kamogawensis	Bacteroidota	GCF_018736065.1	NZ_CP076128	circular	4667875	32.05	0		parB_part,Paraib,Paraib,Paraia,Paraib,COG1192,COG1192,COG0206,COG1386	Ribosomal_S9,Ribosomal_S8,Ribosomal_L10,GrpE,PNPase,rpmI,rsmH,ruvB,era,trmD,rplW,rplE,rplC,rplF,rpsQ,rpsM,rpsP,rpmC,prfA,rpsT,ybeY,rplQ,rplR,rplU,rpmA,ftsY,smpB,ychF,tsf,rplI,rpsR,rpsF,infC,alaS,ileS,leuS,serS,truB,hisS,fmt,pheT,infB,frr,ksgA,rplL,nusG,rpsO,ffh,secY,rpsL,rpsC,rpsB,rpsD,rpsE,rplS,rpsG,rplT,rplV,rpsJ,rpsS,rplM,rplN,rplO,rplX,rplP,rplA,rplB,dnaG,lepA,rplK,nusA,recA,rpoB,rpoA,dnaX,ti…	0	vanY gene in vanG cluster,adeF	Val,Val,Val,Val,Val,Val,Val,Val,Pro,Arg,Pro,Arg,Pro,Arg,Leu,Leu,Leu,Leu,Ile2,His,Trp,Phe,Phe,Phe,Phe,fMet,Arg,Arg,Gly,Leu,Gly,Leu,Gly,Gln,Gln,Leu,Asn,Asn,Tyr,Tyr,Gly,Gly,Tyr,Thr,Ala,Ala,Cys,Asp,Asp,Asp,Asp,Asp,Asp,Asp,Ser,Pro,Trp,Ser,Ser,Ser,Lys,Leu,Lys,Lys,Lys,Lys,Lys,Lys,Lys,fMet,Ile,Ala,Thr,Thr,Thr,Thr,Ile,Ala,Ala,Glu,Glu,Glu,Glu,Glu,Glu,Glu,Arg,Gly,His,His,Met,Met,Met,Met,Met,Met	23S,16S,23S,16S,23S,16S,23S,16S,23S,16S,16S,23S,16S,23S	AbiH,AbiL,RM_Type_IV,RM_Type_I,SoFic,CBASS_I	4	N/A
Flammeovirga kamogawensis		GCF_018736065.1	NZ_CP076129	circular	1613666	31.44	-0.61	RIP-15	Paraib,ParBc,ParBc,CbiA,CbiA,Paraib	rpoA	0.391843	adeF,adeF	Ala,Ala	16S,23S,16S,23S	RM_Type_IV,RM_Type_I,RM_Type_I,Druantia_III,JukAB	0	N/A
Flammeovirga pectinis		GCF_003970675.1	NZ_CP034562	circular	5207776	32.26	0	RIP-15	parB_part,Paraib,Paraib,Paraia,Paraib,COG1192,ParBc,Paraib,Paraib,COG1192,COG0206,COG1386	Ribosomal_S9,Ribosomal_S8,Ribosomal_L10,GrpE,PNPase,rpmI,rsmH,ruvB,era,trmD,rplW,rplE,rplC,rplF,rpsQ,rpsM,rpsP,rpmC,prfA,rpsT,ybeY,rplQ,rplR,rplU,rpmA,ftsY,smpB,ychF,tsf,rplI,rpsR,rpsF,infC,alaS,ileS,leuS,serS,truB,hisS,fmt,pheS,pheT,infB,frr,ksgA,rplL,nusG,rpsO,ffh,secY,rpsL,rpsC,rpsB,rpsD,rpsE,rplS,rpsG,rplT,rplV,rpsJ,rpsS,rplM,rplN,rplO,rplX,rplP,rplA,rplB,dnaG,lepA,rplK,nusA,recA,rpoB,rpoA,dn…	0	adeF,vanH gene in vanO cluster,vanT gene in vanG cluster,qacG	Arg,Gly,His,His,Met,Met,Met,Met,Met,Met,Ser,Pro,Trp,Ser,Ser,Ser,Lys,Leu,Lys,Lys,Lys,Lys,Lys,fMet,Ile,Ala,Thr,Thr,Thr,Thr,Ile,Ala,Ala,Glu,Glu,Glu,Glu,Glu,Glu,Glu,fMet,Arg,Arg,Gly,Leu,Gly,Leu,Gly,Ala,Gln,Gln,Leu,Asn,Asn,Tyr,Tyr,Gly,Gly,Tyr,Thr,Ala,Ala,Cys,Asp,Asp,Asp,Asp,Asp,Asp,Asp,Val,Val,Val,Val,Val,Val,Val,Val,Pro,Arg,Pro,Arg,Pro,Arg,Leu,Leu,Leu,Leu,Ile2,His,Trp,Phe,Phe,Phe,Phe	23S,16S,23S,16S,23S,16S,16S,23S,16S,23S,16S,23S,16S,23S,16S,23S	AbiH,AbiL,RM_Type_II,RM_Type_IV,RM_Type_I,PD-T7-2	0	N/A
Flammeovirga pectinis		GCF_003970675.1	NZ_CP034563	circular	1411355	31.77	-0.49	RIP-15	Paraib,ParBc,ParBc,CbiA,CbiA,Paraib	rpoA	0.361875	adeF,adeF,adeF	Ala,Ala	16S,23S,16S,23S	N/A	0	N/A
Flammeovirga sp.		GCF_001682195.2	NZ_CP003560	circular	5056210	34.56	0		parB_part,Paraib,Paraib,Paraib,Paraib,COG1192,COG1192,COG0206,COG1386	Ribosomal_S9,Ribosomal_S8,Ribosomal_L10,GrpE,PNPase,rpmI,rsmH,ruvB,era,trmD,rplW,rplE,rplC,rplF,rpsQ,rpsM,rpsP,rpmC,prfA,rpsT,ybeY,rplQ,rplR,rplU,rpmA,ftsY,smpB,ychF,tsf,rplI,rpsR,rpsF,infC,alaS,ileS,leuS,serS,truB,hisS,fmt,pheS,pheT,infB,frr,ksgA,rplL,nusG,rpsO,ffh,secY,rpsL,rpsC,rpsB,rpsD,rpsE,rplS,rpsG,rplT,rplV,rpsJ,rpsS,rplM,rplN,rplO,rplX,rplP,rplA,rplB,dnaG,lepA,rplK,nusA,recA,rpoB,rpoA,dn…	0	vanY gene in vanG cluster,vanT gene in vanG cluster,adeF,qacG	Asp,Asp,Asp,Asp,Asp,Asp,Met,Met,Met,Met,Met,Met,Met,Ser,Pro,Ser,Ser,Ser,Lys,Asn,Asn,Asn,Gly,Leu,Gly,Ala,Ala,Thr,Thr,Thr,Thr,Ala,Ala,Glu,Glu,Glu,Glu,Glu,Glu,Glu,Glu,Tyr,Tyr,Gly,Gly,Tyr,Thr,Ile,Arg,His,Trp,Trp,Phe,Phe,Phe,fMet,Arg,Arg,fMet,Ile,Gln,Gln,Leu,Ala,Cys,Undet,Val,Val,Val,Val,Pro,Arg,Pro,Arg,Pro,Arg,Pro,Arg,Leu,Leu,Leu,Leu,His,His,Ile2	23S,16S,23S,16S,16S,23S,16S,23S,16S,23S,16S,23S,16S,23S	AbiL,RM_Type_II,RM_Type_I,RM_Type_IV,RM_Type_II,MazEF,SoFic	3	N/A
Flammeovirga sp.		GCF_001682195.2	NZ_CP003561	circular	2188491	34.61	0.05	RIP-15	ParBc,Paraib,Paraib	rpoA	0.29682		Ala	23S,16S	RM_Type_I,RM_Type_I,RM_Type_I,MazEF	0	N/A
Flammeovirga yaeyamensis		GCF_018736045.1	NZ_CP076132	circular	5191010	34.53	0		parB_part,Paraib,Paraib,Paraib,Paraib,COG1192,COG1192,COG0206,COG1386	Ribosomal_S9,Ribosomal_S8,Ribosomal_L10,GrpE,PNPase,rpmI,rsmH,ruvB,era,trmD,rplW,rplE,rplC,rplF,rpsQ,rpsM,rpsP,rpmC,prfA,rpsT,ybeY,rplQ,rplR,rplU,rpmA,ftsY,smpB,ychF,tsf,rplI,rpsR,rpsF,infC,alaS,ileS,leuS,serS,truB,hisS,fmt,pheS,pheT,infB,frr,ksgA,rplL,nusG,rpsO,ffh,secY,rpsL,rpsC,rpsB,rpsD,rpsE,rplS,rpsG,rplT,rplV,rpsJ,rpsS,rplM,rplN,rplO,rplX,rplP,rplA,rplB,dnaG,lepA,rplK,nusA,recA,rpoB,rpoA,dn…	0	adeF,vanT gene in vanG cluster,vanY gene in vanG cluster,qacG	fMet,Ala,Gln,Gln,Leu,Ala,Cys,Undet,Val,Val,Val,Val,Val,Val,Val,Val,Pro,Arg,Pro,Arg,Pro,Arg,Pro,Arg,Leu,Leu,Leu,Leu,His,His,Ile2,His,Trp,Trp,Phe,Phe,Phe,fMet,Arg,Arg,Gly,Leu,Gly,Ala,Ala,Thr,Thr,Thr,Thr,Ala,Ala,Glu,Glu,Glu,Glu,Glu,Glu,Glu,Glu,Tyr,Tyr,Gly,Gly,Tyr,Thr,Ala,Arg,Asp,Asp,Asp,Asp,Asp,Asp,Met,Met,Ser,Pro,Ser,Ser,Ser,Lys,Lys,Lys,Lys,Lys,Leu,Lys,Asn,Asn,Asn	16S,23S,16S,23S,23S,16S,23S,16S,23S,16S,23S,16S,23S,16S	Gabija,AbiL,RM_Type_IV,RM_Type_IIG,RM_Type_I,RM_Type_II,DdmDE,SoFic,Eleos,Septu	3	N/A
Flammeovirga yaeyamensis		GCF_018736045.1	NZ_CP076133	circular	2242543	34.63	0.1	RIP-15	ParBc,Paraib,Paraib	rpoA	0.317343	vanW gene in vanB cluster	Ala,Undet	23S,16S	MazEF	2	N/A
Mucilaginibacter robiniae		GCF_012849215.1	NZ_CP051682	circular	4896009	41.39	0		parB_part,Paraib,COG1192,MipZ,Paraib,COG0206,COG1192,COG1386	Ribosomal_S9,Ribosomal_S8,Ribosomal_L10,GrpE,PNPase,rpmI,rsmH,ruvB,era,trmD,rplW,rplE,rplC,rplF,rpsQ,rpsM,rpsP,rpmC,prfA,rpsT,ybeY,rplQ,rplR,rplU,rpmA,ftsY,smpB,ychF,tsf,rplI,rpsR,rpsF,infC,alaS,ileS,serS,truB,hisS,fmt,pheS,pheT,infB,frr,ksgA,rplL,nusG,rpsO,ffh,secA,secY,rpsL,rpsC,rpsB,rpsD,rpsE,rplS,rpsG,rplT,rplV,rpsJ,rpsS,rplM,rplN,rplO,rplX,rplP,rplA,rplB,dnaG,lepA,rplK,nusA,recA,rpoB,rpoA,dn…	0	vanH gene in vanB cluster,adeF,adeF,adeF,vanT gene in vanG cluster	Cys,Ala,Met,Lys,Lys,Phe,Glu,Glu,Ser,Asp,Val,Val,Asp,Gly,Gly,Arg,fMet,Pro,Ile,Gln,Arg,Thr,Tyr,Gly,Thr,Trp,Gln,Ile2,Cys,Leu,His,Pro,Ser,Gly,Leu,Lys,Pro,Asp,Ile,Ala,Asn,Leu,Leu,Ile,Ala,Leu,Arg,Ile,Ala,Arg,Ser	5S,23S,16S,5S,23S,16S,5S,23S,16S	Lamassu-Cap4_nuclease,RM_Type_IIG,RM_Type_IV,PD-T4-3,Borvo,Shango,Detocs	1	N/A
Mucilaginibacter robiniae		GCF_012849215.1	NZ_CP051683	circular	88030	41.49	0.1	RIP-15	Paraib,Paraib	TIGR00054	1.06941		N/A	N/A	CBASS_I	0	N/A
Prevotella bivia		GCF_030219305.1	NZ_CP126676	circular	1272652	39.48	0	RIP-15	parB_part,Paraib,COG1192,COG0206,COG0206	Ribosomal_S9,Ribosomal_S8,Ribosomal_L10,PNPase,rsmH,ruvB,era,rplW,rplE,rplC,rplF,rpsQ,rpsM,rpmC,rpsT,ybeY,rplQ,rplR,ychF,tsf,rplI,rpsR,rpsF,alaS,leuS,truB,fmt,infB,frr,ksgA,rplL,nusG,rpsO,ffh,secY,rpsL,rpsC,rpsB,rpsD,rpsE,rplS,rpsG,rplV,rpsJ,rpsS,rplM,rplN,rplO,rplX,rplP,rplA,rplB,dnaG,lepA,rplK,nusA,recA,rpoB,rpoA,dnaX,tilS,cgtA,gmk,engA,rplD,TIGR00054,TIGR00065,TIGR00082,TIGR00083,TIGR00090,TIG…	0		Arg,Pro,Phe,Ile,Ala,Arg,Thr,Gly,Val,Val,Leu,Leu,Gln,Asn,Glu,Thr,Tyr,Gly,Thr,Trp,Gln,Ile2,Ser,Lys,Lys,Pro,Gly,Leu,Leu,Gly	16S,23S,5S,16S,23S,5S	RM_Type_IV,RM_Type_I,Thoeris_I,Avs_IV	1	N/A
Prevotella bivia		GCF_030219305.1	NZ_CP126677	circular	1155021	39.46	-0.02	Rep3_N	Paraib,COG1192,Paraib	GrpE,rpmI,trmD,rpsP,prfA,rplU,rpmA,ftsY,smpB,infC,ileS,serS,hisS,pheS,pheT,rplT,tsaD,TIGR00084,TIGR00138,TIGR00250,TIGR00337,TIGR00362,TIGR00459,TIGR00539,TIGR00615,TIGR00631,TIGR00810,TIGR00928,TIGR01039,TIGR01146,TIGR02075	0.159394	CfxA3,vanT gene in vanG cluster	fMet,Ser,Pro,Asp,Asp,Leu,Ile,Ala,Arg,His,Ser,Met,Lys,Thr,Cys,Val,Tyr,Ser,Glu,Arg	5S,23S,16S,16S,23S,5S	RloC,RM_Type_IV,RM_Type_II,RM_Type_I,CAS_Class2-Subtype-II-C,PARIS_II	4	cas2_I_II_III_IV_V_VI_6,cas1_I_II_III_IV_V_VI_5,cas9_II-A_II-B_II-C_1
Prevotella fusca		GCF_001262015.1	NZ_CP012074	circular	1828248	44.43	0	RIP-15	parB_part,Paraib,COG0206,COG1192	Ribosomal_S9,Ribosomal_S8,Ribosomal_L10,PNPase,rsmH,ruvB,era,trmD,rplW,rplE,rplC,rplF,rpsQ,rpsM,rpmC,rpsT,ybeY,rplQ,rplR,rplU,rpmA,ychF,tsf,alaS,truB,hisS,fmt,infB,frr,ksgA,rplL,nusG,rpsO,ffh,secY,rpsL,rpsC,rpsB,rpsD,rpsE,rplS,rpsG,rplV,rpsJ,rpsS,rplM,rplN,rplO,rplX,rplP,rplA,rplB,dnaG,rplK,nusA,recA,rpoB,rpoA,dnaX,cgtA,gmk,engA,rplD,TIGR00020,TIGR00054,TIGR00065,TIGR00082,TIGR00084,TIGR00090,TIG…	0		Pro,Ile,Ala,Cys,Lys,Lys,Thr,Lys,Pro,Met,Asn,Leu,Arg,Gln,Leu,Thr,Tyr,Gly,Thr,Trp,Pro,Gly,Leu,Leu,Gly,Arg,Phe,Val,Tyr,Thr,Gly,His,Arg,Gln,Leu,Val,Val	16S,23S,5S,5S,23S,16S,16S,23S,5S	AbiH,RloC,RM_Type_I,RM_Type_II,PARIS_II,Eleos,Retron_I_C,Retron_III,PD-T7-4	7	N/A
Prevotella fusca		GCF_001262015.1	NZ_CP012075	circular	1433558	43.73	-0.7	Rep3_N	Paraib,COG1192,Paraib,COG0206	GrpE,rpmI,rpsP,prfA,ftsY,smpB,rplI,rpsR,rpsF,infC,ileS,serS,pheS,pheT,rplT,lepA,tilS,tsaD,TIGR00083,TIGR00138,TIGR00250,TIGR00337,TIGR00362,TIGR00416,TIGR00420,TIGR00459,TIGR00539,TIGR00615,TIGR00631,TIGR01039,TIGR01063,TIGR01146	0.153018	vanT gene in vanG cluster	fMet,Arg,Ile2,Ile,Ala,Ser,Asp,Asp,Ser,Ser,Glu,Glu	5S,16S,23S,5S	AbiD,RM_Type_II,RM_Type_I,RM_Type_II,CAS_Class2-Subtype-II-C,CBASS_II,Avs_IV	3	cas1_I_II_III_IV_V_VI_5,cas9_II-A_II-B_II-C_1
Prevotella fusca		GCF_018128145.1	NZ_CP072370	circular	1828273	44.43	0	RIP-15	parB_part,Paraib,COG0206,COG1192	Ribosomal_S9,Ribosomal_S8,Ribosomal_L10,PNPase,rsmH,ruvB,era,trmD,rplW,rplE,rplC,rplF,rpsQ,rpsM,rpmC,rpsT,ybeY,rplQ,rplR,rplU,rpmA,ychF,tsf,alaS,truB,hisS,fmt,infB,frr,ksgA,rplL,nusG,rpsO,ffh,secY,rpsL,rpsC,rpsB,rpsD,rpsE,rplS,rpsG,rplV,rpsJ,rpsS,rplM,rplN,rplO,rplX,rplP,rplA,rplB,dnaG,rplK,nusA,recA,rpoB,rpoA,dnaX,cgtA,gmk,engA,rplD,TIGR00020,TIGR00054,TIGR00065,TIGR00082,TIGR00084,TIGR00090,TIG…	0		Leu,Pro,Ile,Ala,Cys,Lys,Lys,Thr,Lys,Pro,Met,Asn,Thr,Tyr,Gly,Thr,Trp,Pro,Gly,Leu,Leu,Gly,Arg,Phe,Val,Tyr,Thr,Gly,His,Arg,Gln,Leu,Val,Val,Arg,Gln,Leu	16S,23S,5S,16S,23S,5S,5S,23S,16S	AbiH,RloC,RM_Type_I,RM_Type_II,PARIS_II,Retron_I_C,Retron_III,Eleos,PD-T7-4	7	N/A
Prevotella fusca		GCF_018128145.1	NZ_CP072369	circular	1433515	43.74	-0.69	Rep3_N	Paraib,COG1192,Paraib,COG0206	GrpE,rpmI,rpsP,ftsY,smpB,rplI,rpsR,rpsF,infC,ileS,serS,pheS,pheT,rplT,lepA,tilS,tsaD,TIGR00083,TIGR00138,TIGR00250,TIGR00337,TIGR00362,TIGR00416,TIGR00420,TIGR00459,TIGR00539,TIGR00615,TIGR00631,TIGR01039,TIGR01063,TIGR01146	0.15288	vanT gene in vanG cluster	fMet,Arg,Ile2,Ile,Ala,Ser,Glu,Glu,Ser,Asp,Asp,Ser	5S,16S,23S,5S	AbiD,RM_Type_I,RM_Type_II,RM_Type_II,CAS_Class2-Subtype-II-C,CBASS_II,Avs_IV	3	cas1_I_II_III_IV_V_VI_5,cas9_II-A_II-B_II-C_1
Saprospira sp.		GCF_028464065.1	NZ_CP116808	circular	4185531	45.11	0		parB_part,Paraib,Paraia,COG1192,Paraib,COG0206,COG1386	Ribosomal_S9,Ribosomal_S8,Ribosomal_L10,GrpE,PNPase,rpmI,rsmH,ruvB,era,trmD,rplW,rplE,rplC,rplF,rpsQ,rpsM,rpsP,rpmC,prfA,rpsT,ybeY,rplQ,rplR,rplU,rpmA,ftsY,smpB,ychF,tsf,rplI,rpsR,rpsF,infC,alaS,ileS,leuS,serS,truB,hisS,fmt,pheS,pheT,infB,frr,ksgA,rplL,nusG,rpsO,ffh,secA,secY,rpsL,rpsC,rpsB,rpsD,rpsE,rplS,rpsG,rplT,rplV,rpsJ,rpsS,rplM,rplN,rplO,rplX,rplP,rplA,rplB,dnaG,lepA,rplK,nusA,recA,rpoB,rp…	0	vanT gene in vanG cluster	His,His,Leu,Asn,Asn,Leu,fMet,Val,Glu,Glu,Glu,Arg,Thr,Tyr,Gly,Thr,Trp,Arg,Lys,Lys,Lys,Val,Ser,Ala,Cys,Ser,Pro,Ser,Pro,Asp,Asp,Asp,Val,Met,fMet,Asp,Ile2,Ile,Ala,Gly,Gly,Leu,Gln,Gln,Phe,Pro,Ser,Arg,Phe	5S,5S,23S,16S,5S,23S,16S,16S,23S,5S	Lamassu-Protease,RM_Type_IV,RM_Type_II,RM_Type_III,RM_Type_I,RM_Type_I,RM_Type_I,CAS_Class1-Subtype-III-A,CAS_Class1-Subtype-III-D,CAS_Class1-Subtype-IV-D,Retron_XIII,SoFic,Tiamat,Septu,Septu,Septu	6	csm5gr7_III-A_2,csm4gr5_III-A_3,csm3gr7_III-A_1,csm2gr11_III-A_15,cas10_III-A_1,csm3gr7_III-D_2,csx10gr5_III-D_4,csm3gr7_III-D_3,cas10_III-D_3,cas6_I_II_III_IV_V_VI_20,recD_IV-D_1
Saprospira sp.		GCF_028464065.1	NZ_CP116809	circular	53242	45.81	0.7	RIP-15	Paraib	TIGR01302	1.07101		N/A	N/A	N/A	0	N/A
Clostridium estertheticum	Bacillota（firmicutes）	GCF_026650925.1	NZ_CP086147	circular	4494196	31	0		parB_part,parB_part,Paraib,Paraib,Paraib,COG1192,Paraib,Paraib,CbiA,Paraib,CbiA,CbiA,CbiA,CbiA,CbiA,Paraib,COG0206,COG1386	Ribosomal_S9,Ribosomal_S8,Ribosomal_L10,GrpE,PNPase,rpmI,rsmH,ruvB,era,trmD,rplW,rplE,rplC,rplF,rpsQ,rpsM,rpsP,rpmC,prfA,rpsT,ybeY,rplQ,rplR,rplU,rpmA,ftsY,smpB,ychF,tsf,rplI,rpsR,rpsF,infC,alaS,ileS,leuS,serS,truB,hisS,fmt,pheS,pheT,infB,frr,ksgA,rplL,nusG,rpsO,ffh,secA,secY,rpsL,rpsC,rpsB,rpsD,rpsE,rplS,rpsG,rplT,rplV,rpsJ,rpsS,rplM,rplN,rplO,rplX,rplP,rplA,rplB,dnaG,lepA,rplK,nusA,recA,rpoB,rp…	0	vanW gene in vanI cluster,vanT gene in vanG cluster,vanW gene in vanI cluster,vanW gene in vanI cluster,tetB(P)	Thr,Glu,Val,Asp,Thr,Glu,Val,Asp,Thr,Leu,fMet,Met,fMet,fMet,Leu,fMet,Leu,fMet,Met,Asn,Ala,Ile,Asn,Ile2,Ala,Asn,Gly,Thr,Pro,Gly,Arg,His,Gln,Lys,Leu,Gly,Lys,Pro,Gly,Arg,His,Lys,Leu,Gly,Gly,Arg,Val,Asp,Phe,Gly,Cys,Leu,Glu,Gln,Ser,Undet,Lys,Leu,Pro,Ile2,Ala,Ser,Ser,Ser,Ser,Arg,Arg,Ser,Glu,Leu,Gly,Arg,Gln,Lys,Glu,Phe,Lys,Lys,Ala,Ile,Ile2,Phe,Cys,Thr,Tyr,Val,Thr,Tyr,Trp,Trp	5S,23S,16S,5S,23S,16S,5S,23S,16S,5S,23S,16S,5S,23S,16S,5S,23S,16S,5S,23S,16S,5S,23S,16S,5S,23S,16S,5S,23S,16S,5S,23S,16S,16S,23S,5S,5S,16S,23S,5S,16S,23S,5S,16S,23S,5S,16S,23S,5S,16S	Abi2,RM_Type_IV,RM_Type_II,SoFic,Wadjet_III	1	N/A
Clostridium estertheticum		GCF_026650925.1	NZ_CP086148	circular	189172	30.49	-0.51	RIP-15,RIP-15	Paraib	fmt	0.466783		N/A	N/A	N/A	0	N/A
Clostridium tagluense		GCF_026650945.1	NZ_CP086155	circular	5029099	31.26	0		parB_part,parB_part,Paraib,Paraib,CbiA,Paraib,Paraib,COG3640,Paraib,CbiA,Paraib,CbiA,CbiA,CbiA,COG0206,COG0206,COG1386	Ribosomal_S9,Ribosomal_S8,Ribosomal_L10,GrpE,PNPase,rpmI,rsmH,rsmH,ruvB,era,trmD,rplW,rplE,rplC,rplF,rpsQ,rpsM,rpsP,rpmC,prfA,rpsT,ybeY,rplQ,rplR,rplU,rpmA,ftsY,smpB,ychF,tsf,rplI,rpsR,rpsF,infC,alaS,ileS,leuS,serS,serS,truB,hisS,hisS,fmt,pheS,pheT,infB,frr,ksgA,rplL,nusG,rpsO,ffh,secA,secY,rpsL,rpsC,rpsB,rpsD,rpsD,rpsE,rplS,rpsG,rplT,rplV,rpsJ,rpsS,rplM,rplN,rplO,rplX,rplP,rplA,rplB,dnaG,lepA,rp…	0	vanW gene in vanI cluster,vanW gene in vanI cluster,tetB(P),vanW gene in vanI cluster,vanT gene in vanG cluster	Phe,Cys,Pro,Ala,Thr,Tyr,Val,Thr,Tyr,Trp,Trp,Ser,Lys,Glu,Leu,Pro,Ile2,Ala,Ser,Ser,Ser,Ser,Arg,Arg,Ser,Glu,Leu,Gly,Arg,Gln,Lys,Glu,Phe,Lys,Lys,Thr,Glu,Val,Asp,Thr,Glu,Val,Asp,Thr,Leu,fMet,Met,fMet,fMet,Leu,fMet,Leu,fMet,Met,Asn,Ala,Ile,Asn,Ile2,Ala,Asn,Gly,Thr,Pro,Gly,Arg,His,Gln,Lys,Leu,Gly,Arg,Lys,Pro,Gly,Arg,His,Gln,Lys,Leu,Gly,Gly,Arg,Ile,Val,Asp,Phe,Gly,Cys,Leu,SeC,Pro,Gln,Leu	16S,23S,5S,16S,23S,5S,16S,23S,5S,16S,23S,5S,16S,23S,5S,16S,5S,23S,16S,5S,23S,16S,5S,5S,23S,16S,16S,23S,5S,16S,23S,5S,16S,23S,5S,16S,23S,5S,16S,23S,5S,16S,23S,5S	RM_Type_IV,RM_Type_II,RM_Type_IV,CAS_Class1-Subtype-III-D,SpbK,Septu,Wadjet_III	5	cas10_III-D_3,csm3gr7_III-D_3,csx19_III-D_12,csm3gr7_III-D_2,cas6_I-B_III_1
Clostridium tagluense		GCF_026650945.1	NZ_CP086156	circular	182841	30.68	-0.58	RIP-15,RIP-15	Paraib	fmt	0.719167		N/A	N/A	N/A	0	N/A
Lactococcus cremoris		GCF_023169905.1	NZ_AP025520	circular	2557589	35.72	0	RCR-2,RCR-16	parB_part,ParBc,ParBc,CbiA,COG0206,COG1386	Ribosomal_S9,Ribosomal_S8,Ribosomal_L10,GrpE,PNPase,rpmI,rsmH,ruvB,era,trmD,rplW,rplE,rplC,rplF,rpsQ,rpsM,rpsP,rpmC,prfA,rpsT,ybeY,rplQ,rplR,rplU,rpmA,ftsY,smpB,ychF,tsf,rplI,rpsR,rpsF,infC,alaS,ileS,leuS,serS,truB,hisS,fmt,pheS,pheT,infB,frr,ksgA,rplL,nusG,rpsO,ffh,secA,secY,rpsL,rpsC,rpsB,rpsD,rpsE,rplS,rpsG,rplT,rplV,rpsJ,rpsS,rplM,rplN,rplO,rplX,rplP,rplA,rplB,dnaG,lepA,rplK,nusA,recA,rpoB,rp…	0	lmrD,vanY gene in vanG cluster	Glu,Ser,fMet,Phe,Gly,Ile,Asn,Lys,Arg,Pro,Cys,Arg,Ala,Val,Asp,Lys,Leu,Thr,Gly,Arg,Pro,Met,Ile2,Phe,Gly,Ile,Ser,Arg,Lys,fMet,fMet,fMet,Undet,Arg,Ala,Glu,Asn,Ala,Val,Tyr,Trp,His,Gln,Leu,Leu,Ala,Ala,Undet,Thr,Ala,Val,Asp,Lys,Leu,Thr,Gly,Leu,Undet,Gln,Ile2,Undet,Ser,Ser,Leu,Thr,Ser,Leu	5S,16S,23S,5S,5S,23S,16S,5S,23S,16S,5S,23S,16S,5S,23S,16S,5S,23S,16S	AbiD	2	N/A
Lactococcus cremoris		GCF_023169905.1	NZ_AP025521	linear	98383	35.38	-0.34	RIP-3	Paraib	recA	0.692523		fMet	N/A	N/A	0	N/A
Limosilactobacillus reuteri		GCF_007633215.1	NZ_CP041676	circular	2205740	38.86	0		parB_part,parB_part,Paraia,Paraib,COG0206,COG1386	Ribosomal_S9,Ribosomal_S8,Ribosomal_L10,GrpE,rpmI,rsmH,ruvB,era,trmD,rplW,rplE,rplC,rplF,rpsQ,rpsM,rpsP,rpmC,prfA,rpsT,ybeY,rplQ,rplR,rplU,rpmA,ftsY,smpB,ychF,tsf,rplI,rpsR,rpsF,infC,alaS,ileS,leuS,serS,truB,hisS,fmt,pheS,pheT,infB,frr,ksgA,rplL,nusG,rpsO,ffh,secA,secY,rpsL,rpsC,rpsB,rpsD,rpsE,rplS,rpsG,rplT,rplV,rpsJ,rpsS,rplM,rplN,rplO,rplX,rplP,rplA,rplB,dnaG,lepA,rplK,nusA,recA,rpoB,rpoA,dnaX…	0	vanT gene in vanG cluster	Thr,His,Thr,Asn,Thr,Asp,Val,Leu,Gly,Arg,Pro,Arg,Ile,Ala,Ser,Glu,Val,Phe,Tyr,Trp,His,Cys,Leu,Leu,Gly,Glu,Gly,Leu,Pro,Gly,Glu,Val,Gln,Ser,Arg,Asn,Tyr,Gln,Leu,Gln,Glu,Trp,Undet,Ile,Ala,Val,Lys,Thr,Gly,Leu,Arg,Pro,Met,Ile2,Ser,fMet,Asp,Phe,Gly,Ile,Ser,Glu,fMet,Asp,Ile,Ala,Arg,Undet,Pro,Arg,Lys,Lys	16S (partial);note=aligned only 58 percent of the 16S ribosomal RNA,16S (partial);note=aligned only 48 percent of the 16S ribosomal RNA,23S,5S,16S,23S,5S,16S,23S,16S,23S,23S,16S,23S,16S	RM_Type_I	0	N/A
Limosilactobacillus reuteri		GCF_007633215.1	NZ_CP041677	circular	178977	38.14	-0.72	RIP-13	Paraib	secA,secY,TIGR00810	0.474317		N/A	N/A	N/A	1	N/A
Staphylococcus epidermidis		GCF_029691815.1	NZ_CP121526	circular	2095028	32.19	0		parB_part,COG1192,COG0206,COG1386	Ribosomal_S9,Ribosomal_S8,Ribosomal_L10,GrpE,PNPase,rpmI,rsmH,ruvB,era,trmD,rplW,rplE,rplC,rplF,rpsQ,rpsM,rpsP,rpmC,prfA,rpsT,ybeY,rplQ,rplR,rplU,rpmA,ftsY,smpB,ychF,tsf,rpsR,rpsF,infC,alaS,ileS,leuS,truB,hisS,fmt,pheS,pheT,infB,frr,ksgA,rplL,nusG,rpsO,ffh,secA,secY,rpsL,rpsC,rpsB,rpsD,rpsE,rplS,rpsG,rplT,rplV,rpsJ,rpsS,rplM,rplN,rplO,rplX,rplP,rplA,rplB,dnaG,lepA,rplK,nusA,recA,rpoB,rpoA,dnaX,ti…	0	mgrA,norA,dfrC,PC1 beta-lactamase (blaZ),sepA,sdrM,ErmC	Val,Thr,Lys,Gly,Leu,Arg,Pro,Ala,Ile,Asn,Ser,Ser,Asn,Glu,Val,Tyr,Gln,Lys,Leu,Gly,Ile,Ala,Val,Thr,Lys,Leu,Gly,Leu,Arg,Pro,Ala,Met,Ile2,Ser,Asp,Ser,fMet,Phe,Thr,Tyr,Trp,His,Gln,Cys,Gly,Gly,Gly,Leu,fMet,Asp,Phe,His,Gly,Asn,Glu,Ser,Arg,Arg	16S,23S,5S,5S,16S,23S,5S,16S,23S,5S,5S,23S,16S,5S,23S,16S,5S,23S,16S	Abi2	4	N/A
Staphylococcus epidermidis		GCF_029691815.1	NZ_CP121525	circular	386356	32.78	0.59	RCR-1,RCR-3,RCR-3	parB_part,Paraib	rplI,serS,TIGR00138,TIGR00362,TIGR00663,TIGR01059,TIGR01063	0.402181	PC1 beta-lactamase (blaZ),fusB,ANT(4')-Ia,tet(K),mecA,FosBx1	Thr,Glu,Asp	N/A	AbiQ,RM_Type_I	1	N/A
Deinococcus taeanensis	Deinococcota	GCF_020229735.1	NZ_CP083455	circular	2855189	68.73	0		parB_part,COG1192,Paraib,Paraib,COG1192,Paraia,Paraib,COG1192,COG0206,COG1386	Ribosomal_S9,Ribosomal_S8,Ribosomal_L10,GrpE,PNPase,rpmI,rsmH,ruvB,era,trmD,rplW,rplE,rplC,rplF,rpsQ,rpsM,rpsP,rpmC,rpsT,ybeY,rplQ,rplR,rplU,rpmA,ftsY,smpB,ychF,tsf,rplI,rpsR,rpsF,infC,alaS,ileS,leuS,serS,truB,hisS,fmt,pheS,infB,frr,ksgA,rplL,nusG,rpsO,ffh,secA,secY,rpsL,rpsC,rpsB,rpsD,rpsE,rplS,rpsG,rplT,rplV,rpsJ,rpsS,rplM,rplN,rplO,rplX,rplP,rplA,rplB,dnaG,lepA,rplK,nusA,recA,rpoB,rpoA,dnaX,ti…	0	vanW gene in vanI cluster,vanW gene in vanI cluster,vanW gene in vanI cluster	Gly,Trp,Gly,Ser,Ser,Arg,Cys,Val,Ser,Undet,Arg,Val,Leu,fMet,Thr,Tyr,Gly,Thr,Asn,Asn,Thr,Asp,Phe,Leu,Pro,Gly,Pro,Gly,Arg,Asp,Arg,Leu,His,Leu,Undet,Gln,Arg,Ile,Ala,Ile2,Val,Ala,Met,Pro,Lys,Ala,Ser,Gln,Lys,Leu,Glu,Ala	23S,23S,16S,16S,23S,16S	RM_Type_I	1	N/A
Deinococcus taeanensis		GCF_020229735.1	NZ_CP083458	circular	421178	69.09	0.36	RIP-2	Paraib,parB_part,CbiA,CbiA	recA	0.204001		N/A	N/A	N/A	0	N/A
Leptospira interrogans	Spirochaetota	GCF_014858935.1	NZ_CP043880	circular	4354848	35.19	0		parB_part,Paraib,Paraia,CbiA,COG1192,ParBc,COG0206,COG1386	Ribosomal_S9,Ribosomal_S8,Ribosomal_L10,GrpE,PNPase,rpmI,rsmH,ruvB,trmD,rplW,rplE,rplC,rplF,rpsQ,rpsM,rpsP,rpmC,prfA,ybeY,rplQ,rplR,rplU,rpmA,smpB,ychF,tsf,rplI,rpsR,infC,alaS,ileS,leuS,serS,truB,hisS,fmt,pheS,pheT,infB,frr,ksgA,rplL,nusG,rpsO,secA,secY,rpsL,rpsC,rpsB,rpsD,rpsE,rplS,rpsG,rplT,rplV,rpsJ,rpsS,rplM,rplN,rplO,rplX,rplP,rplA,rplB,dnaG,lepA,rplK,nusA,recA,rpoB,rpoA,dnaX,tilS,cgtA,engA,…	0	vanY gene in vanG cluster	Gln,Thr,Trp,Ile,Ala,Leu,Phe,Asp,Cys,Leu,Ala,Leu,Thr,Tyr,Arg,Pro,Arg,His,Thr,Gly,Ser,Val,Gly,Asn,Leu,Ile2,fMet,Met,Lys,Glu,Val,Pro,Arg,Leu,Ser,Ser,Arg	5S,16S,16S,23S,23S	PrrC,CAS_Class1-Subtype-I-B,CAS_Class1-Subtype-I-C	13	cas1_I_II_III_IV_V_VI_1,cas2_I_II_III_IV_V_VI_3,cas6_I-B_III_2,cas3_I_2,cas8b3_I-B_1,cas7_I-B_6,cas5_I-B_7,cas3_I_5,cas5_I-C_11,cas8c_I-C_1,cas7_I-C_7,cas4_I_II_III_IV_V_VI_6,cas1_I_II_III_IV_V_VI_6,cas2_I_II_III_IV_V_VI_3
Leptospira interrogans		GCF_014858935.1	NZ_CP043881	circular	393564	35	-0.19	RCR-13	Paraib,Paraib,parB_part,parB_part,CbiA,CbiA	TIGR02191	0.184598	vanT gene in vanG cluster	N/A	N/A	Retron_III	0	N/A
Leptospira interrogans		GCF_022453745.1	NZ_CP092672	circular	4458643	35.22	0	RCR-6	parB_part,Paraib,Paraia,Paraib,Paraib,CbiA,COG1192,ParBc,ParBc,Paraib,COG0206,COG1386	Ribosomal_S9,Ribosomal_S8,Ribosomal_L10,GrpE,PNPase,rpmI,rsmH,ruvB,trmD,rplW,rplE,rplC,rplF,rpsQ,rpsM,rpsP,rpmC,prfA,ybeY,rplQ,rplR,rplU,rpmA,smpB,ychF,tsf,rplI,rpsR,rpsF,infC,alaS,ileS,leuS,serS,truB,hisS,fmt,pheS,pheT,infB,frr,ksgA,rplL,nusG,rpsO,secA,secY,rpsL,rpsC,rpsB,rpsD,rpsE,rplS,rpsG,rplT,rplV,rpsJ,rpsS,rplM,rplN,rplO,rplX,rplP,rplA,rplB,dnaG,lepA,rplK,nusA,recA,rpoB,rpoA,dnaX,tilS,cgtA,…	0	vanY gene in vanG cluster	Gln,Thr,Trp,Ile,Ala,Leu,Phe,Gly,Asn,Leu,Ile2,fMet,Met,Thr,Tyr,Arg,Pro,Arg,His,Thr,Gly,Ser,Val,Asp,Cys,Leu,Ala,Leu,Lys,Glu,Val,Pro,Arg,Leu,Ser,Ser,Arg	5S,16S,16S,23S,23S	PrrC,CAS_Class1-Subtype-I-C	13	cas3_I_5,cas5_I-C_11,cas8c_I-C_1,cas7_I-C_7,cas4_I_II_III_IV_V_VI_6,cas1_I_II_III_IV_V_VI_6,cas2_I_II_III_IV_V_VI_3
Leptospira interrogans		GCF_022453745.1	NZ_CP092666	circular	380003	35.25	0.03	RCR-6	Paraib,Paraib,parB_part,parB_part,CbiA,CbiA	TIGR02191	0.157729	vanT gene in vanG cluster	N/A	N/A	N/A	0	N/A
Leptospira interrogans		GCF_022488465.1	NZ_CP092743	circular	4503505	35.22	0		parB_part,Paraib,Paraia,Paraib,Paraib,Paraib,Paraib,CbiA,COG1192,ParBc,ParBc,ParBc,COG0206,COG1386	Ribosomal_S9,Ribosomal_S8,Ribosomal_L10,GrpE,PNPase,rpmI,rsmH,ruvB,trmD,rplW,rplE,rplC,rplF,rpsQ,rpsM,rpsP,rpmC,prfA,rpsT,ybeY,rplQ,rplR,rplU,rpmA,smpB,ychF,tsf,rplI,rpsR,rpsF,infC,alaS,ileS,leuS,serS,truB,hisS,fmt,pheS,pheT,infB,frr,ksgA,rplL,nusG,rpsO,secA,secY,rpsL,rpsC,rpsB,rpsD,rpsE,rplS,rpsG,rplT,rplV,rpsJ,rpsS,rplM,rplN,rplO,rplX,rplP,rplA,rplB,dnaG,lepA,rplK,nusA,recA,rpoB,rpoA,dnaX,tilS,…	0	vanY gene in vanG cluster	Gln,Thr,Trp,Gly,Asn,Leu,Ile2,fMet,Met,Lys,Glu,Arg,Pro,Arg,His,Thr,Leu,Ser,Ser,Arg,Val,Ile,Ala,Leu,Phe,Asp,Cys,Leu,Ala,Leu,Thr,Tyr,Val,Pro,Arg,Gly,Ser	5S,23S,16S,16S,23S	PrrC,CAS_Cluster,CAS_Class1-Subtype-I-C	11	cas3HD_I_1,cas3_I_2,cas5_I-C_11,cas8c_I-C_1,cas7_I-C_7,cas4_I_II_III_IV_V_VI_6,cas1_I_II_III_IV_V_VI_6
Leptospira interrogans		GCF_022488465.1	NZ_CP092741	circular	376848	35.19	-0.03	RCR-6	Paraib,Paraib,parB_part,parB_part,CbiA,CbiA	TIGR02191	0.135688	vanT gene in vanG cluster	N/A	N/A	N/A	1	N/A
Leptospira noguchii		GCF_022819425.1	NZ_CP091936	circular	4199394	35.72	0		parB_part,Paraib,Paraia,CbiA,COG1192,ParBc,COG0206,COG1386	Ribosomal_S9,Ribosomal_S8,Ribosomal_L10,GrpE,PNPase,rpmI,rsmH,ruvB,trmD,rplW,rplE,rplC,rplF,rpsM,rpsP,rpmC,prfA,ybeY,rplQ,rplR,rplU,rpmA,smpB,ychF,tsf,rplI,rpsR,rpsF,infC,alaS,leuS,serS,truB,hisS,fmt,pheS,pheT,infB,frr,ksgA,rplL,nusG,rpsO,secA,secY,rpsL,rpsC,rpsB,rpsD,rpsE,rplS,rpsG,rplT,rplV,rpsJ,rpsS,rplM,rplN,rplO,rplX,rplP,rplA,rplB,dnaG,lepA,rplK,nusA,recA,rpoB,rpoA,dnaX,tilS,cgtA,gmk,engA,t…	0	vanY gene in vanG cluster	Val,Leu,Phe,Leu,Ala,Met,Val,Pro,Arg,His,Pro,Thr,Gly,Ser,Gln,Thr,Trp,Ile,Ala,Gly,Asn,Cys,Leu,Asp,Ile2,fMet,Lys,Glu,Thr,Tyr,Arg,Arg,Leu,Ser,Ser,Arg	5S,16S,16S,23S (partial);note=aligned only 53 percent of the 23S ribosomal RNA,23S (partial);note=aligned only 38 percent of the 23S ribosomal RNA,23S (partial);note=aligned only 53 percent of the 23S ribosomal RNA,23S (partial);note=aligned only 38 percent of the 23S ribosomal RNA	PrrC,CAS_Class1-Subtype-I-E,CAS_Class1-Subtype-I-C,pAgo_LongB,Wadjet_I	30	cas3_I_5,cas5_I-C_11,cas8c_I-C_1,cas7_I-C_7,cas4_I_II_III_IV_V_VI_1,cas1_I_II_III_IV_V_VI_6,cas2_I_II_III_IV_V_VI_3,cas3_I_2,cas8e_I-E_2,cse2gr11_I-E_2,cas7_I-E_16,cas5_I-E_13,cas6e_I_II_III_IV_V_VI_2,cas1_I-E_1,cas2_I_II_III_IV_V_VI_4
Leptospira noguchii		GCF_022819425.1	NZ_CP091937	circular	376569	36.11	0.39	RCR-6	Paraib,Paraib,parB_part,parB_part,CbiA,CbiA	TIGR02191	0.171895	vanT gene in vanG cluster	Leu	N/A	N/A	1	N/A
Leptospira noguchii		GCF_022819915.1	NZ_CP091953	circular	4438826	35.77	0	RCR-6	parB_part,Paraib,Paraia,CbiA,COG1192,ParBc,COG0206,COG1386	Ribosomal_S9,Ribosomal_S8,Ribosomal_L10,GrpE,PNPase,rpmI,rsmH,ruvB,trmD,rplW,rplE,rplC,rplF,rpsQ,rpsM,rpsP,rpmC,prfA,rpsT,ybeY,rplQ,rplR,rplU,rpmA,smpB,ychF,tsf,rplI,rpsR,rpsF,infC,alaS,ileS,leuS,serS,truB,hisS,fmt,pheS,pheT,infB,frr,ksgA,rplL,nusG,rpsO,secA,secY,rpsL,rpsC,rpsB,rpsD,rpsE,rplS,rpsG,rplT,rplV,rpsJ,rpsS,rplM,rplN,rplO,rplX,rplP,rplA,rplB,dnaG,lepA,rplK,nusA,recA,rpoB,rpoA,dnaX,tilS,…	0	vanY gene in vanG cluster	Arg,Val,Leu,Phe,Asp,Cys,Leu,Met,Ile2,Val,Pro,Arg,His,Thr,Gly,Ser,Gln,Thr,Trp,Ile,Ala,Gly,Asn,Leu,Ala,fMet,Leu,Met,Lys,Glu,Thr,Tyr,Arg,Pro,Leu,Ser,Ser,Arg	5S,23S (partial);note=aligned only 38 percent of the 23S ribosomal RNA,23S (partial);note=aligned only 53 percent of the 23S ribosomal RNA,16S,16S,23S (partial);note=aligned only 53 percent of the 23S ribosomal RNA,23S (partial);note=aligned only 38 percent of the 23S ribosomal RNA	PrrC,RM_Type_II,CAS_Class1-Subtype-I-E,CAS_Class1-Subtype-I-C,CBASS_II,MazEF,Wadjet_I	24	cas3_I_5,cas5_I-C_11,cas8c_I-C_1,cas7_I-C_7,cas4_I_II_III_IV_V_VI_1,cas1_I_II_III_IV_V_VI_6,cas2_I_II_III_IV_V_VI_3,cas3_I_2,cas8e_I-E_2,cse2gr11_I-E_2,cas7_I-E_16,cas5_I-E_13,cas6e_I_II_III_IV_V_VI_2,cas1_I-E_1,cas2_I_II_III_IV_V_VI_4
Leptospira noguchii		GCF_022819915.1	NZ_CP091954	circular	395164	36.16	0.39	RCR-6	Paraib,Paraib,parB_part,parB_part,CbiA,CbiA	TIGR02191	0.171978	vanT gene in vanG cluster	N/A	N/A	N/A	0	N/A
Leptospira noguchii		GCF_022820045.1	NZ_CP091957	circular	4297194	35.65	0		parB_part,Paraib,Paraia,CbiA,COG1192,ParBc,COG0206,COG1386	Ribosomal_S9,Ribosomal_S8,Ribosomal_L10,GrpE,PNPase,rpmI,rsmH,ruvB,trmD,rplW,rplE,rplC,rplF,rpsQ,rpsM,rpsP,rpmC,prfA,rpsT,ybeY,rplQ,rplR,rplU,rpmA,smpB,ychF,tsf,rplI,rpsR,rpsF,infC,alaS,ileS,leuS,serS,truB,hisS,fmt,pheS,pheT,infB,frr,ksgA,rplL,nusG,rpsO,secA,secY,rpsL,rpsC,rpsB,rpsD,rpsE,rplS,rpsG,rplT,rplV,rpsJ,rpsS,rplM,rplN,rplO,rplX,rplP,rplA,rplB,dnaG,lepA,rplK,nusA,recA,rpoB,rpoA,dnaX,tilS,…	0	vanY gene in vanG cluster	Val,Met,Gly,Asp,Cys,Leu,Ala,fMet,Leu,Lys,Glu,Val,Pro,Arg,His,Thr,Gly,Ser,Gln,Thr,Trp,Ile,Ala,Leu,Phe,Asn,Leu,Met,Met,Ile2,Thr,Tyr,Arg,Pro,Arg,Leu,Ser,Ser,Arg	5S,23S (partial);note=aligned only 38 percent of the 23S ribosomal RNA,23S (partial);note=aligned only 53 percent of the 23S ribosomal RNA,23S (partial);note=aligned only 38 percent of the 23S ribosomal RNA,23S (partial);note=aligned only 53 percent of the 23S ribosomal RNA,16S,16S	RM_Type_IIG,RM_Type_II,CAS_Class1-Subtype-I-C,CBASS_II,Wadjet_I	21	cas3_I_5,cas5_I-C_11,cas8c_I-C_1,cas7_I-C_7,cas4_I_II_III_IV_V_VI_1,cas1_I_II_III_IV_V_VI_6,cas2_I_II_III_IV_V_VI_3
Leptospira noguchii		GCF_022820045.1	NZ_CP091958	circular	370404	36.01	0.36	RCR-6	Paraib,Paraib,parB_part,parB_part,CbiA,CbiA	TIGR02191	0.137063	vanT gene in vanG cluster	N/A	N/A	N/A	0	N/A
Marispirochaeta sp.		GCF_963668165.1	NZ_OY764209	linear	2406213	50.31	0		parB_part,Paraib,COG1192,CbiA,CbiA	Ribosomal_S9,Ribosomal_S8,Ribosomal_L10,GrpE,rplW,rplE,rplC,rplF,rpsQ,rpsM,rpmC,prfA,rpsT,rplQ,rplR,alaS,leuS,pheS,pheT,rplL,nusG,secY,rpsL,rpsC,rpsD,rpsD,rpsE,rpsG,rplV,rpsJ,rpsS,rplM,rplN,rplO,rplX,rplP,rplA,rplB,rplK,rpoB,rpoA,dnaX,engA,rplD,TIGR00186,TIGR00194,TIGR00337,TIGR00362,TIGR00459,TIGR00459,TIGR00615,TIGR00663,TIGR00964,TIGR01059,TIGR01063,TIGR01128,TIGR01394,TIGR02350,TIGR02386,TIGR…	0		Leu,Arg,Val,Ala,Thr,Trp,fMet,Asp,fMet,Leu,Ser,Ser,Arg,Ser,Ser,Gly	N/A	RM_Type_IV,RM_Type_II,RM_Type_I,Retron_II,SoFic,PD-Lambda-1,Wadjet_I	0	N/A
Marispirochaeta sp.		GCF_963668165.1	NZ_OY764212	linear	1187686	50.45	0.14	RepL	COG1192,ParBc,Paraib,Paraib	era,ftsY,ychF,ileS,hisS,ksgA,TIGR00020,TIGR00138,TIGR00420,TIGR00593,TIGR00631	0.100833	vanY gene in vanM cluster	Arg,Met,Lys,Undet,Ala,Ile2,Ala,Pro,Cys,Ile,Phe	16S,23S,5S,23S,16S	AbiL,RM_Type_II,RM_Type_I,RM_Type_II	0	N/A
Sinorhizobium meliloti	Pseudomonadota (proteobacteria)	GCF_000006965.1	NC_003047	circular	3654135	62.73	0		parB_part,Paraib,Paraib,COG1192,CbiA,CbiA,COG0206,COG0206,COG1386,Paraib	Ribosomal_S9,Ribosomal_S8,Ribosomal_L10,GrpE,PNPase,rpmI,rsmH,ruvB,era,trmD,rplW,rplE,rplC,rplF,rpsQ,rpsM,rpsP,rpmC,prfA,rpsT,ybeY,rplQ,rplR,rplU,rpmA,ftsY,smpB,ychF,tsf,rplI,rpsR,rpsF,infC,alaS,ileS,leuS,serS,truB,hisS,fmt,pheS,pheT,infB,frr,ksgA,rplL,nusG,rpsO,ffh,secA,secY,rpsL,rpsC,rpsB,rpsD,rpsE,rplS,rpsG,rplT,rplV,rpsJ,rpsS,rplM,rplN,rplO,rplX,rplP,rplA,rplB,dnaG,lepA,rplK,nusA,recA,rpoB,rp…	0	adeF,AAC(3)-IVa,qacJ,adeF,AAC(2')-IIa	Ile,Ala,fMet,Ser,Leu,Arg,Gly,Phe,Undet,His,Gln,Pro,Ser,Pro,Asp,Asp,Thr,Tyr,Gly,Trp,Leu,Leu,Ser,Ala,Cys,Asn,Lys,Glu,Glu,Glu,Glu,Val,Arg,Gly,Ser,Ile,Ala,fMet,Met,Leu,Ile,Ala,fMet,Ile2,Lys,Pro,Arg,Leu,Val,Gln,Thr,Thr,Ala	16S,23S,23S,16S,23S,16S	RM_Type_I,Druantia_II,Septu	3	N/A
Sinorhizobium meliloti		GCF_000006965.1	NC_003078	circular	1683333	62.42	-0.31	RP-C	partition_RepA,partition_RepA,Paraib,partition_RepB,partition_RepB,CbiA,Paraib	engA	0.169236	adeF	Arg	N/A	N/A	3	N/A
Brucella melitensis		GCF_000007125.1	NC_003317	circular	2117144	57.16	0	RepL	parB_part,Paraib,COG1192,CbiA,CbiA,COG0206,COG1386	Ribosomal_S9,Ribosomal_S8,Ribosomal_L10,GrpE,PNPase,rpmI,rsmH,ruvB,era,trmD,rplW,rplE,rplC,rplF,rpsQ,rpsM,rpsP,rpmC,prfA,rpsT,ybeY,rplQ,rplR,rplU,ftsY,smpB,ychF,tsf,rplI,rpsR,rpsF,infC,alaS,leuS,serS,truB,pheS,pheT,infB,frr,ksgA,rplL,nusG,rpsO,ffh,secA,secY,rpsL,rpsC,rpsB,rpsD,rpsE,rplS,rpsG,rplT,rplV,rpsJ,rpsS,rplM,rplN,rplO,rplX,rplP,rplA,rplB,dnaG,rplK,nusA,recA,rpoB,rpoA,dnaX,tilS,cgtA,gmk,en…	0	qacG,adeF	Ala,Ile,Ala,fMet,Ile,Ala,fMet,His,Ile2,Tyr,Gly,Trp,Gly,Val,Thr,Val,Pro,Ser,Arg,Phe,Ala,Pro,Thr,Gln,Pro,Arg,Asp,Leu,Arg,Leu,Leu,Leu,Glu,Lys,Met,Gln,Glu,Ser,Leu,Arg	16S,23S,5S,16S,23S,5S	AbiH	1	N/A
Brucella melitensis		GCF_000007125.1	NC_003318	circular	1177787	57.34	0.18	RP-C	partition_RepA,Paraib,partition_RepB	ileS,hisS,fmt,lepA,TIGR00083,TIGR00095,TIGR00250,TIGR00580,TIGR00643,TIGR01302,TIGR01394	0.224803	Brucella suis mprF,FosXCC	Val,Ile,Ala,fMet,Asn,Lys,Ser,Asp,Cys,Thr,Gly,Gly,Leu,Ser	16S,23S,5S	RM_Type_I	0	N/A
Brucella suis		GCF_000007505.1	NC_004310	circular	2107794	57.21	0		parB_part,Paraib,COG1192,CbiA,CbiA,COG0206,COG1386	Ribosomal_S9,Ribosomal_S8,Ribosomal_L10,GrpE,PNPase,rpmI,rsmH,ruvB,era,trmD,rplW,rplE,rplC,rplF,rpsQ,rpsM,rpsP,rpmC,prfA,rpsT,ybeY,rplQ,rplR,rplU,rpmA,ftsY,smpB,ychF,tsf,rplI,rpsR,rpsF,infC,alaS,leuS,serS,truB,pheS,pheT,infB,frr,ksgA,rplL,nusG,rpsO,ffh,secA,secY,rpsL,rpsC,rpsB,rpsD,rpsE,rplS,rpsG,rplT,rplV,rpsJ,rpsS,rplM,rplN,rplO,rplX,rplP,rplA,rplB,dnaG,rplK,nusA,recA,rpoB,rpoA,dnaX,tilS,cgtA,g…	0	adeF,qacG	Pro,Thr,Gln,Pro,Arg,Asp,Leu,Arg,Leu,Leu,Leu,Glu,Glu,Lys,Met,Gln,Glu,Ser,Leu,Arg,Ala,Ile,Ala,fMet,Ile,Ala,fMet,His,Ile2,Tyr,Gly,Trp,Gly,Val,Thr,Val,Pro,Ser,Arg,Phe,Ala	5S,23S,16S,5S,23S,16S	N/A	0	N/A
Brucella suis		GCF_000007505.1	NC_004311	circular	1207381	57.32	0.11	RP-C,RIP-2	partition_RepA,Paraib,partition_RepB	ileS,hisS,fmt,lepA,TIGR00083,TIGR00095,TIGR00250,TIGR00580,TIGR00643,TIGR01302,TIGR01394	0.220757	adeF,FosXCC,Brucella suis mprF	Cys,Thr,Gly,Gly,Leu,Ser,Ile,Ala,fMet,Asn,Lys,Ser,Asp,Val	5S,23S,16S	RM_Type_I	1	N/A
Brucella abortus		GCF_000008145.1	NC_006932	circular	2124241	57.16	0	RepL	parB_part,Paraib,COG1192,CbiA,CbiA,COG0206,COG1386	Ribosomal_S9,Ribosomal_S8,Ribosomal_L10,GrpE,PNPase,rpmI,rsmH,ruvB,era,trmD,rplW,rplE,rplC,rplF,rpsQ,rpsM,rpsP,rpmC,prfA,rpsT,ybeY,rplQ,rplR,rplU,rpmA,ftsY,smpB,ychF,tsf,rplI,rpsR,rpsF,infC,alaS,leuS,serS,truB,pheS,pheT,infB,frr,ksgA,rplL,nusG,rpsO,ffh,secA,secY,rpsL,rpsC,rpsB,rpsD,rpsE,rplS,rpsG,rplT,rplV,rpsJ,rpsS,rplM,rplN,rplO,rplX,rplP,rplA,rplB,dnaG,rplK,nusA,recA,rpoB,rpoA,dnaX,tilS,cgtA,g…	0	adeF,qacG	Pro,Thr,Gln,Pro,Arg,Asp,Leu,Arg,Leu,Leu,Leu,Glu,Glu,Lys,Met,Gln,Glu,Ser,Leu,Arg,Ala,Ile,Ala,fMet,Ile,Ala,fMet,His,Ile2,Tyr,Gly,Trp,Gly,Val,Thr,Val,Pro,Ser,Arg,Phe,Ala	5S,23S,16S,5S,23S,16S	AbiH	0	N/A
Brucella abortus		GCF_000008145.1	NC_006933	circular	1162204	57.34	0.18	RP-C	partition_RepA,Paraib,partition_RepB	ileS,hisS,fmt,lepA,TIGR00083,TIGR00095,TIGR00250,TIGR00580,TIGR00643,TIGR01302,TIGR01394	0.226261	Brucella suis mprF,FosXCC	Asn,Lys,Ser,Asp,Gly,Leu,Ser,Ile,Ala,fMet,Cys,Thr,Gly,Val	5S,23S,16S	RM_Type_I	1	N/A
Burkholderia cenocepacia		GCF_000009485.1	NC_011000	circular	3870082	66.68	0	RIP-12	parB_part,Paraib,Paraia,Paraib,COG1192,Paraib,CbiA,CbiA,Paraib,CbiA,COG1192,COG0206,COG1386,COG3640	Ribosomal_S9,Ribosomal_S8,Ribosomal_L10,GrpE,PNPase,rpmI,rsmH,ruvB,era,era,trmD,rplW,rplE,rplC,rplF,rpsQ,rpsM,rpsP,rpmC,prfA,rpsT,ybeY,rplQ,rplR,rplU,rpmA,ftsY,smpB,ychF,tsf,rplI,rpsR,rpsF,infC,alaS,ileS,leuS,serS,truB,hisS,fmt,pheS,pheT,infB,frr,ksgA,rplL,nusG,rpsO,ffh,secA,secY,rpsL,rpsC,rpsB,rpsD,rpsE,rplS,rpsG,rplT,rplV,rpsJ,rpsS,rplM,rplN,rplO,rplX,rplP,rplA,rplB,lepA,lepA,rplK,nusA,recA,rpo…	0	qacG,amrA,amrB,adeF,vanH gene in vanF cluster	Arg,Ala,Ala,Ile,Ala,Tyr,Gly,Thr,Trp,Thr,Ile,Ala,Phe,Gly,Gly,Gly,Cys,Arg,Val,Pro,His,Val,Ser,Arg,fMet,Leu,Asn,Asn,Undet,Thr,Arg,Arg,Arg,Ser,Gly,Lys,Pro,Val,Ser,Gly,Gly,Gly,Cys,Leu,Ile,Ala,fMet,Ser,Ala,Glu,Asp,Glu,Asp,Glu,Asp,Leu,Val,Asp,fMet,Leu,Leu,Leu,Pro,Asn,Asn,Met,Gln,Lys	16S,23S,16S,23S,23S,16S,23S,16S	RM_Type_I,RM_Type_III,CBASS_II,Zorya_TypeI,Mokosh_Type_I_A	0	N/A
Burkholderia cenocepacia		GCF_000009485.1	NC_011001	circular	3217062	67.28	0.6	RIP-18	Paraib,COG1192,parB_part,COG1192,COG1192	dnaG,tsaD,TIGR00593	0.36132	adeF,ceoB	Ile2,SeC,Undet,Leu,Ile,Ala,Phe	23S,16S	Gao_Iet	1	N/A
Burkholderia multivorans		GCF_000010545.1	NC_010804	circular	3448421	66.87	0	RIP-17	parB_part,Paraib,Paraia,Paraib,Paraib,COG1192,Paraib,ParBc,ParBc,CbiA,CbiA,Paraib,CbiA,COG1192,COG1192,COG0206,COG1386	Ribosomal_S9,Ribosomal_S8,Ribosomal_L10,GrpE,PNPase,rpmI,rsmH,ruvB,era,trmD,rplW,rplE,rplC,rplF,rpsQ,rpsM,rpsP,rpmC,prfA,rpsT,ybeY,rplQ,rplR,rplU,rpmA,ftsY,smpB,ychF,tsf,rplI,rpsR,rpsF,infC,alaS,ileS,leuS,serS,truB,hisS,fmt,pheS,pheT,infB,frr,ksgA,rplL,nusG,rpsO,ffh,secA,secY,rpsL,rpsC,rpsB,rpsD,rpsE,rplS,rpsG,rplT,rplV,rpsJ,rpsS,rplM,rplN,rplO,rplX,rplP,rplA,rplB,lepA,rplK,nusA,recA,rpoB,rpoA,dn…	0	vanH gene in vanF cluster,qacG,amrB,adeF	Phe,Ile,Ala,Ser,Gly,Gly,Gly,Cys,Arg,Val,Pro,His,Val,Ser,Arg,Leu,Met,Gln,Arg,Ala,Ile,Ala,Tyr,Gly,Thr,Trp,Thr,Leu,Ile,Ala,fMet,Ser,Ala,Glu,Asp,Glu,Asp,Glu,Asp,Leu,Val,Asp,fMet,Leu,Leu,Leu,Pro,Asn,Asn,Undet,Thr,Arg,Arg,Arg,Ser,Gly,Lys,Pro,Lys,Val	16S,23S,23S,16S,23S,16S	AbiE,RM_Type_III	0	N/A
Burkholderia multivorans		GCF_000010545.1	NC_010805	circular	2473162	67.13	0.26	RIP-18	Paraib,COG1192,parB_part	dnaG,tsaD,TIGR00593	0.309202	adeF,adeF	Ile2,SeC,Leu,Ile,Ala	23S,16S	AbiD,Retron_VI,pAgo_S1B,MazEF	2	N/A
Azospirillum sp.		GCF_000010725.1	NC_013854	circular	3311395	67.76	0	RepA_C,RepC,RIP-17	parB_part,Paraib,Paraib,Paraib,Paraib,Paraib,Paraib,COG1192,COG1192,parB_part,COG1475,COG1475,CbiA,CbiA,COG0206	Ribosomal_S8,Ribosomal_L10,GrpE,PNPase,rpmI,rsmH,ruvB,era,trmD,rplW,rplE,rplC,rplF,rpsQ,rpsM,rpsP,rpmC,prfA,rpsT,ybeY,rplQ,rplR,rplU,rpmA,ftsY,smpB,ychF,tsf,rplI,rpsR,rpsF,infC,ileS,leuS,serS,truB,hisS,fmt,pheS,pheT,infB,frr,ksgA,rplL,nusG,rpsO,ffh,secA,secY,rpsL,rpsC,rpsB,rpsD,rpsE,rplS,rpsG,rplT,rplV,rpsJ,rpsS,rplN,rplO,rplX,rplP,rplA,rplB,dnaG,lepA,rplK,nusA,recA,rpoB,rpoA,dnaX,tilS,cgtA,gmk,e…	0	FosA8	Gly,Leu,Gly,Val,Leu,Ile,Ala,Tyr,Gly,Trp,Glu,Pro,Ile2,Pro,Arg,Met,Thr,Thr,Leu,Ala,Arg,Ile,Ala,fMet,Arg,Arg,Ser,Thr,Gly,Leu,Undet,Ser,Leu,Ala,Gly,Lys,Lys,Asp,His,Leu,Val,Val,Gln,Lys,Lys,Cys,Asn,Met,Thr,Ala	16S,23S,5S,5S,23S,16S	RM_Type_IIG,CAS_Cluster,CAS_Class1-Subtype-III-D,CAS_Class1-Subtype-I-G,PD-T7-2	10	csb1gr7_I-G_1,csb2gr5_I-G_1,cas3HD_I_1,cas8u1_I-G_2,cas1_I_II_III_IV_V_VI_1,cas2_I_II_III_IV_V_VI_3,cas10_III-D_2,csm3gr7_III-D_7,cas6_III_1,cas2_I_II_III_IV_V_VI_3,RT_I_II_III_IV_V_VI_1,DHH_CorA_III-B_III-D_1,corA_III-B_III-D_1
Azospirillum sp.		GCF_000010725.1	NC_013855	circular	1455109	67.64	-0.12	RIP-19	parB_part,Paraia,COG3640,COG1386	Ribosomal_S9,alaS,pheS,rplM,TIGR00456	0.147196		Gln,Ser,Val,Pro,Pro,Ile,Ala,Ile,Ala,Arg,Ile,Ala,fMet,Ser	16S,23S,5S,23S,16S,5S,23S,16S,5S,23S,16S	N/A	0	N/A
Burkholderia pseudomallei		GCF_000011545.1	NC_006350	circular	4074542	67.72	0	RepA_C,RepC,RCR-16	parB_part,Paraia,Paraib,Paraib,COG1192,COG1192,CbiA,CbiA,COG1192,CbiA,COG1192,CbiA,COG0206,COG1192,COG1386	Ribosomal_S9,Ribosomal_S8,Ribosomal_L10,GrpE,PNPase,rpmI,rsmH,ruvB,era,trmD,rplW,rplE,rplC,rplF,rpsQ,rpsM,rpsP,rpmC,prfA,rpsT,ybeY,rplQ,rplR,rplU,rpmA,ftsY,smpB,ychF,tsf,rplI,rpsR,rpsF,infC,alaS,ileS,leuS,serS,truB,hisS,fmt,pheS,pheT,infB,frr,ksgA,rplL,nusG,rpsO,ffh,secA,secY,rpsL,rpsC,rpsB,rpsD,rpsE,rplS,rpsG,rplT,rplV,rpsJ,rpsS,rplM,rplN,rplO,rplX,rplP,rplA,rplB,lepA,rplK,nusA,recA,rpoB,rpoA,dn…	0	adeF,amrB,amrA,qacG,vanH gene in vanO cluster	Phe,Undet,Leu,Ile,Ala,Arg,Val,Asp,His,fMet,Leu,Leu,Pro,Val,Asn,Asn,Undet,Thr,Arg,Arg,Ser,Gly,Lys,Pro,Arg,Arg,Ala,Ala,Ile,Ala,Tyr,Gly,Thr,Trp,Thr,Ile,Ala,Ser,Gly,Gly,Cys,fMet,Ser,Ala,Glu,Asp,Glu,Asp,Leu,Val,Pro,Arg,Leu,Leu,Met,Gln,Lys	16S,23S,23S,16S,23S,16S	AbiE,Gao_TerY,Lamassu-Mrr,DISARM_1,Lamassu-Cap4_nuclease,RloC,RM_Type_III,RM_Type_I,Thoeris_II,Panchino_gp28,DRT_3,RosmerTA	3	N/A
Burkholderia pseudomallei		GCF_000011545.1	NC_006351	circular	3173005	68.49	0.77	RIP-18	Paraib,Paraib,parB_part,Paraib,COG1192,COG1192,Paraib	ileS,dnaG,tsaD,TIGR00593,TIGR00631,TIGR01039	0.293152	adeF,Burkholderia pseudomallei Omp38,OXA-59	Ile,Ala,Ser,Pro,Cys,Val,Ile2,SeC,Leu	16S,23S	N/A	3	N/A
Burkholderia mallei		GCF_000011705.1	NC_006348	circular	3510148	68.15	0		parB_part,Paraia,Paraib,Paraib,COG1192,CbiA,CbiA,CbiA,COG1192,CbiA,COG0206,COG1386	Ribosomal_S9,Ribosomal_S8,Ribosomal_L10,GrpE,PNPase,rpmI,rsmH,ruvB,era,trmD,rplW,rplE,rplC,rplF,rpsQ,rpsM,rpsP,rpmC,rpsT,ybeY,rplQ,rplR,rplU,rpmA,ftsY,smpB,tsf,rplI,rpsR,rpsF,infC,alaS,ileS,leuS,serS,truB,hisS,fmt,pheS,pheT,infB,frr,ksgA,rplL,nusG,rpsO,ffh,secA,secY,rpsL,rpsC,rpsB,rpsD,rpsE,rplS,rpsG,rplT,rplV,rpsJ,rpsS,rplM,rplN,rplO,rplX,rplP,rplA,rplB,lepA,rplK,nusA,recA,rpoB,rpoA,dnaX,tilS,cg…	0	adeF,qacG,vanH gene in vanO cluster	Phe,Undet,Thr,Gly,Gly,Cys,Pro,His,fMet,Leu,Leu,Val,Lys,Arg,Arg,Ser,Gly,Pro,Arg,Gln,Ala,Thr,Tyr,Gly,Thr,Trp,Ser,Ala,Ser,Leu,Ile,Ala,fMet,Ser,Ala,Glu,Asp,Leu,Val,Asp,Val,Pro,Leu,Asn,Asn,Arg,Met,Lys	23S (partial);note=aligned only 44 percent of the 23S ribosomal RNA,16S,23S,16S	RM_Type_III	0	N/A
Burkholderia mallei		GCF_000011705.1	NC_006349	circular	2325379	68.99	0.84	RIP-18	Paraib,parB_part,Paraib,Paraib	prfA,ychF,ileS,dnaG,tsaD,TIGR00593,TIGR00631,TIGR01039	0.294984	Burkholderia pseudomallei Omp38,adeF	Ile2,Ile,Ala,Pro,Ile,Ala,Ser,SeC,Cys,Arg,Leu	16S,23S,16S,23S	N/A	2	N/A
Burkholderia thailandensis		GCF_000012365.1	NC_007651	circular	3809201	67.29	0	RCR-16	parB_part,Paraib,Paraia,Paraib,COG1192,parB_part,ParBc,CbiA,CbiA,COG1192,CbiA,COG1192,CbiA,COG0206,COG1192,COG1192,COG1386	Ribosomal_S9,Ribosomal_S8,Ribosomal_L10,GrpE,PNPase,rpmI,rsmH,ruvB,era,trmD,rplW,rplE,rplC,rplF,rpsQ,rpsM,rpsP,rpmC,prfA,rpsT,ybeY,rplQ,rplR,rplU,rpmA,ftsY,smpB,ychF,tsf,rplI,rpsR,rpsF,infC,alaS,ileS,leuS,serS,truB,hisS,fmt,pheS,pheT,infB,frr,ksgA,rplL,nusG,rpsO,ffh,secA,secY,rpsL,rpsC,rpsB,rpsD,rpsE,rplS,rpsG,rplT,rplV,rpsJ,rpsS,rplM,rplN,rplO,rplX,rplP,rplA,rplB,lepA,rplK,nusA,recA,rpoB,rpoA,dn…	0	adeF,vanH gene in vanO cluster,amrB,amrA,qacG	Phe,Leu,Ile,Ala,Ser,Gly,Gly,Cys,fMet,Ser,Ala,Glu,Asp,Glu,Asp,Leu,Val,Asp,His,fMet,Leu,Leu,Pro,Pro,Arg,Ser,Ala,Ala,Ile,Ala,Tyr,Gly,Thr,Trp,Thr,Ile,Ala,Arg,Arg,Val,Val,Asn,Asn,Undet,Thr,Arg,Arg,Ser,Gly,Lys,Pro,Arg,Met,Gln,Lys,Undet	16S,23S,23S,16S,23S,16S	Rst_HelicaseDUF2290,Gabija,RM_Type_III,RM_Type_I,Azaca,BREX_II	2	N/A
Burkholderia thailandensis		GCF_000012365.1	NC_007650	circular	2914771	68.07	0.78	RIP-18	Paraib,Paraib,parB_part,Paraib,COG1192,COG1192,Paraib	dnaG,tsaD,TIGR00593,TIGR00631,TIGR01039	0.276668	OXA-42,Burkholderia pseudomallei Omp38,adeF	Val,Ile2,SeC,Leu,Ile,Ala,Ser	23S,16S	N/A	1	N/A
Burkholderia pseudomallei		GCF_000012785.1	NC_007434	circular	4126292	67.61	0		parB_part,Paraia,Paraib,Paraib,COG1192,CbiA,CbiA,COG1192,CbiA,COG1192,CbiA,COG0206,COG1192,COG1386	Ribosomal_S9,Ribosomal_S8,Ribosomal_L10,GrpE,PNPase,rpmI,rsmH,ruvB,era,trmD,rplW,rplE,rplC,rplF,rpsQ,rpsM,rpsP,rpmC,prfA,rpsT,ybeY,rplQ,rplR,rplU,rpmA,ftsY,smpB,ychF,tsf,rplI,rpsR,rpsF,infC,alaS,ileS,leuS,serS,truB,hisS,fmt,pheS,pheT,infB,frr,ksgA,rplL,nusG,rpsO,ffh,secA,secY,rpsL,rpsC,rpsB,rpsD,rpsE,rplS,rpsG,rplT,rplV,rpsJ,rpsS,rplM,rplN,rplO,rplX,rplP,rplA,rplB,lepA,rplK,nusA,recA,rpoB,rpoA,dn…	0	adeF,qacG,amrA,amrB,vanH gene in vanO cluster	Phe,Leu,Ile,Ala,Arg,Arg,Val,Val,Asn,Asn,Undet,Thr,Arg,Arg,Ser,Gly,Lys,Pro,Tyr,Gly,Thr,Trp,Thr,Ile,Ala,Ser,Gly,Gly,Cys,fMet,Ser,Ala,Glu,Asp,Glu,Asp,Leu,Val,Asp,His,fMet,Leu,Leu,Pro,Pro,Pro,Arg,Leu,Met,Gln,Lys,Arg,Ala,Ile,Ala	23S,16S,16S,23S,23S,16S	AbiE,RM_Type_III,RM_Type_III,Thoeris_II,SanaTA	2	N/A
Burkholderia pseudomallei		GCF_000012785.1	NC_007435	circular	3181762	68.46	0.85	RIP-18	Paraib,parB_part,Paraib,COG1192,COG1192,Paraib	ileS,dnaG,tsaD,TIGR00593,TIGR00631,TIGR01039	0.28707	OXA-57,adeF,Burkholderia pseudomallei Omp38	Ile,Ala,Ser,Pro,Cys,Leu,Val,Ile2,SeC	16S,23S	N/A	3	N/A
Burkholderia lata		GCF_000012945.1	NC_007510	circular	3694126	66.21	0		parB_part,Paraib,Paraia,Paraib,CbiA,Paraib,CbiA,CbiA,Paraib,CbiA,COG1192,COG1192,COG0206,COG1386	Ribosomal_S9,Ribosomal_S8,Ribosomal_L10,GrpE,PNPase,rpmI,rsmH,ruvB,era,trmD,rplW,rplE,rplC,rplF,rpsQ,rpsM,rpsP,rpmC,prfA,rpsT,ybeY,rplQ,rplR,rplU,rpmA,ftsY,smpB,ychF,tsf,rplI,rpsR,rpsF,infC,alaS,ileS,leuS,serS,truB,hisS,fmt,pheS,pheT,infB,frr,ksgA,rplL,nusG,rpsO,ffh,secA,secY,rpsL,rpsC,rpsB,rpsD,rpsE,rplS,rpsG,rplT,rplV,rpsJ,rpsS,rplM,rplN,rplO,rplX,rplP,rplA,rplB,lepA,rplK,nusA,recA,rpoB,rpoA,dn…	0	vanH gene in vanO cluster,qacG,amrA,amrB	Val,Arg,Ala,Ile,Ala,Tyr,Gly,Thr,Trp,Thr,Thr,Ile,Ala,Ser,Gly,Gly,Gly,Cys,Arg,Val,Pro,His,Val,Ser,Arg,fMet,Leu,Met,Gln,Lys,Phe,Leu,Ile,Ala,fMet,Ser,Ala,Glu,Asp,Glu,Asp,Glu,Asp,Leu,Val,Asp,fMet,Leu,Leu,Leu,Pro,Asn,Asn,Undet,Thr,Arg,Arg,Arg,Ser,Gly,Lys,Pro	23S,16S,16S,23S,16S,23S,23S,16S	AbiE,RloC,AbiU,RM_Type_III	1	N/A
Burkholderia lata		GCF_000012945.1	NC_007511	circular	3587082	66.73	0.52	RIP-18	Paraib,COG1192,parB_part,COG1192,COG1192,COG1192	dnaG,tsaD,TIGR00435,TIGR00593	0.303612	ceoB,adeF	Ile,Ala,Cys,Ile2,SeC,SeC,Leu	16S,23S	N/A	1	N/A
Paraburkholderia xenovorans		GCF_000013645.1	NC_007951	circular	4895836	62.76	0	Replicase	parB_part,Paraia,Paraib,CbiA,COG1192,COG1192,parB_part,ParBc,ParBc,ICE_PFGI_1_parB,CbiA,Paraib,Paraib,CbiA,Paraib,COG1192,COG3640,COG3640,COG1192,COG0206,COG1192,COG1386	Ribosomal_S9,Ribosomal_S8,Ribosomal_L10,GrpE,PNPase,rpmI,rsmH,ruvB,era,trmD,rplW,rplE,rplC,rplF,rpsQ,rpsM,rpsP,rpmC,prfA,rpsT,ybeY,rplQ,rplR,rplU,rpmA,ftsY,smpB,ychF,tsf,rplI,rpsR,rpsF,infC,alaS,ileS,leuS,serS,truB,hisS,fmt,pheS,pheT,infB,frr,ksgA,rplL,nusG,rpsO,ffh,secA,secY,rpsL,rpsC,rpsB,rpsD,rpsE,rplS,rpsG,rplT,rplV,rpsJ,rpsS,rplM,rplN,rplO,rplX,rplP,rplA,rplB,lepA,rplK,nusA,recA,rpoB,rpoA,dn…	0	adeF,qacG,adeF	Phe,Ala,Ser,Leu,Ile,Ala,Ser,Ile,Lys,Pro,Leu,Val,Asp,Pro,Pro,Val,Asn,Asn,Undet,Thr,Arg,Arg,Ser,Gly,Leu,Met,Pro,Arg,Ile,Ala,Tyr,Gly,Thr,Trp,Thr,Ile,Ala,Gly,Gly,Cys,Arg,Val,Pro,Leu,fMet,Ser,Ala,Glu,Asp,Glu,Asp,His,fMet,Leu,Leu,Arg,Lys,Gln,Lys	16S,23S,23S,16S,23S,16S	RloC,Kiwa,Gabija,Gabija,RM_Type_II,RM_Type_I,Azaca,PD-T4-7,pAgo_S1A,CBASS_I,Septu,Wadjet_I,Hachiman	3	N/A
Paraburkholderia xenovorans		GCF_000013645.1	NC_007952	circular	3363523	62.84	0.08	RIP-18	Paraib,Paraib,parB_part,CbiA,COG1192,CbiA,COG1192,COG1192,COG1192,Paraib	dnaG,tsaD,TIGR00593	0.158873	adeF,adeF	Ile2,Ile,Ala,Val,SeC,Ile,Ala,Ile,Ala	16S,23S,16S,23S,16S,23S	Lamassu-Cap4_nuclease,Shango	1	N/A
Burkholderia mallei		GCF_000015465.1	NC_008785	circular	3497479	68.15	0		parB_part,Paraia,Paraib,Paraib,COG1192,CbiA,CbiA,CbiA,COG1192,CbiA,COG0206,COG1192,COG1386	Ribosomal_S9,Ribosomal_S8,Ribosomal_L10,GrpE,PNPase,rpmI,rsmH,ruvB,era,trmD,rplW,rplE,rplC,rplF,rpsQ,rpsM,rpsP,rpmC,rpsT,ybeY,rplQ,rplR,rplU,rpmA,ftsY,smpB,tsf,rplI,rpsR,rpsF,infC,alaS,ileS,leuS,serS,truB,hisS,fmt,pheS,pheT,infB,frr,ksgA,rplL,nusG,rpsO,ffh,secA,secY,rpsL,rpsC,rpsB,rpsD,rpsE,rplS,rpsG,rplT,rplV,rpsJ,rpsS,rplM,rplN,rplO,rplX,rplP,rplA,rplB,lepA,rplK,nusA,recA,rpoB,rpoA,dnaX,tilS,cg…	0	adeF,vanH gene in vanO cluster,amrB,amrA,qacG	Ile,Ala,Gln,Pro,Ser,Leu,Ile,Ala,Pro,His,fMet,Leu,Leu,Val,Leu,Asn,Asn,Undet,Thr,Lys,Thr,Arg,Tyr,Gly,Thr,Trp,Ile,Ala,Phe,Met,Arg,Gly,Cys,fMet,Ser,Ala,Glu,Asp,Leu,Val,Asp,Val,Pro,Lys,Arg,Arg,Ser,Gly,Ala	16S,16S,23S (partial);note=aligned only 44 percent of the 23S ribosomal RNA,23S,16S	RM_Type_III	0	N/A
Burkholderia mallei		GCF_000015465.1	NC_008784	circular	1734922	68.92	0.77	RIP-18	Paraib,parB_part,Paraib	prfA,ychF,ileS,dnaG,tsaD,TIGR00593,TIGR00631,TIGR01039	0.248129	Burkholderia pseudomallei Omp38	Ile,Ala,Ile2,SeC,Arg,Ser,Ile,Cys	16S,23S,16S	N/A	2	N/A
Burkholderia mallei		GCF_000015605.1	NC_008836	circular	3458208	68.15	0		parB_part,Paraia,Paraib,Paraib,COG1192,CbiA,CbiA,CbiA,COG1192,CbiA,COG0206,COG1192,COG1386	Ribosomal_S9,Ribosomal_S8,Ribosomal_L10,GrpE,PNPase,rpmI,rsmH,ruvB,era,trmD,rplW,rplE,rplC,rplF,rpsQ,rpsM,rpsP,rpmC,rpsT,ybeY,rplQ,rplR,rplU,rpmA,ftsY,smpB,tsf,rplI,rpsR,rpsF,infC,alaS,ileS,leuS,serS,truB,hisS,fmt,pheS,pheT,infB,frr,ksgA,rplL,nusG,rpsO,ffh,secA,secY,rpsL,rpsC,rpsB,rpsD,rpsE,rplS,rpsG,rplT,rplV,rpsJ,rpsS,rplM,rplN,rplO,rplX,rplP,rplA,rplB,lepA,rplK,nusA,recA,rpoB,rpoA,dnaX,tilS,cg…	0	amrA,qacG,adeF,vanH gene in vanO cluster	Pro,His,fMet,Pro,Undet,Thr,Arg,Pro,Ala,Thr,Tyr,Gly,Thr,Trp,Ile,Ala,Phe,Met,Ser,Gly,Gly,Cys,fMet,Ser,Ala,Glu,Asp,Leu,Val,Asp,Val,Leu,Asn,Asn,Lys,Arg,Arg,Ser,Gly,Lys,Arg,Gln,Leu,Ile,Ala,Val,Leu,Leu	23S (partial);note=aligned only 44 percent of the 23S ribosomal RNA,16S,16S,23S	RM_Type_III	1	N/A
Burkholderia mallei		GCF_000015605.1	NC_008835	circular	2284095	68.94	0.79	RIP-18	Paraib,parB_part,Paraib,Paraib	prfA,ychF,ileS,dnaG,tsaD,TIGR00593,TIGR00631	0.278399	Burkholderia pseudomallei Omp38,adeF	Ile,Ala,Leu,Ile2,SeC,Ser,Ile,Ala,Pro,Cys,Arg	16S,23S,23S,16S	N/A	1	N/A
Burkholderia mallei		GCF_000015625.1	NC_009080	circular	3495687	68.16	0		parB_part,Paraia,Paraib,Paraib,COG1192,CbiA,CbiA,CbiA,COG1192,CbiA,COG0206,COG1192,COG1386	Ribosomal_S9,Ribosomal_S8,Ribosomal_L10,GrpE,PNPase,rpmI,rsmH,ruvB,era,trmD,rplW,rplE,rplC,rplF,rpsQ,rpsM,rpsP,rpmC,rpsT,ybeY,rplQ,rplR,rplU,rpmA,ftsY,smpB,tsf,rplI,rpsR,rpsF,infC,alaS,ileS,leuS,serS,truB,hisS,fmt,pheS,pheT,infB,frr,ksgA,rplL,nusG,rpsO,ffh,secA,secY,rpsL,rpsC,rpsB,rpsD,rpsE,rplS,rpsG,rplT,rplV,rpsJ,rpsS,rplM,rplN,rplO,rplX,rplP,rplA,rplB,lepA,rplK,nusA,recA,rpoB,rpoA,dnaX,tilS,cg…	0	adeF,qacG,amrA,vanH gene in vanO cluster	Met,Leu,Ile,Ala,Val,Leu,Leu,Val,Leu,Asn,Asn,Lys,Arg,Arg,Ser,Gly,Phe,Arg,Ala,Tyr,Gly,Thr,Trp,Ile,Ala,Pro,Gln,Thr,Lys,Ser,Gly,Cys,fMet,Ser,Ala,Glu,Asp,Leu,Val,Asp,Pro,His,fMet,Pro,Undet,Thr,Arg	16S,23S (partial);note=aligned only 44 percent of the 23S ribosomal RNA,16S,23S	RM_Type_III	0	N/A
Burkholderia mallei		GCF_000015625.1	NC_009079	circular	2352693	68.96	0.8	RIP-18	Paraib,parB_part,Paraib,Paraib	prfA,ychF,ileS,dnaG,tsaD,TIGR00593,TIGR00631,TIGR01039	0.292723	adeF,Burkholderia pseudomallei Omp38	Ile2,SeC,Ile,Ala,Cys,Leu,Ser,Ile,Ala,Pro,Arg	16S,23S,23S,16S	N/A	2	N/A
Burkholderia pseudomallei		GCF_000015905.1	NC_009074	circular	3912947	68.02	0	Rep_trans,RCR-13,RCR-13,RCR-16	parB_part,Paraia,Paraib,Paraib,COG1192,CbiA,CbiA,COG1192,CbiA,COG1192,CbiA,COG0206,COG1192,COG1386	Ribosomal_S9,Ribosomal_S8,Ribosomal_L10,GrpE,PNPase,rpmI,rsmH,ruvB,era,trmD,rplW,rplE,rplC,rplF,rpsQ,rpsM,rpsP,rpmC,prfA,rpsT,ybeY,rplQ,rplR,rplU,rpmA,ftsY,smpB,ychF,tsf,rplI,rpsR,rpsF,infC,alaS,ileS,leuS,serS,truB,hisS,fmt,pheS,pheT,infB,frr,ksgA,rplL,nusG,rpsO,ffh,secA,secY,rpsL,rpsC,rpsB,rpsD,rpsE,rplS,rpsG,rplT,rplV,rpsJ,rpsS,rplM,rplN,rplO,rplX,rplP,rplA,rplB,lepA,rplK,nusA,recA,rpoB,rpoA,dn…	0	adeF,qacG,amrA,amrB,vanH gene in vanO cluster	Phe,Leu,Ile,Ala,Arg,Arg,Val,Val,Asn,Asn,Undet,Thr,Arg,Arg,Ser,Gly,Lys,Pro,Arg,Arg,Ala,Ile,Ala,Tyr,Gly,Thr,Trp,Thr,Ile,Ala,Ser,Gly,Gly,Cys,fMet,Ser,Ala,Glu,Asp,Glu,Asp,Leu,Val,Asp,His,fMet,Leu,Leu,Pro,Pro,Arg,Leu,Met,Gln,Lys	16S,23S,23S,16S,23S,16S	AbiE,RloC,dCTPdeaminase,RM_Type_III,Panchino_gp28,RosmerTA	1	N/A
Burkholderia pseudomallei		GCF_000015905.1	NC_009075	circular	3127456	68.63	0.61	RIP-18	Paraib,parB_part,Paraib,COG1192,COG1192,Paraib	ileS,dnaG,tsaD,TIGR00593,TIGR00631,TIGR01039	0.266012	adeF,Burkholderia pseudomallei Omp38,OXA-59	Ile,Ala,Ser,Pro,Cys,Val,Ile2,SeC,Leu	16S,23S	Gabija	3	N/A
Burkholderia pseudomallei		GCF_000015925.1	NC_009076	circular	3988455	67.96	0		parB_part,Paraia,Paraib,Paraib,COG1192,CbiA,CbiA,COG1192,CbiA,COG1192,CbiA,COG0206,COG1192,COG1386	Ribosomal_S9,Ribosomal_S8,Ribosomal_L10,GrpE,PNPase,rpmI,rsmH,ruvB,era,trmD,rplW,rplE,rplC,rplF,rpsQ,rpsM,rpsP,rpmC,prfA,rpsT,ybeY,rplQ,rplR,rplU,rpmA,ftsY,smpB,ychF,tsf,rplI,rpsR,rpsF,infC,alaS,ileS,leuS,serS,truB,hisS,fmt,pheS,pheT,infB,frr,ksgA,rplL,nusG,rpsO,ffh,secA,secY,rpsL,rpsC,rpsB,rpsD,rpsE,rplS,rpsG,rplT,rplV,rpsJ,rpsS,rplM,rplN,rplO,rplX,rplP,rplA,rplB,lepA,rplK,nusA,recA,rpoB,rpoA,dn…	0	adeF,qacG,amrA,amrB,vanH gene in vanO cluster	Phe,Leu,Ile,Ala,Arg,Val,Val,Asn,Asn,Undet,Thr,Arg,Arg,Ser,Gly,Lys,Pro,Arg,Ala,Ile,Ala,Tyr,Gly,Thr,Trp,Thr,Ile,Ala,Ser,Gly,Gly,Cys,fMet,Ser,Ala,Glu,Asp,Glu,Asp,Leu,Val,Asp,His,fMet,Leu,Leu,Pro,Pro,Arg,Leu,Met,Gln,Lys	16S,23S,23S,16S,23S,16S	AbiE,DISARM_1,Gabija,RM_Type_III,RM_Type_I,Thoeris_II,CBASS_I,SanaTA	0	N/A
Burkholderia pseudomallei		GCF_000015925.1	NC_009078	circular	3100794	68.64	0.68	RIP-18	Paraib,parB_part,Paraib,COG1192,COG1192,Paraib	ileS,dnaG,tsaD,TIGR00593,TIGR00631,TIGR01039	0.28759	adeF,Burkholderia pseudomallei Omp38,OXA-59	Ile,Ala,Ser,Pro,Cys,Val,Ile2,SeC,Leu	16S,23S	N/A	3	N/A
Vibrio cholerae		GCF_000016245.1	NC_009457	circular	3024069	47.78	0	Rep_trans,Rep_trans,RCR-8,RCR-8,RCR-8	parB_part,Paraib,Paraia,CbiA,COG3640,COG1192,CbiA,COG1192,COG0206,COG3006	Ribosomal_S9,Ribosomal_S8,Ribosomal_L10,GrpE,PNPase,rsmH,ruvB,era,trmD,rplW,rplE,rplC,rplF,rpsQ,rpsM,rpsP,rpmC,prfA,rpsT,ybeY,rplQ,rplR,rplU,rpmA,ftsY,smpB,ychF,tsf,rplI,rpsR,rpsF,alaS,ileS,leuS,serS,truB,hisS,fmt,pheS,pheT,infB,frr,ksgA,rplL,nusG,rpsO,ffh,secA,secY,rpsL,rpsC,rpsB,rpsD,rpsE,rplS,rpsG,rplV,rpsJ,rpsS,rplM,rplN,rplO,rplX,rplP,rplA,rplB,dnaG,lepA,rplK,nusA,recA,rpoB,rpoA,dnaX,tilS,cg…	0	rsmA,Vibrio cholerae varG,almG,almE,CRP,vanT gene in vanG cluster,Escherichia coli parE conferring resistance to fluoroquinolones	Ser,Arg,Ser,Arg,Arg,Arg,Arg,Arg,Leu,fMet,Glu,Asp,Cys,Gly,Leu,Gly,Ser,Pro,Ser,Met,Leu,Leu,Gln,Met,Leu,Gln,Leu,Met,Leu,Gln,Leu,Gln,Leu,Glu,Lys,Val,Ser,Arg,His,Pro,His,Pro,Ile,Ala,Asp,Thr,Tyr,Gly,Thr,Gly,Gly,Gly,fMet,Gly,fMet,fMet,fMet,Ile,Ala,Asp,Phe,Thr,Phe,Asn,Phe,Thr,Asn,Thr,Asn,Ala,Asp,Trp,Glu,Glu,Lys,Val,Ala,Asp,Leu,Ile,Ala,Thr,Pro,Arg,Val,Val,Asn,Tyr,Tyr,Tyr,Tyr,Ile2	16S,23S,5S,5S,5S,23S,16S,5S,23S,16S,5S,23S,16S,5S,23S,16S,16S,23S,5S,16S,23S,5S,16S,23S,5S	dGTPase,Gabija,RM_Type_I,CAS_Class1-Subtype-I-E,DdmDE,Gao_Her_SIR,Retron_I_A,GAPS2,Zorya_TypeI	1	cas3_I_2,cas8e_I-E_2,cse2gr11_I-E_2,cas6e_I_II_III_IV_V_VI_2,cas7_I-E_2,cas5_I-E_3,cas1_I-E_1,cas2_I-E_2
Vibrio cholerae		GCF_000016245.1	NC_009456	circular	1108250	46.88	-0.9	Rep_trans	Paraia,parbia,CbiA	rpmI,infC,rplT	0.205393		Gly,Cys,Leu,Cys	N/A	NixI,Menshen	1	N/A
Allorhizobium ampelinum		GCF_000016285.1	NC_011989	circular	3726375	57.66	0		parB_part,Paraib,Paraib,Paraib,Paraib,Paraib,COG1192,2ZEAZ,2ZEAZ,CbiA,CbiA,COG0206,COG0206,2ZEAZ,Paraib,COG1386	Ribosomal_S9,Ribosomal_S8,Ribosomal_L10,GrpE,PNPase,rpmI,rsmH,ruvB,era,trmD,rplW,rplE,rplC,rplF,rpsQ,rpsM,rpsP,rpmC,prfA,rpsT,ybeY,rplQ,rplR,rplU,rpmA,ftsY,smpB,ychF,tsf,rplI,rpsR,rpsF,infC,alaS,leuS,serS,truB,fmt,pheS,pheT,infB,frr,ksgA,rplL,nusG,rpsO,ffh,secA,secY,rpsL,rpsC,rpsB,rpsD,rpsE,rplS,rpsG,rplT,rplV,rpsJ,rpsS,rplM,rplN,rplO,rplX,rplP,rplA,rplB,dnaG,lepA,rplK,nusA,recA,rpoB,rpoA,dnaX,ti…	0		Ile,Ala,fMet,Leu,Thr,Gly,Thr,Leu,His,Gln,Ser,Pro,Asp,Asp,Thr,Tyr,Gly,Trp,Leu,Pro,Arg,Leu,Ile2,Met,Val,Arg,Gly,Ser,Leu,Ile,Ala,fMet,Arg,Lys,Cys,Leu,Glu,Glu,Glu,Lys,Asn,Val,Pro,Gln,Gln,Phe,Arg,Ser,Ala	16S,23S,5S,5S,23S,16S	RM_Type_II,PD-T7-2	3	N/A
Allorhizobium ampelinum		GCF_000016285.1	NC_011988	circular	1283187	57.52	-0.14	RP-C	partition_RepA,partition_RepB,ParBc,COG1192	ileS,hisS,TIGR00083,TIGR00663,TIGR01302	0.176884	adeF	Ile,Ala,fMet,Ile,Ala,fMet,Ser	16S,23S,5S,16S,23S,5S	N/A	0	N/A
Brucella ovis		GCF_000016845.1	NC_009505	circular	2111370	57.18	0	RepL	parB_part,Paraib,COG1192,CbiA,CbiA,COG0206,COG1386	Ribosomal_S9,Ribosomal_S8,Ribosomal_L10,GrpE,PNPase,rpmI,rsmH,ruvB,era,trmD,rplW,rplE,rplC,rplF,rpsQ,rpsM,rpsP,rpmC,prfA,rpsT,ybeY,rplQ,rplR,rplU,rpmA,ftsY,smpB,ychF,tsf,rplI,rpsR,rpsF,infC,alaS,leuS,serS,truB,pheS,pheT,infB,frr,ksgA,rplL,nusG,rpsO,ffh,secA,secY,rpsL,rpsC,rpsB,rpsD,rpsE,rplS,rpsG,rplT,rplV,rpsJ,rpsS,rplM,rplN,rplO,rplX,rplP,rplA,rplB,dnaG,rplK,nusA,recA,rpoB,rpoA,dnaX,tilS,cgtA,g…	0	qacG	Pro,Thr,Gln,Pro,Arg,Asp,Leu,Arg,Leu,Leu,Glu,Lys,Met,Gln,Glu,Ser,Leu,Arg,Ala,Ile,Ala,fMet,Ile,Ala,fMet,His,Ile2,Tyr,Gly,Trp,Gly,Val,Thr,Val,Pro,Ser,Arg,Phe,Ala	5S,23S,16S,5S,23S,16S	AbiH	0	N/A
Brucella ovis		GCF_000016845.1	NC_009504	circular	1164220	57.23	0.05	RP-C	partition_RepA,CbiA,partition_RepB	ileS,hisS,fmt,lepA,TIGR00083,TIGR00095,TIGR00250,TIGR00580,TIGR00643,TIGR01302,TIGR01394	0.221051	adeF,Brucella suis mprF	Cys,Thr,Gly,Gly,Leu,Ser,Ile,Ala,fMet,Asn,Lys,Ser,Asp,Val	5S,23S,16S	RM_Type_I	1	N/A
Sinorhizobium medicae		GCF_000017145.1	NC_009636	circular	3781904	61.5	0		parB_part,Paraib,Paraib,COG1192,CbiA,CbiA,COG0206,COG0206,COG1386,Paraib	Ribosomal_S9,Ribosomal_S8,Ribosomal_L10,GrpE,PNPase,rpmI,rsmH,ruvB,era,trmD,rplW,rplE,rplC,rplF,rpsQ,rpsM,rpsP,rpmC,prfA,rpsT,ybeY,rplQ,rplR,rplU,rpmA,ftsY,smpB,ychF,tsf,rplI,rpsR,rpsF,infC,alaS,ileS,leuS,serS,truB,hisS,fmt,pheS,pheT,infB,frr,ksgA,rplL,nusG,rpsO,ffh,secA,secY,rpsL,rpsC,rpsB,rpsD,rpsE,rplS,rpsG,rplT,rplV,rpsJ,rpsS,rplM,rplN,rplO,rplX,rplP,rplA,rplB,dnaG,lepA,rplK,nusA,recA,rpoB,rp…	0	adeF,AAC(3)-IVa,qacJ,adeF	Arg,Gly,Phe,His,Gln,Pro,Pro,Asp,Asp,Thr,Tyr,Gly,Trp,Leu,Leu,Ser,Ala,Cys,Asn,Lys,Glu,Glu,Glu,Glu,Val,Arg,Ile,Ala,fMet,Ser,Leu,Ala,Gly,Ser,Ile,Ala,fMet,Met,Leu,Ile,Ala,fMet,Ile2,Lys,fMet,Pro,Arg,Leu,Val,Ser,Gln,Thr,Thr	23S,16S,23S,16S,16S,23S	CBASS_II	1	N/A
Sinorhizobium medicae		GCF_000017145.1	NC_009620	circular	1570951	61.46	-0.04	RP-C	partition_RepA,partition_RepA,COG1192,partition_RepB,partition_RepB,COG1192,COG1192	engA	0.156684	adeF	Leu,Arg	N/A	N/A	0	N/A
Brucella anthropi		GCF_000017405.1	NC_009667	circular	2887297	56.05	0		parB_part,Paraib,COG1192,ParBc,2ZEAZ,CbiA,CbiA,COG0206,Paraib,COG1386	Ribosomal_S9,Ribosomal_S8,Ribosomal_L10,GrpE,PNPase,rpmI,rsmH,ruvB,era,trmD,rplW,rplE,rplC,rplF,rpsQ,rpsM,rpsP,rpmC,prfA,rpsT,ybeY,rplQ,rplR,rplU,rpmA,ftsY,smpB,ychF,tsf,rplI,rpsR,rpsF,infC,alaS,leuS,serS,truB,fmt,pheS,pheT,infB,frr,ksgA,rplL,nusG,rpsO,ffh,secA,secY,rpsL,rpsC,rpsB,rpsD,rpsE,rplS,rpsG,rplT,rplV,rpsJ,rpsS,rplM,rplN,rplO,rplX,rplP,rplA,rplB,dnaG,lepA,rplK,nusA,recA,rpoB,rpoA,dnaX,ti…	0	adeF,qacG,OCH-3	Ala,Pro,Thr,Gln,Ile,Ala,fMet,Glu,Ile,Ala,fMet,Ile2,Tyr,Gly,Trp,Leu,Thr,Pro,Ser,Pro,Arg,Val,Asp,Asp,Leu,fMet,Val,Arg,Leu,Gly,Glu,Glu,Lys,Met,Met,Leu,Ser,Gly,Ser,Leu,Arg,Undet,Arg,Phe	16S,23S,5S,16S,23S,5S	Rst_3HP,SoFic,ShosTA,DRT6	1	N/A
Brucella anthropi		GCF_000017405.1	NC_009668	circular	1895911	56.22	0.17	RP-C,RIP-17	Paraib,partition_RepA,Paraib,partition_RepB,Paraib	ileS,hisS,TIGR00083,TIGR00095,TIGR00250,TIGR00580,TIGR00643,TIGR01302,TIGR01394	0.206747	adeF,adeF	SeC,Ile,Ala,fMet,Cys,Thr,Val,Ile,Ala,fMet,His,Asn,Lys,Ser,Gly,Undet,Gln	16S,23S,5S,5S,23S,16S	N/A	1	N/A
Vibrio campbellii		GCF_000017705.1	NC_009783	circular	3765351	45.55	0	Rep_trans	parB_part,Paraib,Paraia,COG3640,Paraib,COG1192,COG1192,Paraib,CbiA,COG0206,2ZARU,COG3006	Ribosomal_S9,Ribosomal_S8,Ribosomal_L10,GrpE,PNPase,rpmI,rsmH,ruvB,era,trmD,rplW,rplE,rplC,rplF,rpsQ,rpsM,rpsP,rpmC,prfA,rpsT,ybeY,rplQ,rplR,rplU,rpmA,ftsY,smpB,ychF,tsf,rplI,rpsR,rpsF,infC,alaS,ileS,leuS,serS,truB,hisS,fmt,pheS,pheT,infB,frr,ksgA,rplL,nusG,rpsO,ffh,secA,secY,rpsL,rpsC,rpsB,rpsD,rpsE,rplS,rpsG,rplT,rplV,rpsJ,rpsS,rplM,rplN,rplO,rplX,rplP,rplA,rplB,dnaG,lepA,rplK,nusA,recA,rpoB,rp…	0	vanT gene in vanG cluster,CRP,tet(35),FosA8,vanY gene in vanB cluster,rsmA,Escherichia coli parE conferring resistance to fluoroquinolones,Haemophilus influenzae PBP3 conferring resistance to beta-lactam antibiotics	Glu,Lys,Ala,Val,Asp,Arg,His,Pro,His,Pro,Ala,Glu,Asp,Trp,Pro,Arg,Ser,Val,Val,Gly,Asn,Ser,Phe,Thr,Phe,Asn,Thr,Phe,Asn,Phe,Thr,Asn,Thr,Asn,Ile,Ala,Asp,Leu,Ile,Ala,Thr,Asp,Ser,Arg,Ser,Arg,Arg,Arg,Arg,Arg,Arg,Leu,fMet,Cys,Gly,Leu,Gly,Tyr,Tyr,Tyr,Tyr,Arg,Met,Leu,Gln,Met,Leu,Met,Leu,Leu,Gln,Leu,Ile2,Glu,Lys,Val,Asp,Ile,Ala,Ser,Glu,Lys,Val,Asp,Trp,Thr,Tyr,Gly,Thr,Ile,Ala,Ile,Ala,Gly,fMet,Gly,fMet,Gly,fMe…	16S,5S,23S,16S,5S,23S,16S,5S,23S,16S,5S,23S,16S,5S,23S,16S,16S,23S,5S,16S,23S,5S,5S,5S,23S,16S,5S,23S,16S	dGTPase,AbiQ,RM_Type_I,GAPS2,Menshen	0	N/A
Vibrio campbellii		GCF_000017705.1	NC_009784	circular	2204018	45.27	-0.28	Rep_trans	Paraia,parbia,CbiA,CbiA,COG1192,Paraib	TIGR01039,TIGR01146	0.194372	CARB-25	Cys,Leu,Gly,Cys,Leu,Cys,Cys,Gly,Leu,Gly,Glu,Lys,Ala,Val,Ser,Ser	5S,23S,16S	Lamassu-Mrr,RM_Type_I,RM_Type_I,CAS_Class1-Subtype-I-F,PfiAT,SanaTA	2	TniQ_I-F_1,cas8f_I-F_2,cas7f_I-F_1,cas6f_I_II_III_IV_V_VI_1
Burkholderia multivorans		GCF_000018505.1	NC_010084	circular	3448466	66.87	0	RIP-17	parB_part,Paraib,Paraia,Paraib,Paraib,COG1192,Paraib,ParBc,ParBc,CbiA,CbiA,Paraib,CbiA,COG1192,COG1192,COG0206,COG1386	Ribosomal_S9,Ribosomal_S8,Ribosomal_L10,GrpE,PNPase,rpmI,rsmH,ruvB,era,trmD,rplW,rplE,rplC,rplF,rpsQ,rpsM,rpsP,rpmC,prfA,rpsT,ybeY,rplQ,rplR,rplU,rpmA,ftsY,smpB,ychF,tsf,rplI,rpsR,rpsF,infC,alaS,ileS,leuS,serS,truB,hisS,fmt,pheS,pheT,infB,frr,ksgA,rplL,nusG,rpsO,ffh,secA,secY,rpsL,rpsC,rpsB,rpsD,rpsE,rplS,rpsG,rplT,rplV,rpsJ,rpsS,rplM,rplN,rplO,rplX,rplP,rplA,rplB,lepA,rplK,nusA,recA,rpoB,rpoA,dn…	0	adeF,amrB,qacG,vanH gene in vanF cluster	Val,Arg,Ala,Ile,Ala,Tyr,Gly,Thr,Trp,Thr,Leu,Ile,Ala,fMet,Ser,Ala,Glu,Asp,Glu,Asp,Glu,Asp,Leu,Val,Asp,fMet,Leu,Leu,Leu,Pro,Asn,Asn,Undet,Thr,Arg,Arg,Arg,Ser,Gly,Lys,Pro,Lys,Phe,Ile,Ala,Ser,Gly,Gly,Gly,Cys,Arg,Val,Pro,His,Val,Ser,Arg,Leu,Met,Gln	16S,23S,16S,23S,23S,16S	AbiE,RM_Type_III	1	N/A
Burkholderia multivorans		GCF_000018505.1	NC_010086	circular	2472928	67.13	0.26	RIP-18	Paraib,COG1192,parB_part	dnaG,tsaD,TIGR00593	0.309672	adeF,adeF	Ile,Ala,Ile2,SeC,Leu	16S,23S	AbiD,MazEF,pAgo_S1B,Retron_VI	3	N/A
Brucella canis		GCF_000018525.1	NC_010103	circular	2105969	57.21	0		parB_part,Paraib,COG1192,CbiA,CbiA,COG0206,COG1386	Ribosomal_S9,Ribosomal_S8,Ribosomal_L10,GrpE,PNPase,rpmI,rsmH,ruvB,era,trmD,rplW,rplE,rplC,rplF,rpsQ,rpsM,rpsP,rpmC,prfA,rpsT,ybeY,rplQ,rplR,rplU,rpmA,ftsY,smpB,ychF,tsf,rplI,rpsR,rpsF,infC,alaS,leuS,serS,truB,pheS,pheT,infB,frr,ksgA,rplL,nusG,rpsO,ffh,secA,secY,rpsL,rpsC,rpsB,rpsD,rpsE,rplS,rpsG,rplT,rplV,rpsJ,rpsS,rplM,rplN,rplO,rplX,rplP,rplA,rplB,dnaG,rplK,nusA,recA,rpoB,rpoA,dnaX,tilS,cgtA,g…	0	adeF,qacG	Pro,Thr,Gln,Pro,Arg,Asp,Leu,Arg,Leu,Leu,Leu,Glu,Glu,Lys,Met,Gln,Glu,Ser,Leu,Arg,Ala,Ile,Ala,fMet,Ile,Ala,fMet,His,Ile2,Tyr,Gly,Trp,Gly,Val,Thr,Val,Pro,Ser,Arg,Phe,Ala	5S,23S,16S,5S,23S,16S	N/A	1	N/A
Brucella canis		GCF_000018525.1	NC_010104	circular	1206800	57.3	0.09	RP-C,RIP-2	partition_RepA,Paraib,partition_RepB	ileS,hisS,fmt,lepA,TIGR00083,TIGR00095,TIGR00250,TIGR00580,TIGR00643,TIGR01302,TIGR01394	0.220735	adeF,FosXCC,Brucella suis mprF	Cys,Thr,Gly,Gly,Leu,Ser,Ile,Ala,fMet,Asn,Lys,Ser,Asp,Val	5S,23S,16S	RM_Type_I	1	N/A
Sinorhizobium fredii		GCF_000018545.1	NC_012587	circular	3925702	63.03	0		parB_part,Paraib,Paraib,COG1192,CbiA,CbiA,COG0206,COG0206,COG1386,Paraib	Ribosomal_S9,Ribosomal_S8,Ribosomal_L10,GrpE,PNPase,rpmI,rsmH,ruvB,era,trmD,rplW,rplE,rplC,rplF,rpsQ,rpsM,rpsP,rpmC,prfA,rpsT,ybeY,rplQ,rplR,rplU,rpmA,ftsY,smpB,ychF,tsf,rplI,rpsR,rpsF,infC,alaS,ileS,leuS,serS,truB,hisS,fmt,pheS,pheT,infB,frr,ksgA,rplL,nusG,rpsO,ffh,secA,secY,rpsL,rpsC,rpsB,rpsD,rpsE,rplS,rpsG,rplT,rplV,rpsJ,rpsS,rplM,rplN,rplO,rplX,rplP,rplA,rplB,dnaG,lepA,rplK,nusA,recA,rpoB,rp…	0	adeF,adeF,qacJ,adeF,adeF	Arg,Gly,Phe,His,Gln,Pro,Pro,Ser,Asp,Asp,Thr,Thr,Tyr,Gly,Trp,Leu,Pro,Arg,Leu,Ser,Lys,Arg,Val,Gly,Ile,Ala,fMet,Ser,Leu,Ala,Ser,Arg,Ile,Ala,fMet,Met,Leu,Ile,Ala,fMet,Ile2,Ala,Cys,Asn,Lys,Glu,Glu,Glu,Glu,Leu,Val,Pro,Gln,Thr,Thr	23S,16S,23S,16S,16S,23S	Lamassu-FMO,Lamassu-Cap4_nuclease,RM_Type_I,Druantia_III,Zorya_TypeI	1	N/A
Sinorhizobium fredii		GCF_000018545.1	NC_012586	circular	2430033	62.3	-0.73	RP-C	partition_RepA,partition_RepA,Paraib,partition_RepB,partition_RepB,ParBc,Paraib,CbiA,Paraib	GrpE,TIGR02350	0.266751		N/A	N/A	AbiE,SoFic,CBASS_I,PfiAT	0	N/A
Brucella abortus		GCF_000018725.1	NC_010742	circular	2122487	57.16	0	RepL	parB_part,Paraib,COG1192,CbiA,CbiA,COG0206,COG1386	Ribosomal_S9,Ribosomal_S8,Ribosomal_L10,GrpE,PNPase,rpmI,rsmH,ruvB,era,trmD,rplW,rplE,rplC,rplF,rpsQ,rpsM,rpsP,rpmC,prfA,rpsT,ybeY,rplQ,rplR,rplU,rpmA,ftsY,smpB,ychF,tsf,rplI,rpsR,rpsF,infC,alaS,leuS,serS,truB,pheS,pheT,infB,frr,ksgA,rplL,nusG,rpsO,ffh,secA,secY,rpsL,rpsC,rpsB,rpsD,rpsE,rplS,rpsG,rplT,rplV,rpsJ,rpsS,rplM,rplN,rplO,rplX,rplP,rplA,rplB,dnaG,rplK,nusA,recA,rpoB,rpoA,dnaX,tilS,cgtA,g…	0	adeF,qacG	Pro,Thr,Gln,Pro,Arg,Asp,Leu,Arg,Leu,Leu,Leu,Glu,Glu,Lys,Met,Gln,Glu,Ser,Leu,Arg,Ala,Ile,Ala,fMet,Ile,Ala,fMet,His,Ile2,Tyr,Gly,Trp,Gly,Val,Thr,Val,Pro,Ser,Arg,Phe,Ala	5S,23S,16S,5S,23S,16S	AbiH	0	N/A
Brucella abortus		GCF_000018725.1	NC_010740	circular	1161449	57.34	0.18	RP-C	partition_RepA,Paraib,partition_RepB	ileS,hisS,fmt,lepA,TIGR00083,TIGR00095,TIGR00250,TIGR00580,TIGR00643,TIGR01302,TIGR01394	0.225608	Brucella suis mprF,FosXCC	Asn,Lys,Ser,Asp,Gly,Leu,Ser,Ile,Ala,fMet,Cys,Thr,Gly,Val	5S,23S,16S	RM_Type_I	1	N/A
Brucella suis		GCF_000018905.1	NC_010169	circular	1923763	57.12	0		parB_part,Paraib,COG1192,CbiA,CbiA,COG0206,COG1386	Ribosomal_S9,Ribosomal_S8,Ribosomal_L10,GrpE,PNPase,rpmI,rsmH,era,trmD,rplW,rplE,rplC,rplF,rpsQ,rpsM,rpmC,prfA,rpsT,ybeY,rplQ,rplR,ftsY,smpB,ychF,tsf,rplI,rpsR,rpsF,infC,alaS,serS,truB,pheS,pheT,infB,frr,ksgA,rplL,nusG,rpsO,secA,secY,rpsL,rpsC,rpsB,rpsD,rpsE,rplS,rpsG,rplT,rplV,rpsJ,rpsS,rplM,rplN,rplO,rplX,rplP,rplA,rplB,dnaG,rplK,nusA,recA,rpoB,rpoA,dnaX,gmk,engA,tsaD,rplD,TIGR00020,TIGR00054,T…	0	adeF,qacG	Pro,Thr,Gln,Pro,Arg,Asp,Leu,Arg,Leu,Leu,Leu,Glu,Lys,Met,Gln,Leu,Arg,Ala,Ile,Ala,fMet,His,Ile2,Tyr,Gly,Trp,Gly,Val,Thr,Val,Pro,Ser,Arg,Phe,Ala	5S,23S,16S	AbiH	1	N/A
Brucella suis		GCF_000018905.1	NC_010167	circular	1400844	57.33	0.21	RP-C,RIP-2	partition_RepA,Paraib,partition_RepB	ruvB,rpsP,rplU,rpmA,ileS,leuS,hisS,fmt,ffh,lepA,tilS,cgtA,TIGR00083,TIGR00084,TIGR00090,TIGR00095,TIGR00250,TIGR00580,TIGR00643,TIGR01039,TIGR01146,TIGR01302,TIGR01394	0.186991	FosXCC,Brucella suis mprF	Cys,Thr,Gly,Gly,Leu,Ser,Glu,Ser,Ile,Ala,fMet,Ile,Ala,fMet,Asn,Lys,Ser,Asp,Val	5S,23S,16S,5S,23S,16S	RM_Type_I	1	N/A
Burkholderia orbicola		GCF_000019505.1	NC_010508	circular	3532883	66.72	0		parB_part,Paraib,Paraia,Paraib,COG1192,Paraib,RepB,parB_part,CbiA,CbiA,Paraib,CbiA,COG1192,COG0206,COG1386,COG3640	Ribosomal_S9,Ribosomal_S8,Ribosomal_L10,GrpE,PNPase,rpmI,rsmH,ruvB,era,trmD,rplW,rplE,rplC,rplF,rpsQ,rpsM,rpsP,rpmC,prfA,rpsT,ybeY,rplQ,rplR,rplU,rpmA,ftsY,smpB,ychF,tsf,rplI,rpsR,rpsF,infC,alaS,ileS,leuS,serS,truB,hisS,fmt,pheS,pheT,infB,frr,ksgA,rplL,nusG,rpsO,ffh,secA,secY,rpsL,rpsC,rpsB,rpsD,rpsE,rplS,rpsG,rplT,rplV,rpsJ,rpsS,rplM,rplN,rplO,rplX,rplP,rplA,rplB,lepA,rplK,nusA,recA,rpoB,rpoA,dn…	0	vanH gene in vanF cluster,qacG,amrA,amrB,adeF	Val,Arg,Undet,Ala,Ile,Ala,Tyr,Gly,Thr,Trp,Thr,Undet,Ile,Ala,Ser,Gly,Gly,Gly,Cys,Cys,Arg,Val,Pro,His,Val,Arg,fMet,Leu,Met,Gln,Lys,Phe,Leu,Ile,Ala,Ser,fMet,Ser,Ala,Glu,Asp,Glu,Asp,Glu,Asp,Leu,Val,Asp,fMet,Leu,Leu,Leu,Pro,Pro,Asn,Asn,Undet,Thr,Arg,Arg,Arg,Ser,Gly,Lys,Pro	23S,16S,16S,23S,16S,23S,23S,16S	AbiE,AbiE,RM_Type_II,RM_Type_III,CapRel,Septu,RosmerTA	0	N/A
Burkholderia orbicola		GCF_000019505.1	NC_010515	circular	3213911	66.6	-0.12	RIP-18	Paraib,COG1192,parB_part,COG1192,COG1192	dnaG,tsaD,TIGR00593,TIGR01146	0.318222	ceoB,adeF	Phe,Ile,Ala,Undet,Leu,Ser,Ile2,SeC	16S,23S	N/A	0	N/A
Burkholderia ambifaria		GCF_000019925.1	NC_010551	circular	3443583	66.9	0		parB_part,Paraib,Paraia,COG1192,Paraib,Paraib,COG1192,CbiA,CbiA,Paraib,CbiA,COG1192,COG0206,COG1386	Ribosomal_S9,Ribosomal_S8,Ribosomal_L10,GrpE,PNPase,rpmI,rsmH,ruvB,era,trmD,rplW,rplE,rplC,rplF,rpsQ,rpsM,rpsP,rpmC,prfA,rpsT,ybeY,rplQ,rplR,rplU,rpmA,ftsY,smpB,ychF,tsf,rplI,rpsR,rpsF,infC,alaS,ileS,leuS,serS,truB,hisS,fmt,pheS,pheT,infB,frr,ksgA,rplL,nusG,rpsO,ffh,secA,secY,rpsL,rpsC,rpsB,rpsD,rpsE,rplS,rpsG,rplT,rplV,rpsJ,rpsS,rplM,rplN,rplO,rplX,rplP,rplA,rplB,lepA,rplK,nusA,recA,rpoB,rpoA,dn…	0	vanH gene in vanF cluster,qacG,amrA,amrB,adeF	Val,Arg,Ala,Ile,Ala,Tyr,Gly,Thr,Trp,Thr,Ile,Ala,Ser,Gly,Gly,Gly,Cys,Arg,Val,Pro,His,Val,Ser,Arg,fMet,Leu,Met,Gln,Lys,Phe,Leu,Ile,Ala,fMet,Ser,Ala,Glu,Asp,Glu,Asp,Glu,Asp,Leu,Val,Asp,fMet,Leu,Leu,Leu,Pro,Asn,Asn,Undet,Thr,Arg,Arg,Arg,Ser,Gly,Lys,Pro	23S,16S,16S,23S,16S,23S,23S,16S	AbiE,RM_Type_III,Dnd_ABCDE	6	N/A
Burkholderia ambifaria		GCF_000019925.1	NC_010552	circular	2769414	66.54	-0.36	RIP-18	Paraib,COG1192,parB_part,COG1192,COG1192,Paraib	dnaG,tsaD,TIGR00593	0.27332	adeF,ceoB	Ile2,SeC,Leu,Ile,Ala,Cys	23S,16S	CARD_NLR_Endonuclease,Lamassu-Cap4_nuclease,Lamassu-Cap4_nuclease,Thoeris_I,PD-Lambda-1	0	N/A
Paraburkholderia phymatum		GCF_000020045.1	NC_010622	circular	3479187	63.03	0		parB_part,Paraia,Paraib,Paraib,COG1192,CbiA,CbiA,Paraib,COG1192,COG1192,COG0206,Paraib,COG1386	Ribosomal_S9,Ribosomal_S8,Ribosomal_L10,GrpE,PNPase,rpmI,rsmH,ruvB,era,trmD,rplW,rplE,rplC,rplF,rpsQ,rpsM,rpsP,rpmC,prfA,rpsT,ybeY,rplQ,rplR,rplU,rpmA,ftsY,smpB,ychF,tsf,rplI,rpsR,rpsF,infC,alaS,ileS,leuS,serS,truB,hisS,fmt,pheS,pheT,infB,frr,ksgA,rplL,nusG,rpsO,ffh,secA,secY,rpsL,rpsC,rpsB,rpsD,rpsE,rplS,rpsG,rplT,rplV,rpsJ,rpsS,rplM,rplN,rplO,rplX,rplP,rplA,rplB,lepA,rplK,nusA,recA,rpoB,rpoA,dn…	0	adeF,adeF,qacG,vanH gene in vanO cluster	Phe,Ala,Ser,Gly,Gly,Cys,Arg,Leu,Val,Asp,fMet,fMet,Leu,Leu,Ser,Sup,Arg,Lys,Pro,Arg,Ile,Ala,Tyr,Gly,Thr,Trp,Thr,Ile,Ala,Leu,Ile,Ala,His,Val,Pro,Ser,Ala,Glu,Asp,Glu,Asp,Ile,Ala,Pro,Val,Asn,Asn,Phe,Thr,Arg,Arg,Ser,Gly,Leu,Met,Gln,Ala,Lys,Lys	23S,16S,23S,16S,23S,16S,23S,16S	Shango	3	N/A
Paraburkholderia phymatum		GCF_000020045.1	NC_010623	circular	2697374	62.33	-0.7	RIP-18	Paraib,Paraib,parB_part,ParBc,Paraib,CbiA,Paraib,COG1192	dnaG,tsaD,TIGR00593	0.217018	adeF,adeF,adeF	Val,SeC,Ile,Ala,Ile2,Ile,Ala	23S,16S,16S,23S	PD-T7-2	0	N/A
Paraburkholderia phytofirmans		GCF_000020125.1	NC_010681	circular	4467537	62.58	0		parB_part,Paraia,Paraib,CbiA,COG1192,Paraib,CbiA,Paraib,Paraib,Paraia,COG1192,CbiA,COG3640,Paraib,COG0206,COG1192,COG1386	Ribosomal_S9,Ribosomal_S8,Ribosomal_L10,GrpE,PNPase,rpmI,rsmH,ruvB,era,trmD,rplW,rplE,rplC,rplF,rpsQ,rpsM,rpsP,rpmC,prfA,rpsT,ybeY,rplQ,rplR,rplU,rpmA,ftsY,smpB,ychF,tsf,rplI,rpsR,rpsF,infC,alaS,ileS,leuS,serS,truB,hisS,fmt,pheS,pheT,infB,frr,ksgA,rplL,nusG,rpsO,ffh,secA,secY,rpsL,rpsC,rpsB,rpsD,rpsE,rplS,rpsG,rplT,rplV,rpsJ,rpsS,rplM,rplN,rplO,rplX,rplP,rplA,rplB,lepA,rplK,nusA,recA,rpoB,rpoA,dn…	0	vanH gene in vanF cluster,qacG,adeF	Phe,Ala,Ser,Leu,Ile,Ala,Ser,Leu,Val,Asp,Pro,Val,Asn,Asn,Val,Thr,Arg,Arg,Ser,Gly,Leu,Met,Pro,Arg,Ile,Ala,Tyr,Gly,Thr,Trp,Thr,Ile,Ala,Gly,Gly,Cys,Arg,Val,Pro,Leu,fMet,Ser,Ala,Glu,Asp,Glu,Asp,His,fMet,Leu,Leu,Arg,Lys,Gln,Lys,Arg,Lys	16S,23S,23S,16S,23S,16S	dCTPdeaminase,SoFic,Wadjet_I	1	N/A
Paraburkholderia phytofirmans		GCF_000020125.1	NC_010676	circular	3625999	62.06	-0.52	RIP-18	Paraib,Paraib,parB_part,ParBc,CbiA,COG1192,COG1192,COG1192,COG3640,COG1192,COG1192,COG1192	dnaG,tsaD,TIGR00435,TIGR00593,TIGR01039	0.16264	adeF,adeF,adeF	Ile,Ala,Ile,Ala,Ile2,Ile,Ala,Val,SeC	16S,23S,16S,23S,23S,16S	Gabija,Azaca	0	N/A
Cereibacter sphaeroides		GCF_000021005.1	NC_011963	circular	3152792	69.18	0		parB_part,MipZ,Paraia,CbiA,ParBc,ParBc,ParBc,CbiA,COG1192,CbiA,CbiA,CbiA,CbiA,COG1192,COG0206,COG1192,COG1386	Ribosomal_S9,Ribosomal_S8,Ribosomal_L10,GrpE,PNPase,rpmI,rsmH,ruvB,era,trmD,rplW,rplE,rplC,rplF,rpsQ,rpsM,rpsP,rpmC,prfA,rpsT,rplQ,rplR,ftsY,smpB,ychF,tsf,rplI,rpsR,rpsF,infC,alaS,ileS,leuS,serS,truB,fmt,pheS,pheT,infB,frr,ksgA,rplL,nusG,rpsO,ffh,secA,secY,rpsL,rpsC,rpsB,rpsD,rpsE,rplS,rpsG,rplT,rplV,rpsJ,rpsS,rplM,rplN,rplO,rplX,rplP,rplA,rplB,dnaG,lepA,rplK,nusA,recA,rpoB,rpoA,dnaX,tilS,gmk,eng…	0	vanH gene in vanA cluster,qacG	Leu,Leu,Glu,Pro,Gln,Gln,Thr,Gly,Asn,Glu,Arg,Thr,His,Lys,Lys,Ala,Leu,Ile,Ala,fMet,Trp,Arg,Ser,Thr,Val,Arg,Pro,Phe,Ser,Leu,Cys,Asp,Asp,Leu,Val,Gly,Pro,Tyr,Gly,Arg,Ile2	16S,23S,5S	RM_Type_IIG,CAS_Class1-Subtype-I-C,PARIS_I	3	cas3_I_5,cas5_I-C_11,cas8c_I-C_2,cas7_I-C_7,cas4_I_II_III_IV_V_VI_1,cas1_I_II_III_IV_V_VI_6,cas2_I_II_III_IV_V_VI_3
Cereibacter sphaeroides		GCF_000021005.1	NC_011958	circular	1297647	68.71	-0.47	RIP-18	Paraia,ParBc,ParBc,ParBc,COG1475,CbiA,CbiA,CbiA,CbiA,CbiA,COG1192	ybeY,rplU,rpmA,hisS,cgtA,TIGR00717	0.215716	Rhodobacter sphaeroides ampC beta-lactamase	Ile,Ala,fMet,Gly,Ser,Ala,Met,Met,Ile,Ala,fMet,Ile,Ala,fMet,Leu,Val,Ser	16S,23S,5S,5S,23S,16S,16S,23S,5S	RM_Type_II,RM_Type_IIG	1	N/A
Cereibacter sphaeroides		GCF_000021005.1	NC_011960	circular	103355	69.83	0.65	RIP-11	Paraia,33CYH	TIGR01039	0.505781		N/A	N/A	N/A	2	N/A
Vibrio cholerae		GCF_000021625.1	NC_012582	circular	3024078	47.78	0	Rep_trans,Rep_trans,RCR-8,RCR-8,RCR-8	parB_part,Paraib,Paraia,CbiA,COG3640,COG1192,CbiA,COG1192,COG0206,COG3006	Ribosomal_S9,Ribosomal_S8,Ribosomal_L10,GrpE,PNPase,rsmH,ruvB,era,trmD,rplW,rplE,rplC,rplF,rpsQ,rpsM,rpsP,rpmC,prfA,rpsT,ybeY,rplQ,rplR,rplU,rpmA,ftsY,smpB,ychF,tsf,rplI,rpsR,rpsF,alaS,ileS,leuS,serS,truB,hisS,fmt,pheS,pheT,infB,frr,ksgA,rplL,nusG,rpsO,ffh,secA,secY,rpsL,rpsC,rpsB,rpsD,rpsE,rplS,rpsG,rplV,rpsJ,rpsS,rplM,rplN,rplO,rplX,rplP,rplA,rplB,dnaG,lepA,rplK,nusA,recA,rpoB,rpoA,dnaX,tilS,cg…	0	vanT gene in vanG cluster,rsmA,Vibrio cholerae varG,almG,almE,CRP,Escherichia coli parE conferring resistance to fluoroquinolones	Glu,Lys,Val,Ser,Arg,His,Pro,His,Pro,Ile,Ala,Asp,Thr,Tyr,Gly,Thr,Gly,Gly,Gly,fMet,Gly,fMet,fMet,fMet,Ile,Ala,Asp,Ser,Arg,Ser,Arg,Arg,Arg,Arg,Arg,Leu,fMet,Glu,Asp,Cys,Gly,Leu,Gly,Ser,Pro,Ser,Met,Leu,Leu,Gln,Met,Leu,Gln,Leu,Met,Leu,Gln,Leu,Gln,Leu,Glu,Glu,Lys,Val,Ala,Asp,Leu,Ile,Ala,Thr,Pro,Arg,Val,Val,Asn,Tyr,Tyr,Tyr,Tyr,Ile2,Phe,Thr,Phe,Asn,Phe,Thr,Asn,Thr,Asn,Ala,Asp,Trp	5S,23S,16S,16S,23S,5S,16S,23S,5S,16S,23S,5S,16S,23S,5S,5S,5S,23S,16S,5S,23S,16S,5S,23S,16S	Gabija,dGTPase,RM_Type_I,CAS_Class1-Subtype-I-E,Gao_Her_SIR,DdmDE,Retron_I_A,GAPS2,Zorya_TypeI	1	cas3_I_2,cas8e_I-E_2,cse2gr11_I-E_2,cas6e_I_II_III_IV_V_VI_2,cas7_I-E_2,cas5_I-E_3,cas1_I-E_1,cas2_I-E_2
Vibrio cholerae		GCF_000021625.1	NC_012583	circular	1111222	46.87	-0.91	Rep_trans	Paraia,parbia,CbiA	rpmI,infC,rplT	0.202414		Cys,Leu,Cys,Gly	N/A	NixI,Menshen	0	N/A
Vibrio cholerae		GCF_000022585.1	NC_012668	circular	3149584	47.52	0		parB_part,Paraib,Paraia,CbiA,COG3640,COG1192,CbiA,COG1192,CbiA,COG0206,COG3006	Ribosomal_S9,Ribosomal_S8,Ribosomal_L10,GrpE,PNPase,rsmH,ruvB,era,trmD,rplW,rplE,rplC,rplF,rpsQ,rpsM,rpsP,rpmC,prfA,rpsT,ybeY,rplQ,rplR,rplU,rpmA,ftsY,smpB,ychF,tsf,rplI,rpsR,rpsF,alaS,ileS,leuS,serS,truB,hisS,fmt,pheS,pheT,infB,frr,ksgA,rplL,nusG,rpsO,ffh,secA,secY,rpsL,rpsC,rpsB,rpsD,rpsE,rplS,rpsG,rplV,rpsJ,rpsS,rplM,rplN,rplO,rplX,rplP,rplA,rplB,dnaG,lepA,rplK,nusA,recA,rpoB,rpoA,dnaX,tilS,cg…	0	rsmA,vanT gene in vanG cluster,CRP,vanY gene in vanB cluster,almE,almF,almG,Vibrio cholerae varG,dfrA1,sul2,APH(3'')-Ib,APH(6)-Id,tet(A),floR,Escherichia coli parE conferring resistance to fluoroquinolones	Ile2,Phe,Thr,Phe,Asn,Phe,Thr,Asn,Thr,Asn,Ala,Asp,Trp,Glu,Lys,Val,Ala,Asp,Leu,Ile,Ala,Thr,Pro,Arg,Val,Val,Asn,Tyr,Tyr,Tyr,Tyr,Leu,fMet,Glu,Asp,Cys,Gly,Leu,Gly,Ser,Pro,Ser,Met,Leu,Leu,Gln,Met,Leu,Gln,Leu,Gln,Leu,Met,Leu,Gln,Leu,Gln,Leu,Glu,Lys,Val,Ser,Arg,His,Pro,His,Pro,Ile,Ala,Asp,Thr,Tyr,Gly,Thr,Gly,Gly,Gly,fMet,Gly,fMet,fMet,fMet,Glu,Lys,Val,Asp,Ser,Arg,Ser,Arg,Arg,Arg,Arg,Arg	5S,23S,16S,5S,23S,16S,5S,23S,16S,16S,23S,5S,16S,23S,5S,16S,23S,5S,5S,5S,23S,16S	Lamassu-Cap4_nuclease,dCTPdeaminase,dGTPase,AbiE,RM_Type_I,RM_Type_I,RM_Type_I,RM_Type_I,RM_Type_I,DdmDE,CBASS_II,Retron_I_A,BREX_I,Zorya_TypeI,GAPS2	0	N/A
Vibrio cholerae		GCF_000022585.1	NC_012667	circular	1086784	46.75	-0.77	Rep_trans	Paraia,parbia,CbiA	rpmI,infC,rplT	0.190728	catB9	Cys,Leu,Cys,Gly	N/A	dCTPdeaminase,NixI,CBASS_II,Menshen	1	N/A
Brucella melitensis		GCF_000022625.1	NC_012441	circular	2125701	57.15	0	RepL	parB_part,Paraib,COG1192,CbiA,CbiA,COG0206,COG1386	Ribosomal_S9,Ribosomal_S8,Ribosomal_L10,GrpE,PNPase,rpmI,rsmH,ruvB,era,trmD,rplW,rplE,rplC,rplF,rpsQ,rpsM,rpsP,rpmC,prfA,rpsT,ybeY,rplQ,rplR,rplU,rpmA,ftsY,smpB,ychF,tsf,rplI,rpsR,rpsF,infC,alaS,leuS,serS,truB,pheS,pheT,infB,frr,ksgA,rplL,nusG,rpsO,ffh,secA,secY,rpsL,rpsC,rpsB,rpsD,rpsE,rplS,rpsG,rplT,rplV,rpsJ,rpsS,rplM,rplN,rplO,rplX,rplP,rplA,rplB,dnaG,rplK,nusA,recA,rpoB,rpoA,dnaX,tilS,cgtA,g…	0	adeF,qacG	Pro,Thr,Gln,Pro,Arg,Asp,Leu,Arg,Leu,Leu,Leu,Glu,Glu,Lys,Met,Gln,Glu,Ser,Leu,Arg,Ala,Ile,Ala,fMet,Ile,Ala,fMet,His,Ile2,Tyr,Gly,Trp,Gly,Val,Thr,Val,Pro,Ser,Arg,Phe,Ala	5S,23S,16S,5S,23S,16S	AbiH	1	N/A
Brucella melitensis		GCF_000022625.1	NC_012442	circular	1185518	57.35	0.2	RP-C	partition_RepA,Paraib,partition_RepB	ileS,hisS,fmt,lepA,TIGR00083,TIGR00095,TIGR00250,TIGR00580,TIGR00643,TIGR01302,TIGR01394	0.227471	adeF,FosXCC,Brucella suis mprF	Cys,Thr,Gly,Gly,Leu,Ser,Ile,Ala,fMet,Asn,Lys,Ser,Asp,Val	5S,23S,16S	RM_Type_I	0	N/A
Burkholderia glumae		GCF_000022645.2	NC_012724	circular	3906507	68.11	0	RCR-16	parB_part,HTH_ParB,Paraia,Paraib,Paraib,CbiA,ParBc,CbiA,CbiA,Paraib,CbiA,CbiA,COG1192,COG0206,COG1192,COG1386	Ribosomal_S9,Ribosomal_S8,Ribosomal_L10,GrpE,PNPase,rpmI,rsmH,ruvB,era,trmD,rplW,rplE,rplC,rplF,rpsQ,rpsM,rpsP,rpmC,prfA,rpsT,ybeY,rplQ,rplR,rplU,rpmA,ftsY,smpB,ychF,tsf,rplI,rpsR,rpsF,infC,alaS,ileS,leuS,serS,truB,hisS,fmt,pheS,pheT,infB,frr,ksgA,rplL,nusG,rpsO,ffh,secA,secY,rpsL,rpsC,rpsB,rpsD,rpsE,rplS,rpsG,rplT,rplV,rpsJ,rpsS,rplM,rplN,rplO,rplX,rplP,rplA,rplB,lepA,rplK,nusA,recA,rpoB,rpoA,dn…	0	qacG,adeF	Arg,Undet,Ala,Ile,Ala,Tyr,Gly,Thr,Trp,Thr,Ser,Ile,Ala,Ser,Gly,Gly,Cys,Val,Arg,Ala,Ala,Glu,Asp,Glu,Asp,Glu,Asp,Leu,Val,Asp,fMet,Leu,Leu,Leu,Val,Ser,Arg,Leu,Met,Gln,Lys,Phe,Leu,Ile,Ala,fMet,Ser,Val,Pro,Pro,His,Pro,Asn,Asn,Phe,Thr,Arg,Ser,Gly,Lys,Pro	16S,23S,16S,23S,23S,16S	dGTPase,RM_Type_III,RM_Type_II,RM_Type_IIG,SEFIR	1	N/A
Burkholderia glumae		GCF_000022645.2	NC_012721	circular	2827333	68.77	0.66	RIP-18	Paraib,Paraib,parB_part,COG1192	dnaG,tsaD,TIGR00593	0.320579	adeF	Ile,Ala,Ile,Ala,SeC,Val,Val,Ile2	16S,23S,16S,23S	RM_Type_II	0	N/A
Brucella microti		GCF_000022745.1	NC_013119	circular	2117050	57.23	0	RepL	parB_part,Paraib,COG1192,CbiA,CbiA,COG0206,COG1386	Ribosomal_S9,Ribosomal_S8,Ribosomal_L10,GrpE,PNPase,rpmI,rsmH,ruvB,era,trmD,rplW,rplE,rplC,rplF,rpsQ,rpsM,rpsP,rpmC,prfA,rpsT,ybeY,rplQ,rplR,rplU,rpmA,ftsY,smpB,ychF,tsf,rplI,rpsR,rpsF,infC,alaS,leuS,serS,truB,pheS,pheT,infB,frr,ksgA,rplL,nusG,rpsO,ffh,secA,secY,rpsL,rpsC,rpsB,rpsD,rpsE,rplS,rpsG,rplT,rplV,rpsJ,rpsS,rplM,rplN,rplO,rplX,rplP,rplA,rplB,dnaG,rplK,nusA,recA,rpoB,rpoA,dnaX,tilS,cgtA,g…	0	adeF,qacG	Pro,Thr,Gln,Pro,Arg,Asp,Leu,Arg,Leu,Leu,Leu,Glu,Glu,Lys,Met,Gln,Glu,Ser,Leu,Arg,Ala,Ile,Ala,fMet,Ile,Ala,fMet,His,Ile2,Tyr,Gly,Trp,Gly,Val,Thr,Val,Pro,Ser,Arg,Phe,Ala	5S,23S,16S,5S,23S,16S	N/A	2	N/A
Brucella microti		GCF_000022745.1	NC_013118	circular	1220319	57.3	0.07	RP-C,RIP-2	partition_RepA,Paraib,partition_RepB	ileS,hisS,fmt,lepA,TIGR00083,TIGR00095,TIGR00250,TIGR00580,TIGR00643,TIGR01302,TIGR01394	0.214642	adeF,FosXCC,Brucella suis mprF	Cys,Thr,Gly,Gly,Leu,Ser,Ile,Ala,fMet,Asn,Lys,Ser,Asp,Val	5S,23S,16S	RM_Type_I	0	N/A
Brucella abortus		GCF_000054005.1	NC_007618	circular	2121359	57.16	0	RepL	parB_part,Paraib,COG1192,CbiA,CbiA,COG0206,COG1386	Ribosomal_S9,Ribosomal_S8,Ribosomal_L10,GrpE,PNPase,rpmI,rsmH,ruvB,era,trmD,rplW,rplE,rplC,rplF,rpsQ,rpsM,rpsP,rpmC,prfA,rpsT,ybeY,rplQ,rplR,rplU,rpmA,ftsY,smpB,ychF,tsf,rplI,rpsR,rpsF,infC,alaS,leuS,serS,truB,pheS,pheT,infB,frr,ksgA,rplL,nusG,rpsO,ffh,secA,secY,rpsL,rpsC,rpsB,rpsD,rpsE,rplS,rpsG,rplT,rplV,rpsJ,rpsS,rplM,rplN,rplO,rplX,rplP,rplA,rplB,dnaG,rplK,nusA,recA,rpoB,rpoA,dnaX,tilS,cgtA,g…	0	adeF,qacG	Pro,Thr,Gln,Pro,Arg,Asp,Leu,Arg,Leu,Leu,Leu,Glu,Glu,Lys,Met,Gln,Glu,Ser,Leu,Arg,Ala,Ile,Ala,fMet,Ile,Ala,fMet,His,Ile2,Tyr,Gly,Trp,Gly,Val,Thr,Val,Pro,Ser,Arg,Phe,Ala	5S,23S,16S,5S,23S,16S	AbiH	0	N/A
Brucella abortus		GCF_000054005.1	NC_007624	circular	1156948	57.34	0.18	RP-C	partition_RepA,Paraib,partition_RepB	ileS,hisS,fmt,lepA,TIGR00083,TIGR00095,TIGR00250,TIGR00580,TIGR00643,TIGR01302,TIGR01394	0.227003	Brucella suis mprF,FosXCC	Asn,Lys,Ser,Asp,Gly,Leu,Ser,Ile,Ala,fMet,Cys,Thr,Gly,Val	5S,23S,16S	RM_Type_I	1	N/A
Agrobacterium fabrum		GCF_000092025.1	NC_003062	circular	2841580	59.38	0		parB_part,Paraib,Paraia,Paraib,CbiA,CbiA,COG0206,COG1386,Paraib	Ribosomal_S9,Ribosomal_S8,Ribosomal_L10,GrpE,PNPase,rpmI,rsmH,era,trmD,rplW,rplE,rplC,rplF,rpsQ,rpsM,rpsP,rpmC,rpsT,ybeY,rplQ,rplR,rplU,rpmA,ftsY,smpB,ychF,tsf,rplI,rpsR,rpsF,infC,alaS,ileS,leuS,serS,truB,hisS,fmt,pheS,pheT,infB,frr,ksgA,rplL,nusG,rpsO,ffh,secY,rpsL,rpsC,rpsB,rpsD,rpsE,rplS,rpsG,rplT,rplV,rpsJ,rpsS,rplM,rplN,rplO,rplX,rplP,rplA,rplB,dnaG,lepA,rplK,nusA,recA,rpoB,rpoA,dnaX,cgtA,gm…	0	Streptomyces rimosus otr(A),qacG,adeF	Ile,Ala,fMet,Arg,Gly,Phe,Thr,His,Gln,Pro,Ser,Leu,Asp,Asp,Glu,Glu,Lys,Lys,Arg,Arg,Gly,Ile,Ala,fMet,Ile2,Thr,Tyr,Gly,Trp,Pro,Cys,Leu,Leu,Ser,Val,Pro,Asn,Leu,Thr,Leu,Ser	16S,23S,23S,16S	Rst_HelicaseDUF2290,MazEF	0	N/A
Agrobacterium fabrum		GCF_000092025.1	NC_003063	linear	2075577	59.28	-0.1	RP-C	partition_RepA,COG1192,Paraib,partition_RepB,COG0206,COG0206,COG1192	ruvB,prfA,secA,tilS,TIGR00065,TIGR00084,TIGR00420,TIGR00717	0.159607	adeF,tet(30),Agrobacterium fabrum chloramphenicol acetyltransferase	Leu,Undet,Gly,Ile,Ala,fMet,Ile,Ala,fMet,Ala,Gln,Val,Ser,Met	16S,23S,16S,23S,5S	RM_Type_IIG	0	N/A
Paraburkholderia atlantica		GCF_000092885.1	NC_014117	circular	3518940	64.1	0		parB_part,Paraia,Paraib,Paraib,CbiA,Paraib,CbiA,Paraib,COG1192,Paraib,CbiA,COG1192,COG1192,COG0206,COG1386	Ribosomal_S9,Ribosomal_S8,Ribosomal_L10,GrpE,PNPase,rpmI,rsmH,ruvB,era,trmD,rplW,rplE,rplC,rplF,rpsQ,rpsM,rpsP,rpmC,prfA,rpsT,ybeY,rplQ,rplR,rplU,rpmA,ftsY,smpB,ychF,tsf,rplI,rpsR,rpsF,infC,alaS,ileS,leuS,serS,truB,hisS,fmt,pheS,pheT,infB,frr,ksgA,rplL,nusG,rpsO,ffh,secA,secY,rpsL,rpsC,rpsB,rpsD,rpsE,rplS,rpsG,rplT,rplV,rpsJ,rpsS,rplM,rplN,rplO,rplX,rplP,rplA,rplB,lepA,rplK,nusA,recA,rpoB,rpoA,dn…	0	vanH gene in vanO cluster,qacG,adeF	Phe,Ala,Ala,Ser,Leu,Ile,Ala,Ser,Leu,Val,Asp,Pro,Val,Asn,Asn,Phe,Thr,Arg,Arg,Ser,Gly,Leu,Asp,Met,Pro,Arg,Ile,Ala,Tyr,Gly,Thr,Trp,Thr,Ile,Ala,Gly,Gly,Cys,Arg,Val,Pro,Leu,fMet,Ser,Ala,Glu,Asp,Glu,Asp,His,fMet,Leu,Leu,Arg,Lys,Gln,Lys	16S,23S,23S,16S,23S,16S	N/A	1	N/A
Paraburkholderia atlantica		GCF_000092885.1	NC_014118	circular	2593966	63.23	-0.87	RIP-18	Paraib,Paraib,parB_part,COG1192,CbiA,COG1192,Paraib	dnaG,tsaD,TIGR00593	0.2391	adeF,adeF	Ile,Ala,Ile,Ala,Ile2,Ile,Ala,Ile,Ala,Val,SeC,Asn,Gly,Thr,Leu,Gln	16S,23S,16S,23S,16S,23S,16S,23S	Lamassu-Cap4_nuclease	3	N/A
Sinorhizobium meliloti		GCF_000147775.2	NC_017322	circular	3671982	62.79	0		parB_part,Paraib,Paraib,COG1192,CbiA,CbiA,COG0206,COG0206,COG1386,Paraib	Ribosomal_S9,Ribosomal_S8,Ribosomal_L10,GrpE,PNPase,rpmI,rsmH,ruvB,era,trmD,rplW,rplE,rplC,rplF,rpsQ,rpsM,rpsP,rpmC,prfA,rpsT,ybeY,rplQ,rplR,rplU,rpmA,ftsY,smpB,ychF,tsf,rplI,rpsR,rpsF,infC,alaS,ileS,leuS,serS,truB,hisS,fmt,pheS,pheT,infB,frr,ksgA,rplL,nusG,rpsO,ffh,secA,secY,rpsL,rpsC,rpsB,rpsD,rpsE,rplS,rpsG,rplT,rplV,rpsJ,rpsS,rplM,rplN,rplO,rplX,rplP,rplA,rplB,dnaG,lepA,rplK,nusA,recA,rpoB,rp…	0	adeF,AAC(3)-IVa,qacJ,adeF,AAC(2')-IIa	Arg,Gly,Phe,Undet,His,Gln,Pro,Ser,Pro,Asp,Asp,Thr,Tyr,Gly,Trp,Leu,Leu,Ser,Ala,Cys,Asn,Lys,Glu,Glu,Glu,Glu,Val,Arg,Ile,Ala,fMet,Ser,Leu,Ala,Gly,Ser,Ile,Ala,fMet,Met,Leu,Ile,Ala,fMet,Ile2,Lys,Pro,Arg,Leu,Val,Gln,Thr,Thr	23S,16S,23S,16S,16S,23S	RM_Type_II,CBASS_II	3	N/A
Sinorhizobium meliloti		GCF_000147775.2	NC_017323	circular	1690594	62.24	-0.55	RP-C	partition_RepA,partition_RepA,Paraib,partition_RepB,partition_RepB,CbiA,Paraib	engA	0.195994	adeF	Arg	N/A	N/A	3	N/A
Sinorhizobium meliloti		GCF_000147795.2	NC_015590	circular	3820344	62.67	0		parB_part,Paraib,Paraib,COG1192,ParBc,CbiA,CbiA,COG0206,COG0206,COG1386,Paraib	Ribosomal_S9,Ribosomal_S8,Ribosomal_L10,GrpE,PNPase,rpmI,rsmH,ruvB,era,trmD,rplW,rplE,rplC,rplF,rpsQ,rpsM,rpsP,rpmC,prfA,rpsT,ybeY,rplQ,rplR,rplU,rpmA,ftsY,smpB,ychF,tsf,rplI,rpsR,rpsF,infC,alaS,ileS,leuS,serS,truB,hisS,fmt,pheS,pheT,infB,frr,ksgA,rplL,nusG,rpsO,ffh,secA,secY,rpsL,rpsC,rpsB,rpsD,rpsE,rplS,rpsG,rplT,rplV,rpsJ,rpsS,rplM,rplN,rplO,rplX,rplP,rplA,rplB,dnaG,lepA,rplK,nusA,recA,rpoB,rp…	0	adeF,AAC(3)-IVa,qacJ,adeF,AAC(2')-IIa	Arg,Gly,Phe,Undet,His,Gln,Pro,Val,Ser,Pro,Asp,Asp,Thr,Tyr,Gly,Trp,Leu,Leu,Ser,Ser,Ala,Cys,Asn,Lys,Glu,Glu,Glu,Glu,Val,Arg,Ile,Ala,fMet,Ser,Leu,Ala,Gly,Ser,Ile,Ala,fMet,Met,Leu,Ile,Ala,fMet,Ile2,Lys,Pro,Arg,Leu,Val,Gln,Thr,Thr,Thr	23S,16S,23S,16S,16S,23S	Lamassu-FMO,RM_Type_II,PsyrTA	3	N/A
Sinorhizobium meliloti		GCF_000147795.2	NC_015596	circular	1680879	62.37	-0.3	RP-C	partition_RepA,partition_RepA,Paraib,partition_RepB,partition_RepB,COG1192,CbiA	engA	0.183789	adeF	Arg	N/A	N/A	0	N/A
Sphingobium chlorophenolicum		GCF_000147835.2	NC_015593	circular	3080818	63.86	0		parB_part,MipZ,Paraib,Paraib,PRTRC_parB,ParBc,ParBc,CbiA,Paraib,COG1192,COG1192,COG0206,COG1192,Paraib,COG1192,COG1386,Paraib	Ribosomal_S9,Ribosomal_S8,Ribosomal_L10,GrpE,PNPase,rpmI,rsmH,ruvB,era,trmD,rplW,rplE,rplC,rplF,rpsQ,rpsM,rpsP,rpmC,prfA,rpsT,ybeY,rplQ,rplR,ftsY,smpB,ychF,tsf,rplI,rpsR,rpsF,infC,alaS,ileS,leuS,serS,truB,hisS,fmt,pheS,pheT,infB,frr,ksgA,rplL,rpsO,ffh,secA,secY,rpsL,rpsC,rpsB,rpsD,rpsE,rplS,rpsG,rplT,rplV,rpsJ,rpsS,rplM,rplN,rplO,rplX,rplP,rplB,dnaG,lepA,nusA,recA,rpoA,dnaX,tilS,gmk,engA,tsaD,rpl…	0	SGM-4,adeF	His,Ala,Ala,Ile2,Ser,Lys,Undet,Lys,Arg,Pro,Arg,Cys,Pro,Val,Thr,Thr,Gly,Gly,Leu,Ile,Ala,fMet,Phe,Phe,Undet,Ser,Gly,Undet,Val,Val,Ser,Ser,Leu,Glu,Tyr,Arg,Ala,Met,Asp,Asp,Gly,Leu,Leu,Arg,Arg,Val,Leu,Pro,Leu,Lys,Asn,Asn,Thr,Glu	16S,23S,5S	AbiE,RM_Type_II,RM_Type_II,pAgo_LongB,RosmerTA,Hna	1	N/A
Sphingobium chlorophenolicum		GCF_000147835.2	NC_015594	circular	1368670	63.6	-0.26	RIP-2	parbia,parbia,Paraia,Paraib,CbiA	rplU,rpmA,nusG,rplA,rplK,rpoB,cgtA,TIGR00964,TIGR02350,TIGR02386	0.282087	adeF	Trp,Gln,Ile,Ala,Ile,Ala,Thr,Gln	16S,23S,5S,5S,23S,16S	AbiD,dGTPase,SoFic	1	N/A
Vibrio furnissii		GCF_000184325.1	NC_016602	circular	3294546	50.73	0	RCR-8	parB_part,Paraib,Paraia,COG3640,CbiA,COG1192,StbA_N,CbiA,Paraib,CbiA,COG0206,COG1192,COG3006	Ribosomal_S9,Ribosomal_S8,Ribosomal_L10,GrpE,PNPase,rsmH,ruvB,era,trmD,rplW,rplE,rplC,rplF,rpsQ,rpsM,rpsP,prfA,ybeY,rplR,rplU,rpmA,ftsY,smpB,ychF,tsf,rplI,rpsR,rpsF,alaS,ileS,leuS,serS,truB,hisS,fmt,pheS,pheT,infB,frr,ksgA,rplL,nusG,ffh,secA,secY,rpsL,rpsC,rpsB,rpsD,rpsE,rplS,rpsG,rplV,rpsJ,rpsS,rplM,rplN,rplO,rplX,rplP,rplA,rplB,dnaG,lepA,rplK,nusA,recA,rpoB,rpoA,dnaX,tilS,cgtA,gmk,engA,tsaD,rpl…	0	adeF,CRP,TxR,rsmA,Escherichia coli parE conferring resistance to fluoroquinolones	Glu,Lys,Val,Asp,Trp,Undet,Asp,Leu,Ile,Ala,Thr,Leu,fMet,Ala,Asp,Trp,Pro,Asn,Tyr,Tyr,Tyr,Tyr,Ile2,Phe,Thr,Phe,Asn,Phe,Thr,Asn,Thr,Asn,Ile,Ala,Asp,Ser,Arg,Arg,Arg,Arg,Arg,Arg,Ser,Cys,Gly,Leu,Gly,SeC,Val,Val,Pro,Ser,Met,Leu,Gln,Leu,Gln,Met,Leu,Leu,Gln,Leu,Gln,Leu,Met,Leu,Leu,Gln,Leu,Arg,Glu,Lys,Val,Ser,Arg,His,Pro,His,Pro,Ile,Ala,Asp,Thr,Tyr,Gly,Thr,Gly,fMet,Gly,fMet,Gly,Gly,Gly,Gly,fMet	5S,23S,16S,5S,23S,16S,16S,23S,5S,16S,23S,5S,16S,23S,5S,5S,16S,23S,5S,5S,23S,16S	dGTPase,RM_Type_IV,RM_Type_I,Olokun,DRT_3,GAPS2	0	N/A
Vibrio furnissii		GCF_000184325.1	NC_016628	circular	1621862	50.55	-0.18	RCR-8,RCR-8	Paraia,parbia,CbiA,COG1192	rpmI,infC,rplT,TIGR01039,TIGR01146	0.227665	adeF	Gly,Cys,Leu,Cys,Ser	N/A	Viperin,RloC,PD-T7-4	0	N/A
Agrobacterium fabacearum		GCF_000192635.1	NC_015183	circular	2823930	58.81	0		parB_part,Paraib,Paraia,Paraib,Paraib,CbiA,CbiA,COG0206,Paraib,COG1386	Ribosomal_S9,Ribosomal_S8,Ribosomal_L10,GrpE,PNPase,rpmI,rsmH,era,trmD,rplW,rplE,rplC,rplF,rpsQ,rpsM,rpsP,rpmC,rpsT,ybeY,rplQ,rplR,rplU,rpmA,ftsY,smpB,ychF,tsf,rplI,rpsR,rpsF,infC,alaS,ileS,leuS,serS,truB,hisS,fmt,pheS,pheT,infB,frr,ksgA,rplL,nusG,rpsO,ffh,secY,rpsL,rpsC,rpsB,rpsD,rpsE,rplS,rpsG,rplT,rplV,rpsJ,rpsS,rplM,rplN,rplO,rplX,rplP,rplA,rplB,dnaG,lepA,rplK,nusA,recA,rpoB,rpoA,dnaX,cgtA,gm…	0	vanY gene in vanG cluster,qacG,adeF	Ile,Ala,fMet,Arg,Gly,Phe,Thr,His,Gln,Pro,Ser,Leu,Asp,Asp,Glu,Glu,Lys,Lys,Arg,Arg,Gly,Ile,Ala,fMet,Ile2,Thr,Tyr,Gly,Trp,Pro,Cys,Leu,Leu,fMet,Ser,Val,Pro,Asn,Thr,Leu,Ser	16S,23S,23S,16S	N/A	1	N/A
Agrobacterium fabacearum		GCF_000192635.1	NC_015508	linear	2148289	58.5	-0.31	RP-C	partition_RepA,COG1192,partition_RepB,CbiA,COG0206,COG0206,COG1192	ruvB,prfA,secA,tilS,TIGR00065,TIGR00065,TIGR00084,TIGR00420,TIGR00717	0.212826		Leu,Leu,Gly,Ile,Ala,fMet,Ile,Ala,fMet,Ile,Ala,fMet,Ala,Gln,Val,Ser,Met	16S,23S,16S,23S,16S,23S	DRT6	0	N/A
Brucella melitensis		GCF_000192725.1	NC_017244	circular	2126133	57.15	0	RepL	parB_part,Paraib,COG1192,CbiA,CbiA,COG0206,COG1386	Ribosomal_S9,Ribosomal_S8,Ribosomal_L10,GrpE,PNPase,rpmI,rsmH,ruvB,era,trmD,rplW,rplE,rplC,rplF,rpsQ,rpsM,rpsP,rpmC,prfA,rpsT,ybeY,rplQ,rplR,rplU,rpmA,ftsY,smpB,ychF,tsf,rplI,rpsR,rpsF,infC,alaS,leuS,serS,truB,pheS,pheT,infB,frr,ksgA,rplL,nusG,rpsO,ffh,secA,secY,rpsL,rpsC,rpsB,rpsD,rpsE,rplS,rpsG,rplT,rplV,rpsJ,rpsS,rplM,rplN,rplO,rplX,rplP,rplA,rplB,dnaG,rplK,nusA,recA,rpoB,rpoA,dnaX,tilS,cgtA,g…	0	adeF,qacG	Pro,Thr,Gln,Pro,Arg,Asp,Leu,Arg,Leu,Leu,Leu,Glu,Glu,Lys,Met,Gln,Glu,Ser,Leu,Arg,Ala,Ile,Ala,fMet,Ile,Ala,fMet,His,Ile2,Tyr,Gly,Trp,Gly,Val,Thr,Val,Pro,Ser,Arg,Phe,Ala	5S,23S,16S,5S,23S,16S	AbiH	1	N/A
Brucella melitensis		GCF_000192725.1	NC_017245	circular	1185615	57.34	0.19	RP-C	partition_RepA,Paraib,partition_RepB	ileS,hisS,fmt,lepA,TIGR00083,TIGR00095,TIGR00250,TIGR00580,TIGR00643,TIGR01302,TIGR01394	0.227903	adeF,FosXCC,Brucella suis mprF	Cys,Thr,Gly,Gly,Leu,Ser,Ile,Ala,fMet,Asn,Lys,Ser,Asp,Val	5S,23S,16S	RM_Type_I	0	N/A
Brucella melitensis		GCF_000192885.1	NC_017246	circular	2126451	57.15	0	RepL	parB_part,Paraib,COG1192,CbiA,CbiA,COG0206,COG1386	Ribosomal_S9,Ribosomal_S8,Ribosomal_L10,GrpE,PNPase,rpmI,rsmH,ruvB,era,trmD,rplW,rplE,rplC,rplF,rpsQ,rpsM,rpsP,rpmC,prfA,rpsT,ybeY,rplQ,rplR,rplU,rpmA,ftsY,smpB,ychF,tsf,rplI,rpsR,rpsF,infC,alaS,leuS,serS,truB,pheS,pheT,infB,frr,ksgA,rplL,nusG,rpsO,ffh,secA,secY,rpsL,rpsC,rpsB,rpsD,rpsE,rplS,rpsG,rplT,rplV,rpsJ,rpsS,rplM,rplN,rplO,rplX,rplP,rplA,rplB,dnaG,rplK,nusA,recA,rpoB,rpoA,dnaX,tilS,cgtA,g…	0	adeF,qacG	Pro,Thr,Gln,Pro,Arg,Asp,Leu,Arg,Leu,Leu,Leu,Glu,Glu,Lys,Met,Gln,Glu,Ser,Leu,Arg,Ala,Ile,Ala,fMet,Ile,Ala,fMet,His,Ile2,Tyr,Gly,Trp,Gly,Val,Thr,Val,Pro,Ser,Arg,Phe,Ala	5S,23S,16S,5S,23S,16S	AbiH	1	N/A
Brucella melitensis		GCF_000192885.1	NC_017247	circular	1185778	57.34	0.19	RP-C	partition_RepA,Paraib,partition_RepB	ileS,hisS,fmt,lepA,TIGR00083,TIGR00095,TIGR00250,TIGR00580,TIGR00643,TIGR01302,TIGR01394	0.227323	adeF,FosXCC,Brucella suis mprF	Cys,Thr,Gly,Gly,Leu,Ser,Ile,Ala,fMet,Asn,Lys,Ser,Asp,Val	5S,23S,16S	RM_Type_I	0	N/A
Photobacterium profundum		GCF_000196255.1	NC_006370	circular	4085304	41.97	0	RIP-15	parB_part,Paraib,Paraib,Paraib,COG1192,CbiA,StbA_N,ParBc,ParBc,Paraia,Paraib,CbiA,Paraib,COG1192,Paraib,COG0206,2ZARU,COG1192,COG3006	Ribosomal_S9,Ribosomal_S8,Ribosomal_L10,GrpE,PNPase,rpmI,rsmH,ruvB,era,trmD,rplW,rplE,rplC,rplF,rpsQ,rpsM,rpsP,rpmC,prfA,rpsT,ybeY,rplQ,rplR,rplU,rpmA,ftsY,smpB,ychF,tsf,rplI,rpsR,rpsF,infC,alaS,ileS,leuS,serS,truB,hisS,fmt,pheS,pheT,infB,frr,ksgA,rplL,nusG,rpsO,ffh,secA,secY,rpsL,rpsC,rpsB,rpsD,rpsE,rplS,rpsG,rplT,rplV,rpsJ,rpsS,rplM,rplN,rplO,rplX,rplP,rplA,rplB,dnaG,lepA,rplK,nusA,recA,rpoB,rp…	0	CRP,rsmA,Haemophilus influenzae PBP3 conferring resistance to beta-lactam antibiotics	Glu,Lys,Val,Asp,Arg,His,Pro,His,Pro,Trp,Glu,Lys,Val,Thr,Leu,Glu,Lys,Val,Asp,Leu,fMet,Glu,Lys,Val,Ala,Asp,Ala,Cys,Gly,Leu,Gly,Undet,Val,Val,Val,Val,Tyr,Tyr,Tyr,Tyr,Tyr,Tyr,Met,Leu,Gln,Met,Leu,Gln,Met,Leu,Gln,Met,Leu,Leu,Gln,Leu,Leu,Gln,Leu,Leu,Gln,Met,Leu,Leu,Gln,Leu,Phe,Asn,Thr,Phe,Asn,Thr,Phe,Asn,Thr,Ile,Ala,Glu,Lys,Val,Ile,Ala,Asp,Thr,Tyr,Gly,Thr,fMet,Gly,fMet,Gly,fMet,Gly,fMet,Gly,fMet,Gly,fMe…	16S,23S,5S,16S,23S,5S,16S,23S,5S,16S,23S,5S,16S,23S,5S,5S,5S,23S,16S,5S,5S,23S,16S,5S,23S,16S,5S,23S,16S,5S,23S,16S,5S,23S,16S,5S,23S,16S,5S,23S,16S,5S,23S,16S	Lamassu-Cap4_nuclease,Viperin,dGTPase,RM_Type_IV,RM_Type_I,RM_Type_I,MazEF,GAPS2,RosmerTA,Mokosh_Type_I_A,Mokosh_Type_I_A,Shango	2	N/A
Photobacterium profundum		GCF_000196255.1	NC_006371	circular	2237943	41.22	-0.75	Replicase	Paraia,parbia,CbiA,COG3640,Paraib	TIGR00435,TIGR01039,TIGR01146	0.164978	adeF,adeF	Ser,Thr,Tyr,Gly,Ser,Thr,Gly,Undet,Glu,Val,Ala,Asp,Trp,Ser,Ser,Ser,Asp,SeC,Ile2,Ser	5S,5S,23S,16S	CAS_Class1-Subtype-I-F,Retron_VI	1	cas6f_I_II_III_IV_V_VI_2,cas5_I-F_16,cas7_I-F_11,cas3_I_2,cas1_I-F_1
Aliivibrio salmonicida		GCF_000196495.1	NC_011312	circular	3325165	39.23	0		parB_part,Paraib,Paraia,Paraib,COG1192,COG1192,Paraib,parB_part,ParBc,Paraib,COG1192,COG0206	Ribosomal_S9,Ribosomal_S8,Ribosomal_L10,GrpE,PNPase,rsmH,ruvB,era,trmD,rplW,rplE,rplC,rplF,rpsQ,rpsM,rpsP,rpmC,prfA,rpsT,ybeY,rplQ,rplR,rplU,rpmA,ftsY,smpB,ychF,tsf,rplI,rpsR,rpsF,infC,alaS,ileS,leuS,serS,truB,hisS,fmt,pheS,pheT,infB,frr,ksgA,rplL,nusG,rpsO,ffh,secA,secY,rpsL,rpsC,rpsB,rpsD,rpsE,rplS,rpsG,rplT,rplV,rpsJ,rpsS,rplM,rplN,rplO,rplX,rplP,rplA,rplB,dnaG,lepA,rplK,nusA,recA,rpoB,rpoA,dn…	0	vanT gene in vanG cluster,rsmA,ALI-1,QnrAS,vanY gene in vanG cluster,CRP	Ile,Ala,Glu,Lys,Val,Glu,Lys,Ala,Val,Thr,Arg,His,Pro,His,Pro,Ile,Ala,Asp,Leu,Leu,fMet,Ser,Arg,Ser,Arg,Arg,Arg,Arg,Arg,Ala,Asp,Trp,Pro,Ser,Cys,Leu,Arg,Ile2,Trp,Asp,Thr,Tyr,Gly,Gly,fMet,fMet,Gly,fMet,Gly,fMet,Gly,fMet,Gly,Phe,Thr,Asn,Glu,Lys,Val,Asp,Asp,Cys,Gly,Leu,Gly,Tyr,Tyr,Tyr,Asn,Val,Ser,Asp,Ser,Met,Leu,Gln,Leu,Met,Leu,Gln,Leu,Gln,Leu,Gln,Phe,Thr,Phe,Asn,Thr,Phe,Asn	16S,23S,5S,16S,23S,5S,16S,23S,5S,16S,23S,5S,16S,23S,5S,5S,16S,23S,5S,16S,23S,5S,16S,23S,5S,5S,23S,16S,5S,23S,16S,5S,23S,16S	Rst_HelicaseDUF2290,dGTPase,GAPS4,RM_Type_I,CBASS_I,Septu,GAPS2	0	N/A
Aliivibrio salmonicida		GCF_000196495.1	NC_011313	circular	1206461	38.24	-0.99	Rep_trans,Rep_trans,RCR-4	Paraia,parbia,CbiA,CbiA,2ZARU,COG3006,COG3640	TIGR00580	0.221058		Gly,Ser,Gly,Glu,Lys,Val,Trp,Ser,Asp,Ser,Thr,Asn,Ser	5S,23S,16S	NLR_like_bNACHT01,DRT_4,Septu	0	N/A
Paracoccus denitrificans		GCF_000203895.1	NC_008686	circular	2852282	66.71	0	RP-C,RIP-17,RIP-17	parB_part,Paraib,Paraib,Paraib,Paraib,COG1192,ParBc,COG1475,CbiA,COG1386	Ribosomal_S8,Ribosomal_L10,GrpE,PNPase,rpmI,rsmH,ruvB,era,rplW,rplE,rplC,rplF,rpsQ,rpsM,rpmC,prfA,rplQ,rplR,ftsY,smpB,ychF,rplI,rpsR,rpsF,infC,alaS,leuS,serS,truB,hisS,fmt,pheS,pheT,infB,ksgA,rplL,nusG,rpsO,secA,secY,rpsL,rpsC,rpsE,rpsG,rplT,rplV,rpsJ,rpsS,rplN,rplO,rplX,rplP,rplA,rplB,rplK,nusA,recA,rpoB,rpoA,tilS,engA,tsaD,rplD,TIGR00020,TIGR00082,TIGR00084,TIGR00090,TIGR00095,TIGR00115,TIGR001…	0		Ile,Ala,fMet,Ser,Pro,Leu,Trp,Pro,Met,Ser,Asp,Ser,Ala,Asn,Phe,Pro,Glu,Thr,Leu,Gly,Cys,SeC,Ala,Ile2,Thr,Arg,Ile,Ala,fMet,Leu,Asp,Asp,Arg,Gly,Glu,His,Leu,Ser,Gln,Arg,Gly,Lys,Val	16S,23S,5S,5S,23S,16S	Gabija,AbiE,BstA,RM_Type_IIG,CBASS_I,CBASS_I	5	N/A
Paracoccus denitrificans		GCF_000203895.1	NC_008687	circular	1730097	66.82	0.11	RIP-17,RIP-17	MipZ,Paraia,COG1475,CbiA,COG1192,COG0206	Ribosomal_S9,trmD,rpsP,rpsT,ybeY,rplU,rpmA,tsf,ileS,frr,ffh,rpsB,rpsD,rplS,rplM,dnaG,lepA,dnaX,cgtA,gmk,TIGR00054,TIGR00065,TIGR00083,TIGR00186,TIGR00337,TIGR00362,TIGR00416,TIGR00420,TIGR00435,TIGR00580,TIGR00615,TIGR00634,TIGR00663,TIGR00717,TIGR00810,TIGR00928,TIGR01039,TIGR01063,TIGR01082,TIGR01146,TIGR01394,TIGR01510,TIGR02075,TIGR02273	0.0878959	AAC(3)-IIc,qacG	Ile,Ala,fMet,Phe,Thr,Undet,Tyr,Arg,Val,Leu,Ser,Val	16S,23S,5S	RloC,SoFic	0	N/A
Burkholderia ambifaria		GCF_000203915.1	NC_008390	circular	3556545	66.87	0	RIP-17	parB_part,Paraib,Paraia,Paraib,COG1192,Paraib,Paraib,CbiA,CbiA,Paraib,CbiA,COG1192,COG0206,COG1386	Ribosomal_S9,Ribosomal_S8,Ribosomal_L10,GrpE,PNPase,rpmI,rsmH,ruvB,era,trmD,rplW,rplE,rplC,rplF,rpsQ,rpsM,rpsP,rpmC,prfA,rpsT,ybeY,rplQ,rplR,rplU,rpmA,ftsY,smpB,ychF,tsf,rplI,rpsR,rpsF,infC,alaS,ileS,leuS,serS,truB,hisS,fmt,pheS,pheT,infB,frr,ksgA,rplL,nusG,rpsO,ffh,secA,secY,rpsL,rpsC,rpsB,rpsD,rpsE,rplS,rpsG,rplT,rplV,rpsJ,rpsS,rplM,rplN,rplO,rplX,rplP,rplA,rplB,lepA,rplK,nusA,recA,rpoB,rpoA,dn…	0	vanH gene in vanO cluster,qacG,amrA,amrB,adeF	Val,Arg,Ala,Ile,Ala,Tyr,Gly,Thr,Trp,Thr,Ile,Ala,Ser,Gly,Gly,Gly,Cys,Arg,Val,Pro,His,Val,Ser,Arg,fMet,fMet,Leu,Met,Gln,Lys,Phe,Leu,Ile,Ala,fMet,Ser,Ala,Glu,Asp,Glu,Asp,Glu,Asp,Leu,Val,Asp,fMet,Leu,Leu,Leu,Pro,Asn,Asn,Undet,Thr,Arg,Arg,Arg,Ser,Gly,Lys,Pro	23S,16S,16S,23S,16S,23S,23S,16S	AbiE,RM_Type_IV,RM_Type_III,CBASS_III	4	N/A
Burkholderia ambifaria		GCF_000203915.1	NC_008391	circular	2646969	66.81	-0.06	RIP-18	Paraib,COG1192,parB_part,COG1192,COG1192,Paraib	dnaG,tsaD,TIGR00593	0.277248	adeF	Ile2,SeC,Leu,Cys,Ile,Ala	23S,16S	PD-T4-7	0	N/A
Burkholderia cenocepacia		GCF_000203955.1	NC_008542	circular	3483902	66.78	0		parB_part,Paraib,Paraia,Paraib,COG1192,Paraib,CbiA,COG1192,CbiA,Paraib,CbiA,COG1192,COG0206,COG1386,COG3640	Ribosomal_S9,Ribosomal_S8,Ribosomal_L10,GrpE,PNPase,rpmI,rsmH,ruvB,era,trmD,rplW,rplE,rplC,rplF,rpsQ,rpsM,rpsP,rpmC,prfA,rpsT,ybeY,rplQ,rplR,rplU,rpmA,ftsY,smpB,ychF,tsf,rplI,rpsR,rpsF,infC,alaS,ileS,leuS,serS,truB,hisS,fmt,pheS,pheT,infB,frr,ksgA,rplL,nusG,rpsO,ffh,secA,secY,rpsL,rpsC,rpsB,rpsD,rpsE,rplS,rpsG,rplT,rplV,rpsJ,rpsS,rplM,rplN,rplO,rplX,rplP,rplA,rplB,lepA,rplK,nusA,recA,rpoB,rpoA,dn…	0	vanH gene in vanO cluster,qacG,amrA,amrB,adeF	Val,Arg,Arg,Ala,Ile,Ala,Tyr,Gly,Thr,Trp,Thr,Ile,Ala,Ser,Gly,Gly,Gly,Cys,Arg,Ser,Val,Pro,His,Val,Ser,Arg,fMet,Leu,Met,Gln,Lys,Phe,Leu,Ile,Ala,fMet,Ser,Ala,Glu,Asp,Glu,Asp,Glu,Asp,Leu,Val,Asp,fMet,Leu,Leu,Leu,Pro,Asn,Asn,Undet,Thr,Arg,Arg,Arg,Ser,Gly,Lys,Pro	23S,16S,16S,23S,16S,23S,23S,16S	Rst_3HP,Gabija,AbiH,Lamassu-Cap4_nuclease,AbiE,AbiE,RM_Type_III,Dsr_I,RosmerTA	0	N/A
Burkholderia cenocepacia		GCF_000203955.1	NC_008543	circular	2998664	66.88	0.1	RIP-18	Paraib,COG1192,parB_part,COG1192	dnaG,tsaD,TIGR00593,TIGR01146	0.323798	adeF,ceoB	Ser,Ile2,SeC,Leu,Ile,Ala,Undet,Phe	23S,16S	N/A	0	N/A
Cereibacter sphaeroides		GCF_000212605.1	NZ_CM001161	circular	3139378	69.17	0		parB_part,MipZ,Paraia,CbiA,ParBc,ParBc,CbiA,COG1192,CbiA,CbiA,CbiA,CbiA,COG1192,COG0206,COG1192,COG1386	Ribosomal_S9,Ribosomal_S8,Ribosomal_L10,GrpE,PNPase,rpmI,rsmH,ruvB,era,trmD,rplW,rplE,rplC,rplF,rpsQ,rpsM,rpsP,rpmC,prfA,rpsT,rplQ,rplR,ftsY,smpB,ychF,tsf,rplI,rpsR,rpsF,infC,alaS,ileS,leuS,serS,truB,fmt,pheS,pheT,infB,frr,ksgA,rplL,nusG,rpsO,ffh,secA,secY,rpsL,rpsC,rpsB,rpsD,rpsE,rplS,rpsG,rplT,rplV,rpsJ,rpsS,rplM,rplN,rplO,rplX,rplP,rplA,rplB,dnaG,lepA,rplK,nusA,recA,rpoB,rpoA,dnaX,tilS,gmk,eng…	0	vanH gene in vanA cluster,qacG	Glu,Pro,Gln,Gln,Thr,Gly,Asn,Ser,Glu,Arg,Thr,Thr,His,Lys,Ala,Leu,Ile,Ala,fMet,Trp,Leu,Leu,Arg,Ser,Thr,Val,Arg,Pro,Phe,Ser,Leu,Cys,Asp,Asp,Leu,Val,Gly,Pro,Tyr,Gly,Arg,Ile2	16S,23S,5S	RM_Type_II	1	N/A
Cereibacter sphaeroides		GCF_000212605.1	NZ_CM001162	circular	968208	68.98	-0.19	RIP-18	Paraia,RepB,RepB,2ZEAZ,COG1475,CbiA	ybeY,rplU,rpmA,hisS,cgtA,TIGR00717	0.150862		Met,Ile,Ala,fMet,Ile,Ala,fMet,Gly,Ser,Ala,Met,Ser,Val	16S,23S,5S,16S,23S,5S	Gabija,Rst_HelicaseDUF2290,Hachiman	0	N/A
Vibrio anguillarum		GCF_000217675.1	NC_015633	circular	3063912	44.65	0		parB_part,Paraib,Paraia,COG1192,Paraib,Paraib,COG1192,CbiA,COG1192,CbiA,COG0206,COG3006	Ribosomal_S9,Ribosomal_S8,Ribosomal_L10,GrpE,PNPase,rsmH,ruvB,era,trmD,rplW,rplE,rplC,rplF,rpsQ,rpsM,rpsP,rpmC,prfA,rpsT,ybeY,rplQ,rplR,rplU,rpmA,ftsY,smpB,ychF,tsf,rplI,rpsR,rpsF,alaS,ileS,leuS,serS,truB,hisS,fmt,pheS,pheT,infB,frr,ksgA,rplL,nusG,rpsO,ffh,secA,secY,rpsL,rpsC,rpsB,rpsD,rpsE,rplS,rpsG,rplV,rpsJ,rpsS,rplM,rplN,rplO,rplX,rplP,rplA,rplB,dnaG,lepA,rplK,nusA,recA,rpoB,rpoA,dnaX,tilS,cg…	0	CRP,rsmA,vanT gene in vanG cluster	Ile,Ala,Asp,Trp,Arg,His,Pro,His,Pro,Leu,Glu,Lys,Ala,Val,Thr,Pro,Ser,Cys,Gly,Leu,Gly,Val,Val,Asn,Tyr,Tyr,Tyr,Tyr,Undet,Ile2,Phe,Thr,Phe,Asn,Phe,Thr,Asn,Thr,Asn,Asp,Thr,Tyr,Gly,Thr,Gly,Ala,Asp,Ser,Arg,Ser,Arg,Arg,Arg,Arg,Leu,fMet,Glu,Lys,Val,Asp,Trp,Arg,Pro,Ser,Met,Leu,Gln,Leu,Gln,Met,Leu,Leu,Gln,Leu,Gln,Leu,Met,Leu,Arg,Ala,Ser,Glu,Asp	16S,5S,23S,16S,5S,23S,16S,16S,23S,5S,16S,23S,5S,5S,5S,23S,16S,5S,23S,16S,5S	dCTPdeaminase,AbiE,dGTPase,Lamassu-Lipase,AbiD,RM_Type_I,RM_Type_IV,RM_Type_I,RnlAB,Septu,Hna,RosmerTA,Hachiman,GAPS2,RosmerTA	1	N/A
Vibrio anguillarum		GCF_000217675.1	NC_015637	circular	988135	44.09	-0.56	RCR-8	Paraia,parbia,CbiA	rpmI,infC,rplT	0.160059		Ser,Leu,Cys,Gly	N/A	Pycsar,Septu	0	N/A
Sinorhizobium meliloti		GCF_000218265.1	NC_017325	circular	3908022	62.65	0		parB_part,Paraib,Paraib,COG1192,ParBc,2ZEAZ,CbiA,CbiA,COG0206,COG0206,COG1386,Paraib	Ribosomal_S9,Ribosomal_S8,Ribosomal_L10,GrpE,PNPase,rpmI,rsmH,ruvB,era,trmD,rplW,rplE,rplC,rplF,rpsQ,rpsM,rpsP,rpmC,prfA,rpsT,ybeY,rplQ,rplR,rplU,rpmA,ftsY,smpB,ychF,tsf,rplI,rpsR,rpsF,infC,alaS,ileS,leuS,serS,truB,hisS,fmt,pheS,pheT,infB,frr,ksgA,rplL,nusG,rpsO,ffh,secA,secY,rpsL,rpsC,rpsB,rpsD,rpsE,rplS,rpsG,rplT,rplV,rpsJ,rpsS,rplM,rplN,rplO,rplX,rplP,rplA,rplB,dnaG,lepA,rplK,nusA,recA,rpoB,rp…	0	adeF,AAC(3)-IVa,vanY gene in vanG cluster,qacJ,adeF,AAC(2')-IIa	Arg,Gly,Phe,Phe,Undet,His,Gln,Pro,Ser,Ile2,Lys,Pro,Arg,Met,Leu,Val,Val,Arg,Ile,Ala,fMet,Ser,Leu,Ala,Gly,Ser,Ile,Ala,fMet,Met,Leu,Ile,Ala,fMet,Pro,Undet,Asp,Asp,Thr,Tyr,Gly,Trp,Leu,Leu,Ser,Ala,Cys,Asn,Thr,Lys,Glu,Glu,Glu,Glu,Thr,Gln,Thr,Thr	23S,16S,23S,16S,16S,23S	Gabija	4	N/A
Sinorhizobium meliloti		GCF_000218265.1	NC_017326	circular	1632395	62.43	-0.22	RP-C	partition_RepA,partition_RepA,Paraib,partition_RepB,partition_RepB,COG1192,CbiA	engA	0.158615	adeF	Arg	N/A	N/A	0	N/A
Brucella pinnipedialis		GCF_000221005.1	NC_015857	circular	2138342	57.17	0	RepL	parB_part,Paraib,COG1192,CbiA,CbiA,COG0206,COG1386	Ribosomal_S9,Ribosomal_S8,Ribosomal_L10,GrpE,PNPase,rpmI,rsmH,ruvB,era,trmD,rplW,rplE,rplC,rplF,rpsQ,rpsM,rpsP,rpmC,prfA,rpsT,ybeY,rplQ,rplR,rplU,rpmA,ftsY,smpB,ychF,tsf,rplI,rpsR,rpsF,infC,alaS,leuS,serS,truB,pheS,pheT,infB,frr,ksgA,rplL,nusG,rpsO,ffh,secA,secY,rpsL,rpsC,rpsB,rpsD,rpsE,rplS,rpsG,rplT,rplV,rpsJ,rpsS,rplM,rplN,rplO,rplX,rplP,rplA,rplB,dnaG,rplK,nusA,recA,rpoB,rpoA,dnaX,tilS,cgtA,g…	0	adeF,qacG	Pro,Thr,Gln,Pro,Arg,Asp,Leu,Arg,Leu,Leu,Leu,Glu,Glu,Lys,Met,Gln,Glu,Ser,Leu,Arg,Ala,Ile,Ala,fMet,Ile,Ala,fMet,His,Ile2,Tyr,Gly,Trp,Gly,Val,Thr,Val,Pro,Ser,Arg,Phe,Ala	5S,23S,16S,5S,23S,16S	AbiH	1	N/A
Brucella pinnipedialis		GCF_000221005.1	NC_015858	circular	1260926	57.24	0.07	RP-C	partition_RepA,Paraib,partition_RepB	ileS,hisS,fmt,lepA,TIGR00083,TIGR00095,TIGR00250,TIGR00580,TIGR00643,TIGR01302,TIGR01394	0.222303	adeF,FosXCC,Brucella suis mprF	Cys,Thr,Gly,Gly,Leu,Ser,Ile,Ala,fMet,Asn,Lys,Ser,Asp,Val	5S,23S,16S	dCTPdeaminase,RM_Type_I	0	N/A
Brucella suis		GCF_000223195.1	NC_017251	circular	2107783	57.21	0		parB_part,Paraib,COG1192,CbiA,CbiA,COG0206,COG1386	Ribosomal_S9,Ribosomal_S8,Ribosomal_L10,GrpE,PNPase,rpmI,rsmH,ruvB,era,trmD,rplW,rplE,rplC,rplF,rpsQ,rpsM,rpsP,rpmC,prfA,rpsT,ybeY,rplQ,rplR,rplU,rpmA,ftsY,smpB,ychF,tsf,rplI,rpsR,rpsF,infC,alaS,leuS,serS,truB,pheS,pheT,infB,frr,ksgA,rplL,nusG,rpsO,ffh,secA,secY,rpsL,rpsC,rpsB,rpsD,rpsE,rplS,rpsG,rplT,rplV,rpsJ,rpsS,rplM,rplN,rplO,rplX,rplP,rplA,rplB,dnaG,rplK,nusA,recA,rpoB,rpoA,dnaX,tilS,cgtA,g…	0	adeF,qacG	Pro,Thr,Gln,Pro,Arg,Asp,Leu,Arg,Leu,Leu,Leu,Glu,Glu,Lys,Met,Gln,Glu,Ser,Leu,Arg,Ala,Ile,Ala,fMet,Ile,Ala,fMet,His,Ile2,Tyr,Gly,Trp,Gly,Val,Thr,Val,Pro,Ser,Arg,Phe,Ala	5S,23S,16S,5S,23S,16S	N/A	0	N/A
Brucella suis		GCF_000223195.1	NC_017250	circular	1207380	57.32	0.11	RP-C,RIP-2	partition_RepA,Paraib,partition_RepB	ileS,hisS,fmt,lepA,TIGR00083,TIGR00095,TIGR00250,TIGR00580,TIGR00643,TIGR01302,TIGR01394	0.220754	adeF,FosXCC,Brucella suis mprF	Cys,Thr,Gly,Gly,Leu,Ser,Ile,Ala,fMet,Asn,Lys,Ser,Asp,Val	5S,23S,16S	RM_Type_I	1	N/A
Brucella melitensis		GCF_000227645.1	NC_017248	circular	2117717	57.16	0	RepL	parB_part,Paraib,COG1192,CbiA,CbiA,COG0206,COG1386	Ribosomal_S9,Ribosomal_S8,Ribosomal_L10,GrpE,PNPase,rpmI,rsmH,ruvB,era,trmD,rplW,rplE,rplC,rplF,rpsQ,rpsM,rpsP,rpmC,prfA,rpsT,ybeY,rplQ,rplR,rplU,rpmA,ftsY,smpB,ychF,tsf,rplI,rpsR,rpsF,infC,alaS,leuS,serS,truB,pheS,pheT,infB,frr,ksgA,rplL,nusG,rpsO,ffh,secA,secY,rpsL,rpsC,rpsB,rpsD,rpsE,rplS,rpsG,rplT,rplV,rpsJ,rpsS,rplM,rplN,rplO,rplX,rplP,rplA,rplB,dnaG,rplK,nusA,recA,rpoB,rpoA,dnaX,tilS,cgtA,g…	0	adeF,qacG	Pro,Thr,Gln,Pro,Arg,Asp,Leu,Arg,Leu,Leu,Leu,Glu,Lys,Met,Gln,Glu,Ser,Leu,Arg,Ala,Ile,Ala,fMet,Ile,Ala,fMet,His,Ile2,Tyr,Gly,Trp,Gly,Val,Thr,Val,Pro,Ser,Arg,Phe,Ala	5S,23S,16S,5S,23S,16S	AbiH	1	N/A
Brucella melitensis		GCF_000227645.1	NC_017283	circular	1176758	57.35	0.19	RP-C	partition_RepA,Paraib,partition_RepB	ileS,hisS,fmt,lepA,TIGR00083,TIGR00095,TIGR00250,TIGR00580,TIGR00643,TIGR01302,TIGR01394	0.223089	adeF,FosXCC,Brucella suis mprF	Cys,Thr,Gly,Gly,Leu,Ser,Ile,Ala,fMet,Asn,Lys,Ser,Asp,Val	5S,23S,16S	RM_Type_I	0	N/A
Burkholderia cenocepacia		GCF_000236215.2	NZ_HG938370	circular	3572953	67.15	0		parB_part,Paraib,Paraia,Paraib,COG1192,Paraib,ParBc,CbiA,CbiA,Paraib,CbiA,COG1192,COG0206,COG1386	Ribosomal_S9,Ribosomal_S8,Ribosomal_L10,GrpE,PNPase,rpmI,rsmH,ruvB,era,trmD,rplW,rplE,rplC,rplF,rpsQ,rpsM,rpsP,rpmC,prfA,rpsT,ybeY,rplQ,rplR,rplU,rpmA,ftsY,smpB,ychF,tsf,rplI,rpsR,rpsF,infC,alaS,ileS,leuS,serS,truB,hisS,fmt,pheS,pheT,infB,frr,ksgA,rplL,nusG,rpsO,ffh,secA,secY,rpsL,rpsC,rpsB,rpsD,rpsE,rplS,rpsG,rplT,rplV,rpsJ,rpsS,rplM,rplN,rplO,rplX,rplP,rplA,rplB,lepA,rplK,nusA,recA,rpoB,rpoA,dn…	0	vanH gene in vanF cluster,qacG,amrA,amrB,adeF	Arg,Ala,Ile,Ala,Tyr,Gly,Thr,Trp,Thr,Ile,Ala,Ser,Gly,Gly,Gly,Cys,Arg,Val,Pro,His,Val,Ser,Arg,fMet,Leu,Met,Gln,Lys,Val,Phe,Leu,fMet,Ser,Ala,Glu,Asp,Glu,Asp,Glu,Asp,Leu,Val,Asp,fMet,Leu,Leu,Leu,Pro,Asn,Asn,Undet,Thr,Arg,Arg,Arg,Ser,Gly,Lys,Pro	16S,23S,16S,23S,23S,16S,23S,16S	PrrC,RM_Type_III	0	N/A
Burkholderia cenocepacia		GCF_000236215.2	NZ_HG938371	circular	3102677	67.37	0.22	RIP-18	Paraib,COG1192,parB_part,COG1192,COG1192	dnaG,tsaD,TIGR00593	0.321279	adeF,ceoB	Ile2,SeC,Leu,Ile,Ala,Phe	23S,16S	N/A	1	N/A
Brucella suis		GCF_000236255.1	NC_016797	circular	2108637	57.21	0		parB_part,Paraib,COG1192,CbiA,CbiA,COG0206,COG1386	Ribosomal_S9,Ribosomal_S8,Ribosomal_L10,GrpE,PNPase,rpmI,rsmH,ruvB,era,trmD,rplW,rplE,rplC,rplF,rpsQ,rpsM,rpsP,rpmC,prfA,rpsT,ybeY,rplQ,rplR,rplU,rpmA,ftsY,smpB,ychF,tsf,rplI,rpsR,rpsF,infC,alaS,leuS,serS,truB,pheS,pheT,infB,frr,ksgA,rplL,nusG,rpsO,ffh,secA,secY,rpsL,rpsC,rpsB,rpsD,rpsE,rplS,rpsG,rplT,rplV,rpsJ,rpsS,rplM,rplN,rplO,rplX,rplP,rplA,rplB,dnaG,rplK,nusA,recA,rpoB,rpoA,dnaX,tilS,cgtA,g…	0	adeF,qacG	Pro,Thr,Gln,Pro,Arg,Asp,Leu,Arg,Leu,Leu,Leu,Glu,Glu,Lys,Met,Gln,Glu,Ser,Leu,Arg,Ala,Ile,Ala,fMet,Ile,Ala,fMet,His,Ile2,Tyr,Gly,Trp,Gly,Val,Thr,Val,Pro,Ser,Arg,Phe,Ala	5S,23S,16S,5S,23S,16S	N/A	0	N/A
Brucella suis		GCF_000236255.1	NC_016775	circular	1207451	57.32	0.11	RP-C,RIP-2	partition_RepA,Paraib,partition_RepB	ileS,hisS,fmt,lepA,TIGR00083,TIGR00095,TIGR00250,TIGR00580,TIGR00643,TIGR01302,TIGR01394	0.220434	adeF,FosXCC,Brucella suis mprF	Cys,Thr,Gly,Gly,Leu,Ser,Ile,Ala,fMet,Asn,Lys,Ser,Asp,Val	5S,23S,16S	RM_Type_I	1	N/A
Brucella abortus		GCF_000238175.1	NC_016795	circular	2123773	57.16	0	RepL	parB_part,Paraib,COG1192,CbiA,CbiA,COG0206,COG1386	Ribosomal_S9,Ribosomal_S8,Ribosomal_L10,GrpE,PNPase,rpmI,rsmH,ruvB,era,trmD,rplW,rplE,rplC,rplF,rpsQ,rpsM,rpsP,rpmC,prfA,rpsT,ybeY,rplQ,rplR,rplU,rpmA,ftsY,smpB,ychF,tsf,rplI,rpsR,rpsF,infC,alaS,leuS,serS,truB,pheS,pheT,infB,frr,ksgA,rplL,nusG,rpsO,ffh,secA,secY,rpsL,rpsC,rpsB,rpsD,rpsE,rplS,rpsG,rplT,rplV,rpsJ,rpsS,rplM,rplN,rplO,rplX,rplP,rplA,rplB,dnaG,rplK,nusA,recA,rpoB,rpoA,dnaX,tilS,cgtA,g…	0	qacG,adeF	Phe,Ala,Ala,Ile,Ala,fMet,Ile,Ala,fMet,His,Ile2,Tyr,Gly,Trp,Gly,Val,Thr,Val,Pro,Ser,Arg,Gln,Pro,Arg,Asp,Leu,Arg,Leu,Leu,Leu,Glu,Glu,Lys,Met,Gln,Glu,Ser,Leu,Arg,Pro,Thr	16S,23S,5S,16S,23S,5S	AbiH	0	N/A
Brucella abortus		GCF_000238175.1	NC_016777	circular	1162259	57.34	0.18	RP-C	partition_RepA,Paraib,partition_RepB	ileS,hisS,fmt,lepA,TIGR00083,TIGR00095,TIGR00250,TIGR00580,TIGR00643,TIGR01302,TIGR01394	0.212938	Brucella suis mprF,FosXCC	Asn,Lys,Ser,Asp,Gly,Leu,Ser,Cys,Thr,Gly,Val,Ile,Ala,fMet	5S,23S,16S	RM_Type_I	1	N/A
Burkholderia pseudomallei		GCF_000260515.1	NC_017831	circular	4092668	67.85	0	RepC	parB_part,Paraia,Paraib,Paraib,COG1192,CbiA,CbiA,COG1192,CbiA,COG1192,CbiA,COG0206,COG1192,COG1386	Ribosomal_S9,Ribosomal_S8,Ribosomal_L10,GrpE,PNPase,rpmI,rsmH,ruvB,era,trmD,rplW,rplE,rplC,rplF,rpsQ,rpsM,rpsP,rpmC,prfA,rpsT,ybeY,rplQ,rplR,rplU,rpmA,ftsY,smpB,ychF,tsf,rplI,rpsR,rpsF,infC,alaS,ileS,leuS,serS,truB,hisS,fmt,pheS,pheT,infB,frr,ksgA,rplL,nusG,rpsO,ffh,secA,secY,rpsL,rpsC,rpsB,rpsD,rpsE,rplS,rpsG,rplT,rplV,rpsJ,rpsS,rplM,rplN,rplO,rplX,rplP,rplA,rplB,lepA,rplK,nusA,recA,rpoB,rpoA,dn…	0	vanH gene in vanO cluster,amrB,amrA,qacG,adeF	Phe,Ile,Ala,Ser,Gly,Gly,Cys,fMet,Ser,Ala,Glu,Asp,Glu,Asp,Leu,Val,Asp,His,fMet,Leu,Leu,Pro,Pro,Pro,Arg,Leu,Met,Gln,Arg,Ala,Ile,Ala,Tyr,Gly,Thr,Trp,Thr,Undet,Leu,Ile,Ala,Arg,Val,Val,Asn,Asn,Undet,Thr,Arg,Arg,Ser,Gly,Lys,Pro,Lys	16S,23S,23S,16S,23S,16S	RM_Type_III,ShosTA	0	N/A
Burkholderia pseudomallei		GCF_000260515.1	NC_017832	circular	3138747	68.51	0.66	RIP-18,RCR-8	Paraib,parB_part,Paraib,COG1192,COG1192,Paraib	ileS,dnaG,tsaD,TIGR00593,TIGR00631,TIGR01039	0.275461	adeF,Burkholderia pseudomallei Omp38,OXA-57	Ile,Ala,Ser,Undet,Pro,Cys,Val,Ile2,SeC,Leu	16S,23S	Shedu,RosmerTA	3	N/A
Burkholderia sp.		GCF_000262695.1	NC_017920	circular	3145156	67.29	0	Replicase	parB_part,Paraia,Paraib,Paraib,CbiA,Paraib,CbiA,CbiA,Paraib,CbiA,COG0206,COG1192,COG1192,COG1386	Ribosomal_S9,Ribosomal_S8,Ribosomal_L10,GrpE,PNPase,rpmI,rsmH,ruvB,era,trmD,rplW,rplE,rplC,rplF,rpsQ,rpsM,rpsP,rpmC,prfA,rpsT,ybeY,rplQ,rplR,rplU,rpmA,ftsY,smpB,ychF,tsf,rplI,rpsR,rpsF,infC,alaS,ileS,leuS,serS,truB,hisS,fmt,pheS,pheT,infB,frr,ksgA,rplL,nusG,rpsO,ffh,secA,secY,rpsL,rpsC,rpsB,rpsD,rpsE,rplS,rpsG,rplT,rplV,rpsJ,rpsS,rplM,rplN,rplO,rplX,rplP,rplA,rplB,lepA,rplK,nusA,recA,rpoB,rpoA,dn…	0	vanH gene in vanO cluster,qacG,amrA,amrB,adeF	Val,Arg,Ala,Ile,Ala,Tyr,Gly,Thr,Trp,Thr,Ile,Ala,Ser,Gly,Gly,Gly,Cys,Cys,Arg,Val,Pro,His,Val,Ser,Arg,Leu,Met,Gln,Lys,Lys,Phe,Leu,Ile,Ala,fMet,Ser,Ala,Glu,Asp,Glu,Asp,Glu,Asp,Leu,Val,Asp,fMet,Leu,Leu,Leu,Pro,Asn,Asn,Undet,Thr,Arg,Arg,Arg,Ser,Gly,Lys,Pro	23S,16S,16S,23S,16S,23S,23S,16S	RM_Type_III	2	N/A
Burkholderia sp.		GCF_000262695.1	NC_017921	circular	2356985	67.1	-0.19	RIP-18	Paraib,COG1192,parB_part,CbiA,COG1192	dnaG,tsaD,TIGR00435,TIGR00593,TIGR01146	0.321975	ceoB	Leu,Ile2,SeC,Ile,Ala	23S,16S	N/A	0	N/A
Cereibacter sphaeroides		GCF_000273405.1	NZ_AKVW01000001	circular	3188521	69.01	0		parB_part,MipZ,Paraia,CbiA,ParBc,ParBc,CbiA,COG1192,CbiA,CbiA,CbiA,CbiA,COG1192,COG0206,COG1192,COG1386	Ribosomal_S9,Ribosomal_S8,Ribosomal_L10,GrpE,PNPase,rpmI,rsmH,ruvB,era,trmD,rplW,rplE,rplC,rplF,rpsQ,rpsM,rpsP,rpmC,prfA,rpsT,rplQ,rplR,ftsY,smpB,ychF,tsf,rplI,rpsR,rpsF,infC,alaS,ileS,leuS,serS,truB,fmt,pheS,pheT,infB,frr,ksgA,rplL,nusG,rpsO,ffh,secA,secY,rpsL,rpsC,rpsB,rpsD,rpsE,rplS,rpsG,rplT,rplV,rpsJ,rpsS,rplM,rplN,rplO,rplX,rplP,rplA,rplB,dnaG,lepA,rplK,nusA,recA,rpoB,rpoA,dnaX,tilS,gmk,eng…	0	vanH gene in vanA cluster,qacG	Ile,Ala,fMet,Trp,Leu,Leu,Glu,Pro,Gln,Gln,Thr,Gly,Asn,Asn,Glu,Arg,Thr,His,Lys,Ala,Leu,Val,Arg,Pro,Phe,Ser,Leu,Cys,Undet,Asp,Asp,Leu,Val,Gly,Pro,Tyr,Gly,Arg,Ile2,Arg,Ser,Thr	16S,23S,5S	CBASS_II,Shango	1	N/A
Cereibacter sphaeroides		GCF_000273405.1	NZ_AKVW01000002	circular	942929	69.01	0	RIP-18	Paraia,RepB,RepB,ParBc,parbia,CbiA	ybeY,rplU,rpmA,hisS,cgtA,TIGR00717	0.15644	Rhodobacter sphaeroides ampC beta-lactamase	Ile,Ala,fMet,Ile,Ala,fMet,Gly,Ser,Ala,Met,Met,Val,Ser	16S,23S,5S,16S,23S,5S	Gabija,RM_Type_II	0	N/A
Cereibacter sphaeroides		GCF_000273405.1	NZ_AKVW01000003	circular	124310	69.6	0.59	RIP-11	Paraia,33CYH	TIGR01039	0.515603		N/A	N/A	N/A	1	N/A
Azospirillum lipoferum		GCF_000283655.1	NC_016622	circular	2988332	67.61	0	RepA_C,RIP-17	parB_part,Paraib,Paraib,Paraib,Paraib,Paraib,COG1475,CbiA,CbiA,COG0206,COG0206	Ribosomal_S8,Ribosomal_L10,GrpE,PNPase,rpmI,rsmH,ruvB,era,trmD,rplW,rplE,rplC,rplF,rpsQ,rpsM,rpsP,rpmC,prfA,ybeY,rplQ,rplR,rplU,rpmA,ftsY,smpB,ychF,tsf,rplI,rpsR,rpsF,infC,ileS,leuS,serS,truB,hisS,fmt,pheS,pheT,infB,frr,ksgA,rplL,nusG,rpsO,ffh,secA,secY,rpsL,rpsC,rpsB,rpsD,rpsE,rplS,rpsG,rplT,rplV,rpsJ,rpsS,rplN,rplO,rplX,rplP,rplA,rplB,dnaG,lepA,rplK,nusA,recA,rpoB,rpoA,dnaX,tilS,cgtA,gmk,engA,t…	0		Ser,Val,Thr,Leu,Leu,Ile,Ala,fMet,Tyr,Gly,Trp,Glu,Pro,Ile2,Ser,Pro,Arg,Cys,Asn,Met,Met,Thr,Thr,Ala,Ile,Ala,fMet,Arg,Arg,Arg,Gly,Leu,Gly,Ser,Leu,Ala,Gly,Lys,Lys,Asp,His,Leu,Val,Gln,Lys,Thr,Leu,Ala	16S,23S,5S,16S,23S,5S	RM_Type_I,CAS_Class1-Subtype-I-G	2	cas3_I-G_3,cas8u1_I-G_1,csb1gr7_I-G_1,csb2gr5_I-G_1,cas1_I_II_III_IV_V_VI_1,cas2_I_II_III_IV_V_VI_3
Azospirillum lipoferum		GCF_000283655.1	NC_016585	circular	1040425	67.57	-0.04	RIP-19	parB_part,Paraia,Paraib,CbiA,COG1386	Ribosomal_S9,alaS,rplM,TIGR00456	0.164568	adeF	Gln,Ser,Pro,Pro,Arg,Val,Ser,fMet,Ile,Ala,Ile,Ala	23S (partial);note=aligned only 35 percent of the 23S ribosomal RNA,16S,16S,23S,5S,23S,16S,5S,23S (partial);note=aligned only 48 percent of the 23S ribosomal RNA	Shedu,RM_Type_II,BREX_I	2	N/A
Azospirillum lipoferum		GCF_000283655.1	NC_016624	circular	478032	67.73	0.12	RepA_C	Paraia,parB_part	TIGR00194	0.280258		Tyr,Ile,Ala,Leu,Ala,Asp,Gly,Val	23S (partial);note=aligned only 40 percent of the 23S ribosomal RNA,5S,16S,23S (partial);note=aligned only 41 percent of the 23S ribosomal RNA	N/A	0	N/A
Azospirillum lipoferum		GCF_000283655.1	NC_016588	circular	295744	67.08	-0.53	RepA_C	Paraib	infC	0.380069		N/A	N/A	N/A	0	N/A
Burkholderia cepacia		GCF_000292915.1	NC_018513	circular	3463655	66.87	0		parB_part,Paraib,Paraia,Paraib,COG1192,Paraib,CbiA,CbiA,Paraib,COG1192,CbiA,COG1192,COG1192,COG0206,COG1386	Ribosomal_S9,Ribosomal_S8,Ribosomal_L10,GrpE,PNPase,rpmI,rsmH,ruvB,era,trmD,rplW,rplE,rplC,rplF,rpsQ,rpsM,rpsP,rpmC,prfA,rpsT,ybeY,rplQ,rplR,rplU,rpmA,ftsY,smpB,ychF,tsf,rplI,rpsR,rpsF,infC,alaS,ileS,leuS,serS,truB,hisS,fmt,pheS,pheT,infB,frr,ksgA,rplL,nusG,rpsO,ffh,secA,secY,rpsL,rpsC,rpsB,rpsD,rpsE,rplS,rpsG,rplT,rplV,rpsJ,rpsS,rplM,rplN,rplO,rplX,rplP,rplA,rplB,lepA,rplK,nusA,recA,rpoB,rpoA,dn…	0	adeF,amrB,amrA,qacG,vanH gene in vanF cluster	Val,Arg,Ala,Tyr,Phe,Leu,Ile,Ala,fMet,Ser,Ala,Glu,Asp,Glu,Asp,Glu,Asp,Leu,Val,Asp,fMet,Leu,Leu,Leu,Pro,Asn,Asn,Undet,Thr,Arg,Arg,Arg,Ser,Gly,Lys,Pro,Trp,Thr,Ser,Gly,Gly,Gly,Cys,Arg,Val,Pro,His,Val,Ser,fMet,Arg,Leu,Met,Gln,Lys	16S,23S,16S,23S	AbiE,RM_Type_III,SspBCDE	1	N/A
Burkholderia cepacia		GCF_000292915.1	NC_018514	circular	3003666	66.47	-0.4	RIP-18	Paraib,COG1192,parB_part,COG1192,Paraib	dnaG,tsaD,TIGR00593,TIGR01146	0.279844	adeF,ceoB	Gly,Cys,Ile2,SeC,Leu	N/A	Lamassu-Cap4_nuclease	1	N/A
Burkholderia pseudomallei		GCF_000294635.1	NC_018527	circular	4001777	67.96	0	RepA_C	parB_part,Paraia,Paraib,Paraib,COG1192,CbiA,CbiA,COG1192,CbiA,COG1192,CbiA,COG0206,COG1192,COG1386	Ribosomal_S9,Ribosomal_S8,Ribosomal_L10,GrpE,PNPase,rpmI,rsmH,ruvB,era,trmD,rplW,rplE,rplC,rplF,rpsQ,rpsM,rpsP,rpmC,prfA,rpsT,ybeY,rplQ,rplR,rplU,rpmA,ftsY,smpB,ychF,tsf,rplI,rpsR,rpsF,infC,alaS,ileS,leuS,serS,truB,hisS,fmt,pheS,pheT,infB,frr,ksgA,rplL,nusG,rpsO,ffh,secA,secY,rpsL,rpsC,rpsB,rpsD,rpsE,rplS,rpsG,rplT,rplV,rpsJ,rpsS,rplM,rplN,rplO,rplX,rplP,rplA,rplB,lepA,rplK,nusA,recA,rpoB,rpoA,dn…	0	adeF,qacG,amrA,amrB,vanH gene in vanO cluster	Phe,Leu,Ile,Ala,Arg,Val,Val,Asn,Asn,Undet,Thr,Arg,Arg,Ser,Gly,Lys,Pro,Arg,Ala,Ala,Ile,Ala,Tyr,Gly,Thr,Trp,Thr,Ile,Ala,Ser,Gly,Gly,Cys,fMet,Ser,Ala,Glu,Asp,Glu,Asp,Leu,Val,Asp,His,fMet,Leu,Leu,Pro,Pro,Arg,Leu,Met,Gln,Lys	16S,23S,23S,16S,23S,16S	AbiE,DISARM_1,RM_Type_III,PrrC,Thoeris_II,SanaTA	0	N/A
Burkholderia pseudomallei		GCF_000294635.1	NC_018529	circular	3153284	68.51	0.55	RIP-18	Paraib,parB_part,ParBc,Paraib,COG1192,COG1192,Paraib	ileS,dnaG,tsaD,TIGR00593,TIGR00631,TIGR01039	0.283005	adeF,Burkholderia pseudomallei Omp38,OXA-59	Ile,Ala,Ser,Pro,Cys,Val,Ile2,SeC,Leu	16S,23S	RM_Type_I	6	N/A
Sulfuricella denitrificans		GCF_000297055.2	NC_022357	circular	3130594	56.1	0		parB_part,Paraib,Paraia,COG1192,Paraia,CbiA,CbiA,CbiA,CbiA,COG0206,COG1192,COG1192,COG1386	Ribosomal_S9,Ribosomal_S8,Ribosomal_L10,GrpE,PNPase,rpmI,rsmH,ruvB,era,trmD,rplW,rplE,rplC,rplF,rpsQ,rpsM,rpsP,rpmC,prfA,rpsT,ybeY,rplQ,rplR,rplU,rpmA,ftsY,smpB,ychF,tsf,rpsR,rpsF,infC,alaS,ileS,leuS,serS,truB,hisS,fmt,pheS,pheT,infB,frr,ksgA,rplL,nusG,rpsO,ffh,secA,secY,rpsL,rpsC,rpsB,rpsD,rpsE,rplS,rpsG,rplT,rplV,rpsJ,rpsS,rplM,rplN,rplO,rplX,rplP,rplA,rplB,dnaG,lepA,rplK,nusA,recA,rpoB,rpoA,dn…	0	adeF,vanT gene in vanG cluster	Gly,Thr,Tyr,Gly,Thr,Trp,Leu,Ser,Ser,Arg,Val,Pro,Val,Ser,Gly,Cys,Leu,Ser,Asn,Leu,Leu,Arg,Gln,Met,Ile,Ala,Ile2,Thr,Pro,Leu,Val,Asp,fMet,Ile,Ala,Pro,Arg,His,Ala,Glu,Asp,Undet,Arg,Lys,Phe,Ala	5S,23S,16S,5S,23S,16S	dCTPdeaminase,RM_Type_I,RM_Type_IIG,SoFic,Hna,Dnd_ABCDE	2	N/A
Sulfuricella denitrificans		GCF_000297055.2	NC_022358	circular	86619	56.73	0.63	RIP-15	Paraia,parB_part	TIGR01039	0.509515		N/A	N/A	N/A	0	N/A
Paraburkholderia phenoliruptrix		GCF_000300095.1	NC_018695	circular	4152217	63.55	0		parB_part,Paraia,Paraib,COG1192,CbiA,Paraib,ParBc,ICE_PFGI_1_parB,CbiA,Paraib,CbiA,COG3640,COG1192,COG0206,PRTRC_D,Paraib,COG1192,COG1386,parbia	Ribosomal_S9,Ribosomal_S8,Ribosomal_L10,GrpE,PNPase,rpmI,rsmH,ruvB,era,trmD,rplW,rplE,rplC,rplF,rpsQ,rpsM,rpsP,rpmC,prfA,rpsT,ybeY,rplQ,rplR,rplU,rpmA,ftsY,smpB,ychF,tsf,rplI,rpsR,rpsF,infC,alaS,ileS,leuS,serS,truB,hisS,fmt,pheS,pheT,infB,frr,ksgA,rplL,nusG,rpsO,ffh,secA,secY,rpsL,rpsC,rpsB,rpsD,rpsE,rplS,rpsG,rplT,rplV,rpsJ,rpsS,rplM,rplN,rplO,rplX,rplP,rplA,rplB,lepA,rplK,nusA,recA,rpoB,rpoA,dn…	0	adeF	Phe,Ala,Ser,Leu,Ile,Ala,Ser,fMet,Leu,Leu,Pro,Val,Asn,Asn,Phe,Thr,Arg,Arg,Ser,Gly,Leu,Met,Pro,Arg,Arg,Ile,Ala,Tyr,Gly,Thr,Trp,Thr,Ile,Ala,Gly,Gly,Cys,Arg,Val,Pro,Leu,fMet,Ser,Ala,Glu,Asp,Glu,Asp,His,Leu,Val,Asp,Arg,Lys,Gln,Lys	16S,23S,23S,16S,23S,16S	AbiE,Gao_Ape,RM_Type_I,SspBCDE	0	N/A
Paraburkholderia phenoliruptrix		GCF_000300095.1	NC_018672	circular	2713495	63.7	0.15	RIP-18	Paraib,Paraib,parB_part,CbiA,COG1192,COG1192,Paraib	dnaG,tsaD,TIGR00593	0.215748	adeF,adeF	Ile,Ala,Val,Ile,Ala,Ile,Ala,Lys	16S,23S,16S,23S,16S,23S	N/A	0	N/A
Sinorhizobium meliloti		GCF_000304415.1	NC_018700	circular	3679105	62.75	0		parB_part,Paraib,Paraib,COG1192,CbiA,CbiA,COG0206,COG0206,COG1386,Paraib	Ribosomal_S9,Ribosomal_S8,Ribosomal_L10,GrpE,PNPase,rpmI,rsmH,ruvB,era,trmD,rplW,rplE,rplC,rplF,rpsQ,rpsM,rpsP,rpmC,prfA,rpsT,ybeY,rplQ,rplR,rplU,rpmA,ftsY,smpB,ychF,tsf,rplI,rpsR,rpsF,infC,alaS,ileS,leuS,serS,truB,hisS,fmt,pheS,pheT,infB,frr,ksgA,rplL,nusG,rpsO,ffh,secA,secY,rpsL,rpsC,rpsB,rpsD,rpsE,rplS,rpsG,rplT,rplV,rpsJ,rpsS,rplM,rplN,rplO,rplX,rplP,rplA,rplB,dnaG,lepA,rplK,nusA,recA,rpoB,rp…	0	adeF,AAC(3)-IVa,qacJ,adeF,AAC(2')-IIa	Arg,Ser,Gly,Phe,Undet,His,Gln,Pro,Met,Ser,Pro,Asp,Asp,Thr,Tyr,Gly,Trp,Leu,Leu,Ser,Ala,Cys,Asn,Lys,Glu,Glu,Glu,Glu,Val,Arg,Ile,Ala,fMet,Ser,Leu,Ala,Gly,Ser,Ile,Ala,fMet,Met,Leu,Ile,Ala,fMet,Ile2,Lys,fMet,Pro,Arg,Leu,Val,Gln,Thr,Thr	23S,16S,23S,16S,16S,23S	RM_Type_IIG	4	N/A
Sinorhizobium meliloti		GCF_000304415.1	NC_018701	circular	1664896	62.33	-0.42	RP-C	partition_RepA,partition_RepA,Paraib,partition_RepB,partition_RepB,COG1192,CbiA	engA	0.189874	adeF	Arg	N/A	N/A	3	N/A
Pseudoalteromonas sp.		GCF_000310105.2	NZ_CP013138	circular	3924123	39.1	0	Replicase	parB_part,Paraib,Paraia,Paraib,Paraib,COG1192,CbiA,CbiA,COG1192,COG1192,COG0206,2ZARU,COG1386	Ribosomal_S9,Ribosomal_S8,Ribosomal_L10,GrpE,PNPase,rpmI,rsmH,ruvB,era,trmD,rplW,rplE,rplC,rplF,rpsQ,rpsM,rpsP,rpmC,prfA,rpsT,ybeY,rplQ,rplR,rplU,rpmA,ftsY,smpB,ychF,tsf,rplI,rpsR,rpsF,infC,alaS,ileS,leuS,serS,truB,fmt,pheS,pheT,infB,frr,ksgA,rplL,nusG,rpsO,ffh,secA,secY,rpsL,rpsC,rpsB,rpsD,rpsE,rplS,rpsG,rplT,rplV,rpsJ,rpsS,rplM,rplN,rplO,rplX,rplP,rplA,rplB,dnaG,lepA,rplK,nusA,recA,rpoB,rpoA,dn…	0	rsmA	fMet,fMet,fMet,Trp,Ile2,Ser,Arg,Arg,Arg,Arg,Gly,Gly,Gly,Phe,Thr,Phe,Thr,Phe,Thr,Arg,Leu,Trp,Undet,Asp,Asp,Asp,Asp,Asp,Asp,Asp,Gly,Cys,Leu,Gly,Leu,Gly,Cys,Leu,Lys,Lys,Lys,Lys,Lys,Lys,Lys,Lys,Ser,Ser,Ser,Tyr,Tyr,Asn,Asn,Asn,Asn,Val,Val,Val,Val,Val,Val,Val,Met,Leu,Gln,Met,Leu,Gln,Leu,Gln,Leu,Gln,His,Ser,Ser,Thr,Tyr,Gly,Thr,Arg,Leu,Pro,Arg,His,Pro,Pro,fMet,Ala,Glu,Glu,Glu,Glu,Glu,Glu,Glu,Ser,Val,Val,…	23S,16S,16S,23S,16S,23S,16S,23S,23S,16S,23S,16S,23S	Lamassu-Cap4_nuclease,Gabija,AbiD,AbiL,dGTPase,Lamassu-Cap4_nuclease,RM_Type_II,Borvo,Borvo,DRT_4,Old_exonuclease,PD-T7-1	4	N/A
Pseudoalteromonas sp.		GCF_000310105.2	NZ_CP013139	circular	906103	38.72	-0.38	Rep_trans	Paraib,Paraia,parbia	hisS,engA,TIGR02350,TIGR03725	0.127221	adeF	N/A	16S,23S,16S,23S	Retron_XI	1	N/A
Sinorhizobium meliloti		GCF_000320385.2	NC_019845	circular	3620713	62.79	0		parB_part,Paraib,Paraib,COG1192,CbiA,CbiA,COG0206,COG0206,COG1386,Paraib	Ribosomal_S9,Ribosomal_S8,Ribosomal_L10,GrpE,PNPase,rpmI,rsmH,ruvB,era,trmD,rplW,rplE,rplC,rplF,rpsQ,rpsM,rpsP,rpmC,prfA,rpsT,ybeY,rplQ,rplR,rplU,rpmA,ftsY,smpB,ychF,tsf,rplI,rpsR,rpsF,infC,alaS,ileS,leuS,serS,truB,hisS,fmt,pheS,pheT,infB,frr,ksgA,rplL,nusG,rpsO,ffh,secA,secY,rpsL,rpsC,rpsB,rpsD,rpsE,rplS,rpsG,rplT,rplV,rpsJ,rpsS,rplM,rplN,rplO,rplX,rplP,rplA,rplB,dnaG,lepA,rplK,nusA,recA,rpoB,rp…	0	adeF,AAC(3)-IVa,qacJ,adeF,AAC(2')-IIa	Ile,Ala,fMet,Ser,Leu,Arg,Gly,Phe,Undet,His,Gln,Pro,Ser,Pro,Asp,Asp,Thr,Tyr,Gly,Trp,Leu,Leu,Ser,Ala,Cys,Asn,Lys,Glu,Glu,Glu,Glu,Val,Arg,Gly,Ser,Ile,Ala,fMet,Met,Met,Leu,Ile,Ala,fMet,Ile2,Ile2,Lys,Pro,Arg,Leu,Val,Gln,Thr,Thr,Ala	16S,23S,23S,16S,23S,16S	RM_Type_I,PD-T7-2,DRT6	3	N/A
Sinorhizobium meliloti		GCF_000320385.2	NC_019849	circular	1701381	62.42	-0.37	RP-C	partition_RepA,partition_RepA,Paraib,partition_RepB,partition_RepB,CbiA,Paraib	engA	0.185965	adeF	Arg	N/A	RM_Type_IV	3	N/A
Rhizobium tropici		GCF_000330885.1	NC_020059	circular	3837060	59.88	0		parB_part,Paraib,COG1192,CbiA,CbiA,COG0206,COG1192,COG1386,Paraib	Ribosomal_S9,Ribosomal_S8,Ribosomal_L10,GrpE,PNPase,rpmI,rsmH,ruvB,era,trmD,rplW,rplE,rplC,rplF,rpsQ,rpsM,rpsP,rpmC,prfA,rpsT,ybeY,rplQ,rplR,rplU,rpmA,ftsY,smpB,ychF,tsf,rplI,rpsR,rpsF,infC,alaS,ileS,leuS,serS,truB,hisS,fmt,pheS,pheT,infB,frr,ksgA,rplL,nusG,rpsO,ffh,secA,secY,rpsL,rpsC,rpsB,rpsD,rpsE,rplS,rpsG,rplT,rplV,rpsJ,rpsS,rplM,rplN,rplO,rplX,rplP,rplA,rplB,dnaG,lepA,rplK,nusA,recA,rpoB,rp…	0	qacJ,adeF,Streptomyces rimosus otr(A),adeF	Ile,Ala,fMet,Ala,Ile,Ala,fMet,Arg,Gly,His,Gln,Pro,Ser,Pro,Asp,Asp,Thr,Tyr,Gly,Trp,Asn,Cys,Leu,Pro,fMet,Pro,Arg,Lys,Leu,Undet,Arg,Val,Thr,Leu,Arg,Gly,Ser,Gln,Ile,Ala,fMet,Phe,Met,Ile2,Lys,Ser,Glu,Glu,Glu,Leu,Val,Thr,Leu,Ser	16S,23S,16S,23S,23S,16S	Rst_HelicaseDUF2290	2	N/A
Rhizobium tropici		GCF_000330885.1	NC_020062	circular	2083197	59.36	-0.52	RP-C	partition_RepA,Paraib,partition_RepB,COG1192,COG0206	TIGR00065	0.175884		N/A	N/A	N/A	0	N/A
Sinorhizobium meliloti		GCF_000346065.1	NC_020528	circular	3657276	62.72	0		parB_part,Paraib,Paraib,COG1192,CbiA,CbiA,COG0206,COG0206,COG1386,Paraib	Ribosomal_S9,Ribosomal_S8,Ribosomal_L10,GrpE,PNPase,rpmI,rsmH,ruvB,era,trmD,rplW,rplE,rplC,rplF,rpsQ,rpsM,rpsP,rpmC,prfA,rpsT,ybeY,rplQ,rplR,rplU,rpmA,ftsY,smpB,ychF,tsf,rplI,rpsR,rpsF,infC,alaS,ileS,leuS,serS,truB,hisS,fmt,pheS,pheT,infB,frr,ksgA,rplL,nusG,rpsO,ffh,secA,secY,rpsL,rpsC,rpsB,rpsD,rpsE,rplS,rpsG,rplT,rplV,rpsJ,rpsS,rplM,rplN,rplO,rplX,rplP,rplA,rplB,dnaG,lepA,rplK,nusA,recA,rpoB,rp…	0	adeF,AAC(3)-IVa,qacJ,adeF,AAC(2')-IIa	Ile,Ala,fMet,Ser,Leu,Arg,Gly,Phe,Undet,His,Gln,Pro,Ser,Pro,Asp,Asp,Thr,Tyr,Gly,Trp,Leu,Leu,Ser,Ala,Cys,Asn,Lys,Glu,Glu,Glu,Glu,Val,Arg,Gly,Ser,Ile,Ala,fMet,Met,Leu,Ile,Ala,fMet,Ile2,Lys,Pro,Arg,Leu,Val,Gln,Thr,Thr,Ala	16S,23S,23S,16S,23S,16S	RM_Type_I,Druantia_II,Septu	3	N/A
Sinorhizobium meliloti		GCF_000346065.1	NC_020560	circular	1683348	62.42	-0.3	RP-C	partition_RepA,partition_RepA,Paraib,partition_RepB,partition_RepB,CbiA,Paraib	engA	0.167622	adeF	Arg	N/A	N/A	3	N/A
Burkholderia thailandensis		GCF_000385525.1	NC_021173	circular	3967794	67.12	0		parB_part,Paraia,Paraib,Paraib,Paraib,COG1192,Paraib,RepB,RepB,ICE_PFGI_1_parB,CbiA,CbiA,COG1192,COG1192,CbiA,COG1192,CbiA,COG0206,COG1192,COG1386	Ribosomal_S9,Ribosomal_S8,Ribosomal_L10,GrpE,PNPase,rpmI,rsmH,ruvB,era,trmD,rplW,rplE,rplC,rplF,rpsQ,rpsM,rpsP,rpmC,prfA,rpsT,ybeY,rplQ,rplR,rplU,rpmA,ftsY,smpB,ychF,tsf,rplI,rpsR,rpsF,infC,alaS,ileS,leuS,serS,truB,hisS,fmt,pheS,pheT,infB,frr,ksgA,rplL,nusG,rpsO,ffh,secA,secY,rpsL,rpsC,rpsB,rpsD,rpsE,rplS,rpsG,rplT,rplV,rpsJ,rpsS,rplM,rplN,rplO,rplX,rplP,rplA,rplB,lepA,rplK,nusA,recA,rpoB,rpoA,dn…	0	vanH gene in vanO cluster,amrB,amrA,qacJ,adeF	Arg,Undet,Ala,Ile,Ala,Tyr,Gly,Thr,Trp,Thr,Ile,Ala,Ser,Gly,Gly,Cys,fMet,Ser,Ala,Glu,Asp,Glu,Asp,Leu,Val,Asp,His,fMet,Leu,Leu,Pro,Pro,Arg,Leu,Met,Gln,Lys,Phe,Leu,Ile,Ala,Arg,Val,Val,Asn,Asn,Undet,Thr,Arg,Arg,Ser,Gly,Lys,Pro	16S,23S,16S,23S,23S,16S	Gao_Ppl,AbiE,RM_Type_I,RM_Type_III,PrrC,RM_Type_I,RM_Type_IIG	0	N/A
Burkholderia thailandensis		GCF_000385525.1	NC_021174	circular	2763585	68.06	0.94	RIP-18	Paraib,parB_part,ParBc,Paraib,COG1192,COG1192,Paraib	ileS,dnaG,tsaD,TIGR00593,TIGR00631,TIGR01039	0.288796	adeF,Burkholderia pseudomallei Omp38	Val,Pro,Ile,Ala,Ser,SeC	23S,16S	N/A	2	N/A
Caballeronia insecticola		GCF_000402035.1	NC_021287	circular	3013410	63.51	0		parB_part,Paraib,Paraia,CbiA,COG1192,CbiA,CbiA,Paraib,CbiA,CbiA,COG0206,COG1192,COG1386	Ribosomal_S9,Ribosomal_S8,Ribosomal_L10,GrpE,PNPase,rpmI,rsmH,ruvB,era,trmD,rplW,rplE,rplC,rplF,rpsQ,rpsM,rpsP,rpmC,prfA,rpsT,ybeY,rplQ,rplR,rplU,rpmA,ftsY,smpB,ychF,tsf,rplI,rpsR,rpsF,infC,alaS,ileS,leuS,serS,truB,hisS,fmt,pheS,pheT,infB,frr,ksgA,rplL,nusG,rpsO,ffh,secA,secY,rpsL,rpsC,rpsB,rpsD,rpsE,rplS,rpsG,rplT,rplV,rpsJ,rpsS,rplM,rplN,rplO,rplX,rplP,rplA,rplB,lepA,rplK,nusA,recA,rpoB,rpoA,dn…	0	adeF,adeF,qacG	Phe,Ser,Arg,Ser,fMet,Val,fMet,His,Val,Asp,Leu,Leu,Val,Asn,Asn,Tyr,Lys,Pro,Arg,Ala,Ile,Ala,Tyr,Gly,Thr,Trp,Thr,Ile,Ala,Ile,Ala,Gly,Gly,Cys,Pro,Arg,Ser,Leu,Ile,Ala,Ala,Glu,Asp,Glu,Asp,Leu,Pro,Leu,Gly,Thr,Arg,Arg,Ser,Leu,Met,Gln,Gln,Lys	23S,16S,23S,16S,23S,16S,23S,16S	N/A	1	N/A
Caballeronia insecticola		GCF_000402035.1	NC_021294	circular	1465356	63.4	-0.11	RIP-18	Paraib,Paraib,parB_part,Paraib,CbiA,Paraib,COG1192	dnaG,tsaD,TIGR00593	0.309669	adeF	Val,Ile2,Ile,Ala,SeC	23S,16S	RM_Type_I,MazEF,MazEF	0	N/A
Burkholderia pseudomallei		GCF_000439695.1	NC_021884	circular	4054155	67.82	0		parB_part,Paraia,Paraib,Paraib,COG1192,CbiA,CbiA,COG1192,CbiA,COG1192,CbiA,COG0206,COG1192,COG1386	Ribosomal_S9,Ribosomal_S8,Ribosomal_L10,GrpE,PNPase,rpmI,rsmH,ruvB,era,trmD,rplW,rplE,rplC,rplF,rpsQ,rpsM,rpsP,rpmC,prfA,rpsT,ybeY,rplQ,rplR,rplU,rpmA,ftsY,smpB,ychF,tsf,rplI,rpsR,rpsF,infC,alaS,ileS,leuS,serS,truB,hisS,fmt,pheS,pheT,infB,frr,ksgA,rplL,nusG,rpsO,ffh,secA,secY,rpsL,rpsC,rpsB,rpsD,rpsE,rplS,rpsG,rplT,rplV,rpsJ,rpsS,rplM,rplN,rplO,rplX,rplP,rplA,rplB,lepA,rplK,nusA,recA,rpoB,rpoA,dn…	0	amrB,amrA,qacG,adeF,vanH gene in vanO cluster	His,fMet,Leu,Leu,Pro,Pro,Arg,Leu,Met,Gln,Lys,Arg,Ala,Ala,Ile,Ala,Tyr,Gly,Thr,Trp,Thr,Ile,Ala,Ser,Gly,Gly,Cys,Cys,fMet,Ser,Ala,Glu,Asp,Glu,Asp,Leu,Val,Asp,Val,Asn,Asn,Undet,Thr,Arg,Arg,Ser,Gly,Lys,Pro,Phe,Leu,Ile,Ala,Arg,Val	23S,16S,16S,23S,16S,23S	RloC,RM_Type_III,RM_Type_IIG,Wadjet_I	2	N/A
Burkholderia pseudomallei		GCF_000439695.1	NC_021877	circular	3373917	67.98	0.16	RIP-18	Paraib,COG1192,parB_part,Paraib,COG1192,Paraib	ileS,dnaG,tsaD,TIGR00435,TIGR00593,TIGR00631,TIGR01039	0.285228	Burkholderia pseudomallei Omp38,OXA-59,adeF	Ile,Ala,Ser,Pro,Cys,Val,Ile2,SeC,Leu	16S,23S	N/A	3	N/A
Vibrio anguillarum		GCF_000462975.1	NC_022223	circular	3063587	44.64	0		parB_part,Paraib,Paraia,COG1192,Paraib,Paraib,COG1192,CbiA,COG1192,CbiA,COG0206,COG3006	Ribosomal_S9,Ribosomal_S8,Ribosomal_L10,GrpE,PNPase,rsmH,ruvB,era,trmD,rplW,rplE,rplC,rplF,rpsQ,rpsM,rpsP,rpmC,prfA,rpsT,ybeY,rplQ,rplR,rplU,rpmA,ftsY,smpB,ychF,tsf,rplI,rpsR,rpsF,alaS,ileS,leuS,serS,truB,hisS,fmt,pheS,pheT,infB,frr,ksgA,rplL,nusG,rpsO,ffh,secA,secY,rpsL,rpsC,rpsB,rpsD,rpsE,rplS,rpsG,rplV,rpsJ,rpsS,rplM,rplN,rplO,rplX,rplP,rplA,rplB,dnaG,lepA,rplK,nusA,recA,rpoB,rpoA,dnaX,tilS,cg…	0	CRP,rsmA,vanT gene in vanG cluster	Ile,Ala,Asp,Trp,Arg,His,Pro,His,Pro,Leu,Glu,Lys,Ala,Val,Thr,Pro,Ser,Cys,Gly,Leu,Gly,Val,Val,Asn,Tyr,Tyr,Tyr,Tyr,Undet,Ile2,Phe,Thr,Phe,Asn,Phe,Thr,Asn,Thr,Asn,Asp,Thr,Tyr,Gly,Thr,Gly,fMet,Ala,Asp,Ser,Arg,Ser,Arg,Arg,Arg,Arg,Leu,fMet,Glu,Lys,Val,Asp,Trp,Arg,Pro,Ser,Met,Leu,Gln,Leu,Gln,Met,Leu,Leu,Gln,Leu,Gln,Leu,Met,Leu,Arg,Ala,Ser,Glu,Asp	16S,5S,23S,16S,5S,23S,16S,16S,23S,5S,16S,23S,5S,5S,5S,23S,16S,5S,23S,16S,5S	dCTPdeaminase,dGTPase,AbiD,RM_Type_I,RM_Type_IV,RnlAB,Septu,Hna,Hachiman,GAPS2,RosmerTA	1	N/A
Vibrio anguillarum		GCF_000462975.1	NC_022224	circular	988134	44.09	-0.55	RCR-8	Paraia,parbia,CbiA	rpmI,infC,rplT	0.159669		Ser,Leu,Cys,Gly	N/A	Pycsar,Septu	0	N/A
Variovorax paradoxus		GCF_000463015.1	NC_022247	circular	5795261	67.21	0		parB_part,Paraib,Paraib,CbiA,COG1192,Paraib,CbiA,CbiA,CbiA,Paraib,Paraib,COG0206,COG1192,COG1386,COG3640	Ribosomal_S9,Ribosomal_S8,Ribosomal_L10,GrpE,PNPase,rpmI,rsmH,ruvB,era,trmD,rplW,rplE,rplC,rplF,rpsQ,rpsM,rpsP,rpmC,prfA,rpsT,ybeY,rplQ,rplR,rplU,rpmA,ftsY,smpB,ychF,tsf,rplI,rpsR,rpsF,infC,alaS,ileS,leuS,serS,truB,hisS,fmt,pheS,pheT,infB,frr,ksgA,rplL,nusG,rpsO,ffh,secA,secY,rpsL,rpsC,rpsB,rpsD,rpsE,rplS,rpsG,rplT,rplV,rpsJ,rpsS,rplM,rplN,rplO,rplX,rplP,rplA,rplB,dnaG,lepA,rplK,nusA,recA,rpoB,rp…	0	adeF,adeF	Gly,Tyr,Gly,Thr,Trp,Phe,Thr,Leu,Val,His,Pro,Val,Ser,Leu,Gly,Thr,Pro,Gln,Arg,Met,fMet,Arg,Ile,Ala,Ile,Ala,Ile2,Arg,Ser,Ser,Ala,Glu,Asp,Leu,Ser,Leu,Gly,Cys,Leu,Val,Lys,Asn,Pro,Arg,Ala,Lys,Leu	23S,16S,23S,16S	AbiE,RloC,RM_Type_IIG,PfiAT,Retron_XI,pAgo_S1A,Dsr_II	2	N/A
Variovorax paradoxus		GCF_000463015.1	NC_022234	circular	1353255	66.93	-0.28	RIP-18	parbia,Paraia,Paraib,parB_part,COG3640,COG1192	TIGR00928	0.336579	adeF	Lys,Arg,His	N/A	AbiE,PD-T7-1	0	N/A
Vibrio campbellii		GCF_000464435.1	NC_022269	circular	3746887	45.55	0	Rep_trans	parB_part,Paraib,Paraia,COG3640,Paraib,COG1192,COG1192,Paraib,CbiA,COG0206,2ZARU,COG3006	Ribosomal_S9,Ribosomal_S8,Ribosomal_L10,GrpE,PNPase,rpmI,rsmH,ruvB,era,trmD,rplW,rplE,rplC,rplF,rpsQ,rpsM,rpsP,rpmC,prfA,rpsT,ybeY,rplQ,rplR,rplU,rpmA,ftsY,smpB,ychF,tsf,rplI,rpsR,rpsF,infC,alaS,ileS,leuS,serS,truB,hisS,fmt,pheS,pheT,infB,frr,ksgA,rplL,nusG,rpsO,ffh,secA,secY,rpsL,rpsC,rpsB,rpsD,rpsE,rplS,rpsG,rplT,rplV,rpsJ,rpsS,rplM,rplN,rplO,rplX,rplP,rplA,rplB,dnaG,lepA,rplK,nusA,recA,rpoB,rp…	0	FosA8,tet(35),CRP,vanT gene in vanG cluster,rsmA,vanY gene in vanB cluster,Haemophilus influenzae PBP3 conferring resistance to beta-lactam antibiotics,Escherichia coli parE conferring resistance to fluoroquinolones	Tyr,Tyr,Arg,Met,Leu,Gln,Leu,Ile2,Glu,Lys,Val,Asp,Ser,Glu,Lys,Val,Asp,Trp,Thr,Tyr,Gly,Thr,Ile,Ala,Ile,Ala,Gly,fMet,Gly,fMet,Gly,fMet,Gly,fMet,Gly,Gly,Gly,fMet,Tyr,Gly,Thr,Asp,Leu,Ile,Ala,Asp,Ser,Arg,Arg,Arg,Arg,Arg,Arg,Leu,fMet,Cys,Gly,Gly,Asn,Ser,Phe,Thr,Asn,Thr,Asn,Asp,Arg,His,Pro,His,Pro,Ile,Ala,Undet,Trp,Pro,Arg,Ser,Val,Val	5S,23S,16S,5S,23S,16S,16S,23S,5S,16S,23S,5S,16S,23S,5S,16S,23S,5S,16S,23S,5S,16S,23S,5S,16S,23S,5S	AbiQ,dGTPase,RM_Type_I,Menshen	2	N/A
Vibrio campbellii		GCF_000464435.1	NC_022270	circular	2195939	45.26	-0.29	Rep_trans	Paraia,parbia,CbiA,CbiA,COG1192,Paraib	TIGR01039,TIGR01146	0.198003	CARB-25	Glu,Lys,Ala,Val,Ser,Ser,Cys,Leu,Gly,Cys,Leu,Cys,Cys,Gly,Leu,Gly	16S,23S,5S	Lamassu-Mrr,RM_Type_I,RM_Type_I,CAS_Class1-Subtype-I-F,SanaTA,PfiAT	2	cas6f_I_II_III_IV_V_VI_1,cas7f_I-F_1,cas8f_I-F_2,TniQ_I-F_1
Burkholderia pseudomallei		GCF_000494855.1	NC_022659	circular	3997089	67.93	0		parB_part,Paraia,Paraib,Paraib,COG1192,CbiA,CbiA,COG1192,CbiA,CbiA,COG1192,CbiA,COG0206,COG1192,COG1386	Ribosomal_S9,Ribosomal_S8,Ribosomal_L10,GrpE,PNPase,rpmI,rsmH,ruvB,era,trmD,rplW,rplE,rplC,rplF,rpsQ,rpsM,rpsP,rpmC,prfA,rpsT,ybeY,rplQ,rplR,rplU,rpmA,ftsY,smpB,ychF,tsf,rplI,rpsR,rpsF,infC,alaS,ileS,leuS,serS,truB,hisS,fmt,pheS,pheT,infB,frr,ksgA,rplL,nusG,rpsO,ffh,secA,secY,rpsL,rpsC,rpsB,rpsD,rpsE,rplS,rpsG,rplT,rplV,rpsJ,rpsS,rplM,rplN,rplO,rplX,rplP,rplA,rplB,lepA,rplK,nusA,recA,rpoB,rpoA,dn…	0	adeF,vanH gene in vanO cluster,amrB,amrA,qacG	Pro,Arg,Leu,Met,Gln,Lys,Arg,Ala,Ile,Ala,Tyr,Gly,Thr,Trp,Thr,Ile,Ala,Ser,Gly,Gly,Cys,fMet,Ser,Ala,Glu,Asp,Glu,Asp,Leu,Val,Asp,His,fMet,Leu,Leu,Pro,Val,Val,Asn,Asn,Asn,Undet,Thr,Arg,Arg,Ser,Gly,Lys,Pro,Phe,Leu,Ile,Ala,Arg	23S,16S,16S,23S,16S,23S	Shedu,Gabija,RM_Type_III,RM_Type_II,RM_Type_I,Wadjet_I,RosmerTA	3	N/A
Burkholderia pseudomallei		GCF_000494855.1	NC_022658	circular	3340068	68.13	0.2	RIP-18	Paraib,Paraib,parB_part,Paraib,COG1192,COG1192,Paraib	ileS,dnaG,tsaD,TIGR00435,TIGR00593,TIGR00631,TIGR01039	0.297142	Burkholderia pseudomallei Omp38,OXA-59,adeF	Leu,Ile,Ala,Ser,Undet,Cys,Val,Ile2,SeC,Pro	16S,23S	N/A	3	N/A
Agrobacterium pusense		GCF_000499645.1	NC_022535	circular	2844565	59.3	0		parB_part,Paraib,Paraia,Paraib,CbiA,CbiA,COG0206,COG1386,Paraib	Ribosomal_S9,Ribosomal_S8,Ribosomal_L10,GrpE,PNPase,rpmI,rsmH,era,trmD,rplW,rplE,rplC,rplF,rpsQ,rpsM,rpsP,rpmC,rpsT,ybeY,rplQ,rplR,rplU,rpmA,ftsY,smpB,ychF,tsf,rplI,rpsR,rpsF,infC,alaS,ileS,leuS,serS,truB,hisS,fmt,pheS,pheT,infB,frr,ksgA,rplL,nusG,rpsO,ffh,secY,rpsL,rpsC,rpsB,rpsD,rpsE,rplS,rpsG,rplT,rplV,rpsJ,rpsS,rplM,rplN,rplO,rplX,rplP,rplA,rplB,dnaG,lepA,rplK,nusA,recA,rpoB,rpoA,dnaX,cgtA,gm…	0	qacG,adeF	Ile,Ala,fMet,Arg,Gly,Phe,Thr,His,Gln,Pro,Ser,Leu,Asp,Asp,Ser,Glu,Glu,Lys,Lys,Arg,Undet,Arg,Gly,Undet,Ile,Ala,fMet,Ile2,Thr,Tyr,Gly,Trp,fMet,Pro,Cys,Leu,Leu,Val,Pro,Asn,Thr,Leu,Ser	16S,23S,5S,5S,23S,16S	AbiU,PARIS_II,Detocs	0	N/A
Agrobacterium pusense		GCF_000499645.1	NC_022545	linear	2035452	59.29	-0.01	RP-C	partition_RepA,COG1192,Paraib,partition_RepB,COG0206	ruvB,prfA,secA,tilS,TIGR00065,TIGR00084,TIGR00420,TIGR00717	0.191989	adeF,ANT(3'')-IIa	Leu,Undet,Gly,Val,Ser,Ile,Ala,fMet,Ala,Gln,Ile,Ala,fMet,Met	5S,23S,16S,16S,23S,5S	AbiE,RM_Type_IIG	1	N/A
Burkholderia pseudomallei		GCF_000511895.1	NZ_CP004001	circular	4029451	67.8	0		parB_part,Paraia,Paraib,Paraib,Paraib,COG1192,CbiA,CbiA,COG1192,CbiA,COG1192,CbiA,COG0206,COG1192,COG1192,COG1386	Ribosomal_S9,Ribosomal_S8,Ribosomal_L10,GrpE,PNPase,rpmI,rsmH,ruvB,era,trmD,rplW,rplE,rplC,rplF,rpsQ,rpsM,rpsP,rpmC,prfA,rpsT,ybeY,rplQ,rplR,rplU,rpmA,ftsY,smpB,ychF,tsf,rplI,rpsR,rpsF,infC,alaS,ileS,leuS,serS,truB,hisS,fmt,pheS,pheT,infB,frr,ksgA,rplL,nusG,rpsO,ffh,secA,secY,rpsL,rpsC,rpsB,rpsD,rpsE,rplS,rpsG,rplT,rplV,rpsJ,rpsS,rplM,rplN,rplO,rplX,rplP,rplA,rplB,lepA,rplK,nusA,recA,rpoB,rpoA,dn…	0	vanH gene in vanO cluster,amrB,amrA,qacG,adeF	Ser,Gly,Gly,Cys,fMet,Ser,Ala,Glu,Asp,Glu,Asp,Leu,Val,Asp,His,fMet,Leu,Leu,Pro,Pro,Arg,Leu,Met,Gln,Lys,Arg,Ala,Ile,Ala,Tyr,Gly,Thr,Trp,Thr,Ile,Ala,Pro,Phe,Leu,Ile,Ala,Arg,Val,Val,Asn,Asn,Undet,Thr,Arg,Arg,Ser,Gly,Lys	23S,16S,16S,23S,16S,23S	AbiE,Gabija,Lamassu-Cap4_nuclease,RM_Type_III,RM_Type_I,PD-T4-1,Wadjet_I	2	N/A
Burkholderia pseudomallei		GCF_000511895.1	NZ_CP004002	circular	3361913	68.11	0.31	RIP-18	Paraib,parB_part,Paraib,COG1192,COG1192,Paraib	ileS,dnaG,tsaD,TIGR00593,TIGR00631,TIGR01039	0.269253	adeF,Burkholderia pseudomallei Omp38,OXA-59	Ile,Ala,Ser,Pro,Cys,Val,Ile2,SeC,SeC,Leu	16S,23S	Shedu,CBASS_I	3	N/A
Burkholderia pseudomallei		GCF_000511915.1	NZ_CP004003	circular	4067895	67.82	0	RepC	parB_part,Paraia,Paraib,Paraib,COG1192,CbiA,CbiA,COG1192,CbiA,COG1192,CbiA,COG0206,Paraib,COG1386	Ribosomal_S9,Ribosomal_S8,Ribosomal_L10,GrpE,PNPase,rpmI,rsmH,ruvB,era,trmD,rplW,rplE,rplC,rplF,rpsQ,rpsM,rpsP,rpmC,prfA,rpsT,ybeY,rplQ,rplR,rplU,rpmA,ftsY,smpB,ychF,tsf,rplI,rpsR,rpsF,infC,alaS,ileS,leuS,serS,truB,hisS,fmt,pheS,pheT,infB,frr,ksgA,rplL,nusG,rpsO,ffh,secA,secY,rpsL,rpsC,rpsB,rpsD,rpsE,rplS,rpsG,rplT,rplV,rpsJ,rpsS,rplM,rplN,rplO,rplX,rplP,rplA,rplB,lepA,rplK,nusA,recA,rpoB,rpoA,dn…	0	adeF,vanH gene in vanO cluster,amrB,amrA,qacG	Pro,Pro,Arg,Leu,Leu,Met,Gln,Lys,Arg,Ala,Ile,Ala,Tyr,Gly,Thr,Trp,Thr,Ile,Ala,Ser,Gly,Gly,Cys,fMet,Ser,Ala,Glu,Asp,Glu,Asp,Leu,Val,Asp,His,fMet,Leu,Leu,Pro,Val,Val,Asn,Asn,Undet,Thr,Arg,Arg,Ser,Gly,Lys,Pro,Phe,Leu,Ile,Ala,Arg,Arg	23S,16S,16S,23S,16S,23S	RM_Type_I,RM_Type_IV,RM_Type_III,CBASS_I	2	N/A
Burkholderia pseudomallei		GCF_000511915.1	NZ_CP004004	circular	3245956	68.34	0.52	RIP-18	Paraib,parB_part,Paraib,COG1192,COG1192,Paraib	ileS,dnaG,tsaD,TIGR00593,TIGR00631,TIGR01039	0.266233	OXA-59,Burkholderia pseudomallei Omp38,adeF	Val,Ile2,SeC,Leu,Ile,Ala,Ser,Pro,Cys	23S,16S	Shedu,CBASS_I	2	N/A
Burkholderia pseudomallei		GCF_000520895.1	NZ_CP004023	circular	4067942	67.82	0	RepC	parB_part,Paraia,Paraib,Paraib,COG1192,CbiA,CbiA,COG1192,CbiA,COG1192,CbiA,COG0206,COG1192,COG1386	Ribosomal_S9,Ribosomal_S8,Ribosomal_L10,GrpE,PNPase,rpmI,rsmH,ruvB,era,trmD,rplW,rplE,rplC,rplF,rpsQ,rpsM,rpsP,rpmC,prfA,rpsT,ybeY,rplQ,rplR,rplU,rpmA,ftsY,smpB,ychF,tsf,rplI,rpsR,rpsF,infC,alaS,ileS,leuS,serS,truB,hisS,fmt,pheS,pheT,infB,frr,ksgA,rplL,nusG,rpsO,ffh,secA,secY,rpsL,rpsC,rpsB,rpsD,rpsE,rplS,rpsG,rplT,rplV,rpsJ,rpsS,rplM,rplN,rplO,rplX,rplP,rplA,rplB,lepA,rplK,nusA,recA,rpoB,rpoA,dn…	0	vanH gene in vanO cluster,amrB,amrA,qacG,adeF	Ala,Ile,Ala,Tyr,Gly,Thr,Trp,Thr,Ile,Ala,Ser,Gly,Gly,Cys,fMet,Ser,Ala,Glu,Asp,Glu,Asp,Leu,Val,Asp,His,fMet,Leu,Leu,Pro,Pro,Pro,Arg,Leu,Leu,Met,Gln,Lys,Arg,Phe,Leu,Ile,Ala,Arg,Arg,Val,Val,Asn,Asn,Undet,Thr,Arg,Arg,Ser,Gly,Lys,Pro	16S,23S,16S,23S,23S,16S	RM_Type_I,RM_Type_IV,RM_Type_III,CBASS_I	2	N/A
Burkholderia pseudomallei		GCF_000520895.1	NZ_CP004024	circular	3248143	68.33	0.51	RIP-18	Paraib,parB_part,Paraib,COG1192,COG1192,Paraib	ileS,dnaG,tsaD,TIGR00593,TIGR00631,TIGR01039	0.266421	OXA-59,Burkholderia pseudomallei Omp38,adeF	Val,Ile2,SeC,Leu,Ile,Ala,Ser,Pro,Cys	23S,16S	Shedu,CBASS_I	4	N/A
Burkholderia pseudomallei		GCF_000521645.1	NZ_CP004042	circular	4067985	67.82	0	RepC	parB_part,Paraia,Paraib,Paraib,COG1192,CbiA,CbiA,COG1192,CbiA,COG1192,CbiA,COG0206,COG1192,COG1386	Ribosomal_S9,Ribosomal_S8,Ribosomal_L10,GrpE,PNPase,rpmI,rsmH,ruvB,era,trmD,rplW,rplE,rplC,rplF,rpsQ,rpsM,rpsP,rpmC,prfA,rpsT,ybeY,rplQ,rplR,rplU,rpmA,ftsY,smpB,ychF,tsf,rplI,rpsR,rpsF,infC,alaS,ileS,leuS,serS,truB,hisS,fmt,pheS,pheT,infB,frr,ksgA,rplL,nusG,rpsO,ffh,secA,secY,rpsL,rpsC,rpsB,rpsD,rpsE,rplS,rpsG,rplT,rplV,rpsJ,rpsS,rplM,rplN,rplO,rplX,rplP,rplA,rplB,lepA,rplK,nusA,recA,rpoB,rpoA,dn…	0	vanH gene in vanO cluster,amrB,amrA,qacG,adeF	Arg,Ala,Ile,Ala,Tyr,Gly,Thr,Trp,Thr,Ile,Ala,Ser,Gly,Gly,Cys,fMet,Ser,Ala,Glu,Asp,Glu,Asp,Leu,Val,Asp,His,fMet,Leu,Leu,Pro,Pro,Pro,Arg,Leu,Leu,Met,Gln,Lys,Phe,Leu,Ile,Ala,Arg,Arg,Val,Val,Asn,Asn,Undet,Thr,Arg,Arg,Ser,Gly,Lys,Pro	16S,23S,16S,23S,23S,16S	RM_Type_I,RM_Type_IV,RM_Type_III,CBASS_I	2	N/A
Burkholderia pseudomallei		GCF_000521645.1	NZ_CP004043	circular	3245118	68.34	0.52	RIP-18	Paraib,parB_part,Paraib,COG1192,COG1192,Paraib	ileS,dnaG,tsaD,TIGR00593,TIGR00631,TIGR01039	0.269043	adeF,Burkholderia pseudomallei Omp38,OXA-59	Ile,Ala,Ser,Pro,Cys,Val,Ile2,SeC,Leu	16S,23S	Shedu,CBASS_I	4	N/A
Paraburkholderia caribensis		GCF_000522545.2	NZ_CP012746	circular	3575012	63.25	0		parB_part,Paraia,Paraib,CbiA,Paraib,CbiA,CbiA,Paraib,COG1192,COG1192,COG0206,Paraib,COG1386	Ribosomal_S9,Ribosomal_S8,Ribosomal_L10,GrpE,PNPase,rpmI,rsmH,ruvB,era,trmD,rplW,rplE,rplC,rplF,rpsQ,rpsM,rpsP,rpmC,prfA,rpsT,ybeY,rplQ,rplR,rplU,rpmA,ftsY,smpB,ychF,tsf,rplI,rpsR,rpsF,infC,alaS,ileS,leuS,serS,truB,hisS,fmt,pheS,pheT,infB,frr,ksgA,rplL,nusG,rpsO,ffh,secA,secY,rpsL,rpsC,rpsB,rpsD,rpsE,rplS,rpsG,rplT,rplV,rpsJ,rpsS,rplM,rplN,rplO,rplX,rplP,rplA,rplB,lepA,rplK,nusA,recA,rpoB,rpoA,dn…	0	adeF,adeF,vanH gene in vanO cluster,qacG,adeF	Gly,Leu,Met,Gln,Lys,Arg,Ile,Ala,Tyr,Gly,Thr,Trp,Thr,Ile,Ala,Leu,Ile,Ala,Ser,His,Leu,Val,Asp,fMet,Pro,Val,Asn,Asn,Undet,Thr,Arg,Arg,Ser,Gly,Gly,Cys,Arg,Val,Pro,Undet,Ser,Ala,Glu,Asp,Glu,Asp,Ile,Ala,fMet,Leu,Leu,Arg,Lys,Pro,Phe,Ala,Ser	16S,23S,16S,23S,16S,23S,23S,16S	Retron_IV,Wadjet_I,Shango,PD-T7-3	5	N/A
Paraburkholderia caribensis		GCF_000522545.2	NZ_CP012748	circular	2555069	62.41	-0.84	RIP-18	parbia,Paraia,Paraib,RepB,RepB,RepB,RepB,CbiA	TIGR00435	0.393446	adeF	Leu	N/A	N/A	3	N/A
Burkholderia thailandensis		GCF_000567905.1	NZ_CP004089	circular	3827433	67.44	0	RepC	parB_part,Paraib,Paraia,Paraib,COG1192,COG1192,CbiA,CbiA,COG1192,CbiA,COG1192,COG1192,CbiA,COG0206,COG1192,COG1386	Ribosomal_S9,Ribosomal_S8,Ribosomal_L10,GrpE,PNPase,rpmI,rsmH,ruvB,era,trmD,rplW,rplE,rplC,rplF,rpsQ,rpsM,rpsP,rpmC,prfA,rpsT,ybeY,rplQ,rplR,rplU,rpmA,ftsY,smpB,ychF,tsf,rplI,rpsR,rpsF,infC,alaS,ileS,leuS,serS,truB,hisS,fmt,pheS,pheT,infB,frr,ksgA,rplL,nusG,rpsO,ffh,secA,secY,rpsL,rpsC,rpsB,rpsD,rpsE,rplS,rpsG,rplT,rplV,rpsJ,rpsS,rplM,rplN,rplO,rplX,rplP,rplA,rplB,lepA,rplK,nusA,recA,rpoB,rpoA,dn…	0	vanH gene in vanO cluster,amrB,amrA,qacG,adeF	Lys,Arg,Ala,Ile,Ala,Tyr,Gly,Thr,Trp,Thr,Ile,Ala,Ser,Gly,Gly,Cys,fMet,Ser,Ala,Glu,Asp,Glu,Asp,Leu,Val,Asp,His,fMet,Leu,Leu,Pro,Pro,Arg,Leu,Met,Gln,Leu,Ile,Ala,Arg,Arg,Val,Val,Asn,Asn,Undet,Thr,Arg,Arg,Ser,Gly,Lys,Pro,Phe	16S,23S,16S,23S,23S,16S	AbiJ,AbiE,Rst_HelicaseDUF2290,Gabija,RM_Type_III,RM_Type_I,RM_Type_II,RM_Type_I,PD-T7-2	0	N/A
Burkholderia thailandensis		GCF_000567905.1	NZ_CP004090	circular	2940942	68.23	0.79	RIP-18	Paraib,Paraib,parB_part,Paraib,COG1192,COG1192,Paraib	dnaG,tsaD,TIGR00459,TIGR00593,TIGR00631,TIGR01039	0.278048	Burkholderia pseudomallei Omp38,adeF,OXA-42	Ile2,SeC,Leu,Val,Ile,Ala,Ser	23S,16S	N/A	4	N/A
Burkholderia thailandensis		GCF_000567925.1	NZ_CP004097	circular	3662415	67.14	0	RCR-16	parB_part,Paraib,Paraia,Paraib,COG1192,parB_part,ParBc,CbiA,COG1192,CbiA,COG1192,CbiA,COG0206,COG1192,COG1386	Ribosomal_S9,Ribosomal_S8,Ribosomal_L10,GrpE,PNPase,rpmI,rsmH,ruvB,era,trmD,rplW,rplE,rplC,rplF,rpsQ,rpsM,rpsP,rpmC,prfA,rpsT,ybeY,rplQ,rplR,rplU,rpmA,ftsY,smpB,ychF,tsf,rplI,rpsR,rpsF,infC,alaS,ileS,leuS,serS,truB,hisS,fmt,pheS,pheT,infB,frr,ksgA,rplL,nusG,rpsO,ffh,secA,secY,rpsL,rpsC,rpsB,rpsD,rpsE,rplS,rpsG,rplT,rplV,rpsJ,rpsS,rplM,rplN,rplO,rplX,rplP,rplA,rplB,lepA,rplK,nusA,recA,rpoB,rpoA,dn…	0	adeF,qacG,vanH gene in vanO cluster	Phe,Leu,Ile,Ala,Arg,Arg,Val,Val,Asn,Asn,Undet,Thr,Arg,Arg,Ser,Gly,Lys,Pro,Arg,Ser,Ala,Ala,Ile,Ala,Tyr,Gly,Thr,Trp,Thr,Ile,Ala,Ser,Gly,Gly,Cys,fMet,Ser,Ala,Glu,Asp,Glu,Asp,Leu,Val,Asp,His,fMet,Leu,Leu,Pro,Pro,Arg,Met,Gln,Lys,Undet	16S,23S,23S,16S,23S,16S	Rst_HelicaseDUF2290,Gabija,RM_Type_III,RM_Type_I,Azaca,BREX_II	2	N/A
Burkholderia thailandensis		GCF_000567925.1	NZ_CP004098	circular	2914718	68.07	0.93	RIP-18	Paraib,Paraib,parB_part,Paraib,COG1192,COG1192,Paraib	dnaG,tsaD,TIGR00593,TIGR00631,TIGR01039	0.292689	OXA-42,Burkholderia pseudomallei Omp38,adeF	Val,Ile2,SeC,Leu,Ile,Ala,Ser	23S,16S	N/A	1	N/A
Burkholderia thailandensis		GCF_000567945.1	NZ_CP004117	circular	3799595	67.34	0	RepA_C,RCR-16,RCR-8	parB_part,Paraib,Paraia,Paraib,COG1192,CbiA,COG1192,CbiA,COG1192,COG1192,CbiA,COG0206,COG1192,COG1386	Ribosomal_S9,Ribosomal_S8,Ribosomal_L10,GrpE,PNPase,rpmI,rsmH,ruvB,era,trmD,rplW,rplE,rplC,rplF,rpsQ,rpsM,rpsP,rpmC,prfA,rpsT,ybeY,rplQ,rplR,rplU,rpmA,ftsY,smpB,ychF,tsf,rplI,rpsR,rpsF,infC,alaS,ileS,leuS,serS,truB,hisS,fmt,pheS,pheT,infB,frr,ksgA,rplL,nusG,rpsO,ffh,secA,secY,rpsL,rpsC,rpsB,rpsD,rpsE,rplS,rpsG,rplT,rplV,rpsJ,rpsS,rplM,rplN,rplO,rplX,rplP,rplA,rplB,lepA,rplK,nusA,recA,rpoB,rpoA,dn…	0	amrB,amrA,qacG,adeF,vanH gene in vanO cluster	Gly,Gly,Cys,fMet,Ser,Ala,Glu,Asp,Glu,Asp,Leu,Val,Asp,His,fMet,Leu,Leu,Pro,Pro,Met,Met,Gln,Lys,Ala,Undet,Ile,Ala,Tyr,Gly,Thr,Trp,Thr,Ile,Ala,Ser,Thr,Arg,Arg,Ser,Gly,Lys,Pro,Arg,Ser,Phe,Arg,Leu,Ile,Ala,Arg,Arg,Val,Val,Asn,Asn,Undet	23S,16S,16S,23S,16S,23S	Lamassu-Mrr,Kiwa,RM_Type_II,RM_Type_III,RosmerTA	1	N/A
Burkholderia thailandensis		GCF_000567945.1	NZ_CP004118	circular	2852101	68.16	0.82	RIP-18	Paraib,parB_part,Paraib,COG1192,COG0206,COG1192,Paraib	dnaG,tsaD,TIGR00593,TIGR00631,TIGR01039	0.281686	Burkholderia pseudomallei Omp38,adeF,OXA-42	Leu,Val,Ile2,SeC,Ile,Ala,Ser	23S,16S	N/A	1	N/A
Burkholderia pseudomallei		GCF_000583835.1	NZ_CP004368	circular	4059501	67.82	0		parB_part,Paraia,Paraib,Paraib,COG1192,CbiA,CbiA,COG1192,CbiA,COG1192,CbiA,COG0206,COG1192,COG1386	Ribosomal_S9,Ribosomal_S8,Ribosomal_L10,GrpE,PNPase,rpmI,rsmH,ruvB,era,trmD,rplW,rplE,rplC,rplF,rpsQ,rpsM,rpsP,rpmC,prfA,rpsT,ybeY,rplQ,rplR,rplU,rpmA,ftsY,smpB,ychF,tsf,rplI,rpsR,rpsF,infC,alaS,ileS,leuS,serS,truB,hisS,fmt,pheS,pheT,infB,frr,ksgA,rplL,nusG,rpsO,ffh,secA,secY,rpsL,rpsC,rpsB,rpsD,rpsE,rplS,rpsG,rplT,rplV,rpsJ,rpsS,rplM,rplN,rplO,rplX,rplP,rplA,rplB,lepA,rplK,nusA,recA,rpoB,rpoA,dn…	0	vanH gene in vanO cluster,amrB,amrA,qacG,adeF	Lys,Arg,Ala,Ala,Ile,Ala,Tyr,Gly,Thr,Trp,Thr,Ile,Ala,Ser,Gly,Gly,Cys,Cys,fMet,Ser,Ala,Glu,Asp,Glu,Asp,Leu,Val,Asp,His,fMet,Leu,Leu,Pro,Pro,Arg,Leu,Met,Gln,Leu,Ile,Ala,Arg,Val,Val,Asn,Asn,Undet,Thr,Arg,Arg,Ser,Gly,Lys,Pro,Phe	16S,23S,16S,23S,23S,16S	RloC,RM_Type_III,RM_Type_IIG,Wadjet_I	2	N/A
Burkholderia pseudomallei		GCF_000583835.1	NZ_CP004369	circular	3391010	67.97	0.15	RIP-18	Paraib,COG1192,parB_part,Paraib,COG1192,Paraib	ileS,dnaG,tsaD,TIGR00435,TIGR00593,TIGR00631,TIGR01039	0.288276	OXA-59,adeF,Burkholderia pseudomallei Omp38	Ile,Ala,Ser,Pro,Cys,Leu,Val,Ile2,SeC	16S,23S	N/A	2	N/A
Brucella ceti		GCF_000590795.1	NC_022905	circular	2117718	57.16	0	RepL	parB_part,Paraib,COG1192,CbiA,CbiA,COG0206,COG1386	Ribosomal_S9,Ribosomal_S8,Ribosomal_L10,GrpE,PNPase,rpmI,rsmH,ruvB,era,trmD,rplW,rplE,rplC,rplF,rpsQ,rpsM,rpsP,rpmC,prfA,rpsT,ybeY,rplQ,rplR,rplU,rpmA,ftsY,smpB,ychF,tsf,rplI,rpsR,rpsF,infC,alaS,leuS,serS,truB,pheS,pheT,infB,frr,ksgA,rplL,nusG,rpsO,ffh,secA,secY,rpsL,rpsC,rpsB,rpsD,rpsE,rplS,rpsG,rplT,rplV,rpsJ,rpsS,rplM,rplN,rplO,rplX,rplP,rplA,rplB,dnaG,rplK,nusA,recA,rpoB,rpoA,dnaX,tilS,cgtA,g…	0	qacG,adeF	Ala,Ile,Ala,fMet,Ile,Ala,fMet,His,Ile2,Tyr,Gly,Trp,Gly,Val,Thr,Val,Pro,Ser,Arg,Phe,Ala,Pro,Thr,Gln,Pro,Arg,Asp,Leu,Arg,Leu,Leu,Leu,Glu,Lys,Met,Gln,Glu,Ser,Leu,Arg	16S,23S,5S,16S,23S,5S	AbiH	1	N/A
Brucella ceti		GCF_000590795.1	NC_022906	circular	1160316	57.35	0.19	RP-C	partition_RepA,Paraib,partition_RepB	ileS,hisS,fmt,lepA,TIGR00083,TIGR00095,TIGR00250,TIGR00580,TIGR00643,TIGR01302,TIGR01394	0.2195	Brucella suis mprF,FosXCC,adeF	Val,Ile,Ala,fMet,Asn,Lys,Ser,Asp,Cys,Thr,Gly,Gly,Leu,Ser	16S,23S,5S	RM_Type_I	2	N/A
Brucella ceti		GCF_000590815.1	NC_022907	circular	2117507	57.15	0	RepL	parB_part,Paraib,COG1192,CbiA,CbiA,CbiA,COG0206,COG1386	Ribosomal_S9,Ribosomal_S8,Ribosomal_L10,GrpE,PNPase,rpmI,rsmH,ruvB,era,trmD,rplE,rplE,rplC,rplF,rpsQ,rpsM,rpsP,rpmC,prfA,rpsT,ybeY,rplQ,rplR,rplU,rpmA,ftsY,smpB,ychF,TIGR02075,rplI,rpsR,rpsF,infC,alaS,leuS,serS,truB,pheS,pheT,infB,frr,rplL,nusG,rpsO,secA,secY,rpsL,rpsC,rpsB,rpsB,rpsD,rpsE,rplS,rpsG,rplT,rplV,rpsJ,rpsS,rplM,rplN,rplO,rplX,rplP,rplA,rplB,dnaG,rplK,nusA,recA,rpoB,rpoA,dnaX,tilS,cgtA…	0	qacG	Ala,Ile,Ala,fMet,Ile,Ala,fMet,His,Ile2,Tyr,Gly,Trp,Gly,Val,Thr,Val,Pro,Ser,Arg,Phe,Ala,Pro,Thr,Gln,Pro,Arg,Asp,Leu,Arg,Leu,Leu,Leu,Glu,Lys,Met,Gln,Glu,Ser,Leu,Arg	16S,23S,5S,16S,23S,5S	AbiH	1	N/A
Brucella ceti		GCF_000590815.1	NC_022908	circular	1160038	57.34	0.19	RP-C	partition_RepA,Paraib,partition_RepB	ileS,fmt,TIGR00083,TIGR00095,TIGR00250,TIGR00580,TIGR01302	0.217912	FosXCC	Val,Ile,Ala,fMet,Asn,Lys,Ser,Asp,Cys,Thr,Gly,Gly,Leu,Ser	16S,23S,5S	RM_Type_I	0	N/A
Brucella suis		GCF_000600055.1	NZ_CP006961	circular	2107842	57.21	0		parB_part,Paraib,COG1192,CbiA,CbiA,COG0206,COG1386	Ribosomal_S9,Ribosomal_S8,Ribosomal_L10,GrpE,PNPase,rpmI,rsmH,ruvB,era,trmD,rplW,rplE,rplC,rplF,rpsQ,rpsM,rpsP,rpmC,prfA,rpsT,ybeY,rplQ,rplR,rplU,rpmA,ftsY,smpB,ychF,tsf,rplI,rpsR,rpsF,infC,alaS,leuS,serS,truB,pheS,pheT,infB,frr,ksgA,rplL,nusG,rpsO,ffh,secA,secY,rpsL,rpsC,rpsB,rpsD,rpsE,rplS,rpsG,rplT,rplV,rpsJ,rpsS,rplM,rplN,rplO,rplX,rplP,rplA,rplB,dnaG,rplK,nusA,recA,rpoB,rpoA,dnaX,tilS,cgtA,g…	0	adeF,qacG	Pro,Thr,Gln,Pro,Arg,Asp,Leu,Arg,Leu,Leu,Leu,Glu,Glu,Lys,Met,Gln,Glu,Ser,Leu,Arg,Ala,Ile,Ala,fMet,Ile,Ala,fMet,His,Ile2,Tyr,Gly,Trp,Gly,Val,Thr,Val,Pro,Ser,Arg,Phe,Ala	5S,23S,16S,5S,23S,16S	N/A	0	N/A
Brucella suis		GCF_000600055.1	NZ_CP006962	circular	1207433	57.32	0.11	RP-C,RIP-2	partition_RepA,Paraib,partition_RepB	ileS,hisS,fmt,lepA,TIGR00083,TIGR00095,TIGR00250,TIGR00580,TIGR00643,TIGR01302,TIGR01394	0.220468	adeF,FosXCC,Brucella suis mprF	Cys,Thr,Gly,Gly,Leu,Ser,Ile,Ala,fMet,Asn,Lys,Ser,Asp,Val	5S,23S,16S	RM_Type_I	1	N/A
Azospirillum argentinense		GCF_000632475.1	NZ_CP007793	circular	3064393	68.44	0	RepA_C	parB_part,Paraib,Paraib,Paraib,Paraib,COG1192,RepB,RepB,ParBc,CbiA,CbiA,COG0206,COG1192,COG1192	Ribosomal_S9,Ribosomal_S8,Ribosomal_L10,GrpE,PNPase,rpmI,rsmH,ruvB,trmD,rplW,rplE,rplC,rplF,rpsQ,rpsM,rpsP,rpmC,rpsT,ybeY,rplQ,rplR,rplU,rpmA,ftsY,smpB,tsf,rplI,rpsR,rpsF,infC,alaS,ileS,leuS,truB,hisS,fmt,pheS,pheT,infB,frr,rplL,nusG,rpsO,ffh,secA,secY,rpsL,rpsC,rpsB,rpsD,rpsE,rplS,rpsG,rplT,rplV,rpsJ,rpsS,rplM,rplN,rplO,rplX,rplP,rplA,rplB,dnaG,lepA,rplK,nusA,recA,rpoB,rpoA,dnaX,tilS,cgtA,engA,t…	0		Arg,Ser,Tyr,Gly,Trp,Lys,Lys,Ile2,Glu,Glu,Val,Val,Pro,Pro,Arg,Tyr,Gly,Arg,Ile,Ala,Gly,Ser,Leu,Val,Met,His,His,Leu,Val,Asp,Glu,Ile,Ala,Cys,Asn,Thr,Arg,Thr,Pro,Pro,Leu,Ala,Thr,Ala	5S,23S,16S,5S,23S,16S	Rst_HelicaseDUF2290,RM_Type_I,BREX_III,Tiamat,PD-T7-3	1	N/A
Azospirillum argentinense		GCF_000632475.1	NZ_CP007794	circular	1901707	68.44	0	RepA_C,RCR-4	Paraib,Paraib,parB_part,CbiA,COG3640,Paraib,COG1386	GrpE,era,prfA,serS,ksgA,gmk,TIGR00194,TIGR00250,TIGR00456,TIGR00459,TIGR00631,TIGR00663,TIGR01059,TIGR01063,TIGR01302,TIGR01510,TIGR02191,TIGR02350	0.0880758		Ile,Ala,fMet,Undet,Lys,Gln,Gln,Thr,Ala,Asp,Val,Gln,Leu,Ala,Asn,Asp,Gly,Leu,Ile,Ala,Phe,Ser,Ser,Leu,Ile,Ala,fMet	5S,23S,16S,16S,23S,5S,23S,16S,5S,23S,16S	CAS_Class1-Subtype-I-C	0	cas8c_I-C_2,cas5_I-C_11
Azospirillum argentinense		GCF_000632475.1	NZ_CP007797	circular	641573	69.21	0.77	RIP-19	parB_part,Paraia,COG1192	ychF,TIGR00593	0.18138	Pseudomonas aeruginosa soxR	Leu,Ala,Leu,Asn,Asp,Gly,Phe,Ile,Ala,Ile,Ala,Arg	5S,23S,16S,5S,23S,16S	N/A	0	N/A
Brucella canis		GCF_000691585.1	NZ_CP007629	circular	2106955	57.21	0		parB_part,Paraib,COG1192,CbiA,CbiA,COG0206,COG1386	Ribosomal_S9,Ribosomal_S8,Ribosomal_L10,GrpE,PNPase,rpmI,rsmH,ruvB,era,trmD,rplW,rplE,rplC,rplF,rpsQ,rpsM,rpsP,rpmC,prfA,rpsT,ybeY,rplQ,rplR,rplU,rpmA,ftsY,smpB,ychF,tsf,rplI,rpsR,rpsF,infC,alaS,leuS,serS,truB,pheS,pheT,infB,frr,ksgA,rplL,nusG,rpsO,ffh,secA,secY,rpsL,rpsC,rpsB,rpsD,rpsE,rplS,rpsG,rplT,rplV,rpsJ,rpsS,rplM,rplN,rplO,rplX,rplP,rplA,rplB,dnaG,rplK,nusA,recA,rpoB,rpoA,dnaX,tilS,cgtA,g…	0	adeF,qacG	Pro,Thr,Gln,Pro,Arg,Asp,Leu,Arg,Leu,Leu,Leu,Glu,Glu,Lys,Met,Gln,Glu,Ser,Leu,Arg,Ala,Ile,Ala,fMet,Ile,Ala,fMet,His,Ile2,Tyr,Gly,Trp,Gly,Val,Thr,Val,Pro,Ser,Arg,Phe,Ala	5S,23S,16S,5S,23S,16S	N/A	1	N/A
Brucella canis		GCF_000691585.1	NZ_CP007630	circular	1203360	57.32	0.11	RP-C,RIP-2	partition_RepA,Paraib,partition_RepB	ileS,hisS,fmt,lepA,TIGR00083,TIGR00095,TIGR00250,TIGR00580,TIGR00643,TIGR01302,TIGR01394	0.219059	adeF,FosXCC,Brucella suis mprF	Cys,Thr,Gly,Gly,Leu,Ser,Ile,Ala,fMet,Asn,Lys,Ser,Asp,Val	5S,23S,16S	RM_Type_I	1	N/A
Brucella suis		GCF_000698245.1	NZ_CP007691	circular	1926480	57.12	0		parB_part,Paraib,COG1192,CbiA,CbiA,COG0206,COG1386	Ribosomal_S9,Ribosomal_S8,Ribosomal_L10,GrpE,PNPase,rpmI,rsmH,era,trmD,rplW,rplE,rplC,rplF,rpsQ,rpsM,rpmC,prfA,rpsT,ybeY,rplQ,rplR,ftsY,smpB,ychF,tsf,rplI,rpsR,rpsF,infC,alaS,serS,truB,pheS,pheT,infB,frr,ksgA,rplL,nusG,rpsO,secA,secY,rpsL,rpsC,rpsB,rpsD,rpsE,rplS,rpsG,rplT,rplV,rpsJ,rpsS,rplM,rplN,rplO,rplX,rplP,rplA,rplB,dnaG,rplK,nusA,recA,rpoB,rpoA,dnaX,gmk,engA,tsaD,rplD,TIGR00020,TIGR00054,T…	0	adeF,qacG	Pro,Thr,Tyr,Gly,Trp,Gly,Val,Thr,Val,Pro,Ser,Lys,Met,Gln,Leu,Arg,Ala,Ile,Ala,fMet,His,Ile2,Gln,Pro,Arg,Asp,Leu,Arg,Leu,Leu,Leu,Glu,Arg,Phe,Ala	5S,23S,16S	AbiH	0	N/A
Brucella suis		GCF_000698245.1	NZ_CP007692	circular	1398285	57.34	0.22	RP-C,RIP-2	partition_RepA,Paraib,partition_RepB	ruvB,rpsP,rplU,rpmA,ileS,leuS,hisS,fmt,ffh,lepA,tilS,cgtA,TIGR00083,TIGR00084,TIGR00090,TIGR00095,TIGR00250,TIGR00580,TIGR00643,TIGR01039,TIGR01146,TIGR01302,TIGR01394	0.194151	adeF,FosXCC,Brucella suis mprF	Cys,Thr,Gly,Gly,Leu,Ser,Glu,Ser,Ile,Ala,fMet,Ile,Ala,fMet,Asn,Lys,Ser,Asp,Val	5S,23S,16S,5S,23S,16S	RM_Type_I	1	N/A
Brucella suis		GCF_000698285.1	NZ_CP007693	circular	1926716	57.12	0		parB_part,Paraib,COG1192,CbiA,CbiA,COG0206,COG1386	Ribosomal_S9,Ribosomal_S8,Ribosomal_L10,GrpE,PNPase,rpmI,rsmH,era,trmD,rplW,rplE,rplC,rplF,rpsQ,rpsM,rpmC,prfA,rpsT,ybeY,rplQ,rplR,ftsY,smpB,ychF,tsf,rplI,rpsR,rpsF,infC,alaS,serS,truB,pheS,pheT,infB,frr,ksgA,rplL,nusG,rpsO,secA,secY,rpsL,rpsC,rpsB,rpsD,rpsE,rplS,rpsG,rplT,rplV,rpsJ,rpsS,rplM,rplN,rplO,rplX,rplP,rplA,rplB,dnaG,rplK,nusA,recA,rpoB,rpoA,dnaX,gmk,engA,tsaD,rplD,TIGR00020,TIGR00054,T…	0	adeF,qacG	Pro,Thr,Tyr,Gly,Trp,Gly,Val,Thr,Val,Pro,Ser,Lys,Met,Gln,Leu,Arg,Ala,Ile,Ala,fMet,His,Ile2,Gln,Pro,Arg,Asp,Leu,Arg,Leu,Leu,Leu,Glu,Arg,Phe,Ala	5S,23S,16S	AbiH	0	N/A
Brucella suis		GCF_000698285.1	NZ_CP007694	circular	1398326	57.34	0.22	RP-C,RIP-2	partition_RepA,Paraib,partition_RepB	ruvB,rpsP,rplU,rpmA,ileS,leuS,hisS,fmt,ffh,lepA,tilS,cgtA,TIGR00083,TIGR00084,TIGR00090,TIGR00095,TIGR00250,TIGR00580,TIGR00643,TIGR01039,TIGR01146,TIGR01302,TIGR01394	0.193162	adeF,FosXCC,Brucella suis mprF	Cys,Thr,Gly,Gly,Leu,Ser,Glu,Ser,Ile,Ala,fMet,Ile,Ala,fMet,Asn,Lys,Ser,Asp,Val	5S,23S,16S,5S,23S,16S	RM_Type_I	1	N/A
Brucella suis		GCF_000698325.1	NZ_CP007697	circular	1927594	57.12	0		parB_part,Paraib,COG1192,CbiA,CbiA,COG0206,COG1386	Ribosomal_S9,Ribosomal_S8,Ribosomal_L10,GrpE,PNPase,rpmI,rsmH,era,trmD,rplW,rplE,rplC,rplF,rpsQ,rpsM,rpmC,prfA,rpsT,ybeY,rplQ,rplR,ftsY,smpB,ychF,tsf,rplI,rpsR,rpsF,infC,alaS,serS,truB,pheS,pheT,infB,frr,ksgA,rplL,nusG,rpsO,secA,secY,rpsL,rpsC,rpsB,rpsD,rpsE,rplS,rpsG,rplT,rplV,rpsJ,rpsS,rplM,rplN,rplO,rplX,rplP,rplA,rplB,dnaG,rplK,nusA,recA,rpoB,rpoA,dnaX,gmk,engA,tsaD,rplD,TIGR00020,TIGR00054,T…	0	adeF,qacG	Pro,Thr,Gln,Pro,Arg,Asp,Leu,Arg,Leu,Leu,Leu,Glu,Lys,Met,Gln,Leu,Arg,Ala,Ile,Ala,fMet,His,Ile2,Tyr,Gly,Trp,Gly,Val,Thr,Val,Pro,Ser,Arg,Phe,Ala	5S,23S,16S	AbiH	1	N/A
Brucella suis		GCF_000698325.1	NZ_CP007698	circular	1401378	57.33	0.21	RP-C,RIP-2	partition_RepA,Paraib,partition_RepB	ruvB,rpsP,rplU,rpmA,ileS,leuS,hisS,fmt,ffh,lepA,tilS,cgtA,TIGR00083,TIGR00084,TIGR00090,TIGR00095,TIGR00250,TIGR00580,TIGR00643,TIGR01039,TIGR01146,TIGR01302,TIGR01394	0.186094	adeF,FosXCC,Brucella suis mprF	Cys,Thr,Gly,Gly,Leu,Ser,Glu,Ser,Ile,Ala,fMet,Ile,Ala,fMet,Asn,Lys,Ser,Asp,Val	5S,23S,16S,5S,23S,16S	RM_Type_I	1	N/A
Brucella suis		GCF_000698345.1	NZ_CP007720	circular	1927083	57.12	0		parB_part,Paraib,COG1192,CbiA,CbiA,COG0206,COG1386	Ribosomal_S9,Ribosomal_S8,Ribosomal_L10,GrpE,PNPase,rpmI,rsmH,era,trmD,rplW,rplE,rplC,rplF,rpsQ,rpsM,rpmC,prfA,rpsT,ybeY,rplQ,rplR,ftsY,smpB,ychF,tsf,rplI,rpsR,rpsF,infC,alaS,serS,truB,pheS,pheT,infB,frr,ksgA,rplL,nusG,rpsO,secA,secY,rpsL,rpsC,rpsB,rpsD,rpsE,rplS,rpsG,rplT,rplV,rpsJ,rpsS,rplM,rplN,rplO,rplX,rplP,rplA,rplB,dnaG,rplK,nusA,recA,rpoB,rpoA,dnaX,gmk,engA,tsaD,rplD,TIGR00020,TIGR00054,T…	0	adeF,qacG	Pro,Thr,Gln,Pro,Arg,Asp,Leu,Arg,Leu,Leu,Leu,Glu,Lys,Met,Gln,Leu,Arg,Ala,Ile,Ala,fMet,His,Ile2,Tyr,Gly,Trp,Gly,Val,Thr,Val,Pro,Ser,Arg,Phe,Ala	5S,23S,16S	AbiH	0	N/A
Brucella suis		GCF_000698345.1	NZ_CP007721	circular	1401375	57.33	0.21	RP-C,RIP-2	partition_RepA,Paraib,partition_RepB	ruvB,rpsP,rplU,rpmA,ileS,leuS,hisS,fmt,ffh,lepA,tilS,cgtA,TIGR00083,TIGR00084,TIGR00090,TIGR00095,TIGR00250,TIGR00580,TIGR00643,TIGR01039,TIGR01146,TIGR01302,TIGR01394	0.185903	adeF,FosXCC,Brucella suis mprF	Cys,Thr,Gly,Gly,Leu,Ser,Glu,Ser,Ile,Ala,fMet,Ile,Ala,fMet,Asn,Lys,Ser,Asp,Val	5S,23S,16S,5S,23S,16S	RM_Type_I	1	N/A
Brucella suis		GCF_000699025.1	NZ_CP007695	circular	1926295	57.13	0		parB_part,Paraib,COG1192,CbiA,CbiA,COG0206,COG1386	Ribosomal_S9,Ribosomal_S8,Ribosomal_L10,GrpE,PNPase,rpmI,rsmH,era,trmD,rplW,rplE,rplC,rplF,rpsQ,rpsM,rpmC,prfA,rpsT,ybeY,rplQ,rplR,ftsY,smpB,ychF,tsf,rplI,rpsR,rpsF,infC,alaS,serS,truB,pheS,pheT,infB,frr,ksgA,rplL,nusG,rpsO,secA,secY,rpsL,rpsC,rpsB,rpsD,rpsE,rplS,rpsG,rplT,rplV,rpsJ,rpsS,rplM,rplN,rplO,rplX,rplP,rplA,rplB,dnaG,rplK,nusA,recA,rpoB,rpoA,dnaX,gmk,engA,tsaD,rplD,TIGR00020,TIGR00054,T…	0	adeF,qacG	Pro,Thr,Tyr,Gly,Trp,Gly,Val,Thr,Val,Pro,Ser,Lys,Met,Gln,Leu,Arg,Ala,Ile,Ala,fMet,His,Ile2,Gln,Pro,Arg,Asp,Leu,Arg,Leu,Leu,Leu,Glu,Arg,Phe,Ala	5S,23S,16S	AbiH	0	N/A
Brucella suis		GCF_000699025.1	NZ_CP007696	circular	1398244	57.34	0.21	RP-C,RIP-2	partition_RepA,Paraib,partition_RepB	ruvB,rpsP,rplU,rpmA,ileS,leuS,hisS,fmt,ffh,lepA,tilS,cgtA,TIGR00083,TIGR00084,TIGR00090,TIGR00095,TIGR00250,TIGR00580,TIGR00643,TIGR01039,TIGR01146,TIGR01302,TIGR01394	0.194622	adeF,FosXCC,Brucella suis mprF	Cys,Thr,Gly,Gly,Leu,Ser,Glu,Ser,Ile,Ala,fMet,Ile,Ala,fMet,Asn,Lys,Ser,Asp,Val	5S,23S,16S,5S,23S,16S	RM_Type_I	1	N/A
Burkholderia seminalis		GCF_000705535.2	NZ_CP072520	circular	3561262	67.07	0	RepA_C	parB_part,Paraib,Paraia,Paraib,COG1192,Paraib,CbiA,CbiA,Paraib,CbiA,COG1192,CbiA,COG0206,COG1386,COG3640	Ribosomal_S9,Ribosomal_S8,Ribosomal_L10,GrpE,PNPase,rpmI,rsmH,ruvB,era,trmD,rplW,rplE,rplC,rplF,rpsQ,rpsM,rpsP,rpmC,prfA,rpsT,ybeY,rplQ,rplR,rplU,rpmA,ftsY,smpB,ychF,tsf,rplI,rpsR,rpsF,infC,alaS,ileS,leuS,serS,truB,hisS,fmt,pheS,pheT,infB,frr,ksgA,rplL,nusG,rpsO,ffh,secA,secY,rpsL,rpsC,rpsB,rpsD,rpsE,rplS,rpsG,rplT,rplV,rpsJ,rpsS,rplM,rplN,rplO,rplX,rplP,rplA,rplB,lepA,rplK,nusA,recA,rpoB,rpoA,dn…	0	vanH gene in vanO cluster,qacG,amrA,amrB,adeF	Val,Arg,Undet,Ala,Undet,Ile,Ala,Tyr,Gly,Thr,Trp,Thr,Ile,Ala,Ser,Gly,Gly,Gly,Cys,Arg,Val,Pro,His,Val,Ser,Arg,Leu,Met,Gln,Lys,Phe,Leu,Ile,Ala,fMet,Ser,Ala,Glu,Asp,Glu,Asp,Glu,Asp,Leu,Val,Asp,fMet,Leu,Leu,Leu,Pro,Asn,Asn,Undet,Thr,Arg,Arg,Arg,Ser,fMet,Gly,Lys,Pro	23S,16S,16S,23S,16S,23S,23S,16S	Gao_Iet,RloC,RM_Type_I,RM_Type_III,CBASS_I,RosmerTA	2	N/A
Burkholderia seminalis		GCF_000705535.2	NZ_CP072521	circular	3012498	67.59	0.52	RIP-18	Paraib,COG1192,parB_part,COG1192,COG1192	dnaG,tsaD,TIGR00593	0.327667	adeF,ceoB	Ile2,SeC,Leu,Ile,Ala,Phe	23S,16S	PD-T4-7,SanaTA	1	N/A
Nitrospirillum amazonense		GCF_000730165.1	NZ_CP022110	circular	2945703	67.56	0	RepA_C,RIP-17	parB_part,Paraib,Paraib,Paraib,Paraib,COG1192,ParBc,COG3640,CbiA,COG1192,COG0206	Ribosomal_S9,Ribosomal_S8,Ribosomal_L10,GrpE,PNPase,rpmI,rsmH,ruvB,era,trmD,rplW,rplE,rplC,rplF,rpsQ,rpsM,rpsP,rpmC,prfA,rpsT,ybeY,rplQ,rplR,rplU,rpmA,ftsY,smpB,ychF,tsf,infC,alaS,ileS,leuS,truB,hisS,fmt,pheS,pheT,infB,frr,rplL,nusG,rpsO,ffh,secA,secY,rpsL,rpsC,rpsB,rpsD,rpsE,rplS,rpsG,rplT,rplV,rpsJ,rpsS,rplM,rplN,rplO,rplX,rplP,rplA,rplB,dnaG,lepA,rplK,nusA,recA,rpoB,rpoA,dnaX,tilS,cgtA,engA,ts…	0		Ser,Gly,Gly,Leu,Lys,Lys,Tyr,Gly,Trp,Leu,Ile,Ala,fMet,Ser,Pro,Arg,Ala,Ala,Arg,Gly,Leu,Ile,Ala,fMet,Ser,Gln,Val,Ile2,Ser,Cys,Undet,Gln,Gln,Thr,Leu,Leu,Thr,Ala,Arg	16S,5S,23S,16S,23S,5S,5S,23S,16S	AbiE,MazEF,MazEF,DarTG,Menshen	2	N/A
Nitrospirillum amazonense		GCF_000730165.1	NZ_CP022111	circular	2007914	67.51	-0.05	RIP-19	parbia,Paraib,partition_RepA,CbiA,COG1386	rplI,rpsR,rpsF,serS,ksgA,gmk,TIGR00020,TIGR00115,TIGR00250,TIGR00382,TIGR00398,TIGR00416,TIGR00420,TIGR00456,TIGR00459,TIGR01063,TIGR01510	0.192033	adeF	Pro,Glu,Glu,Phe,Val,Val,Cys,Asn,SeC,Pro,Arg,Met,Thr,His,Leu,Val,Asp,Lys	N/A	N/A	2	N/A
Brucella abortus		GCF_000740135.1	NZ_CP007681	circular	2128683	57.14	0	RepL	parB_part,Paraib,COG1192,CbiA,CbiA,COG0206,COG1386	Ribosomal_S9,Ribosomal_S8,Ribosomal_L10,GrpE,PNPase,rpmI,rsmH,ruvB,era,trmD,rplW,rplE,rplC,rplF,rpsQ,rpsM,rpsP,rpmC,prfA,rpsT,ybeY,rplQ,rplR,rplU,rpmA,ftsY,smpB,ychF,tsf,rplI,rpsR,rpsF,infC,alaS,leuS,serS,truB,pheS,pheT,infB,frr,ksgA,rplL,nusG,rpsO,ffh,secA,secY,rpsL,rpsC,rpsB,rpsD,rpsE,rplS,rpsG,rplT,rplV,rpsJ,rpsS,rplM,rplN,rplO,rplX,rplP,rplA,rplB,dnaG,rplK,nusA,recA,rpoB,rpoA,dnaX,tilS,cgtA,g…	0	qacG,adeF	Ala,Ile,Ala,fMet,Ile,Ala,fMet,His,Ile2,Tyr,Gly,Trp,Gly,Val,Thr,Val,Pro,Ser,Arg,Phe,Ala,Pro,Thr,Gln,Pro,Arg,Asp,Leu,Arg,Leu,Leu,Leu,Glu,Glu,Lys,Met,Gln,Glu,Ser,Leu,Arg	16S,23S,5S,16S,23S,5S	AbiH	0	N/A
Brucella abortus		GCF_000740135.1	NZ_CP007680	circular	1160817	57.34	0.2	RP-C	partition_RepA,Paraib,partition_RepB	ileS,hisS,fmt,lepA,TIGR00083,TIGR00095,TIGR00250,TIGR00580,TIGR00643,TIGR01302,TIGR01394	0.226103	FosXCC,Brucella suis mprF	Thr,Gly,Val,Ile,Ala,fMet,Cys,Lys,Ser,Asp,Gly,Leu,Ser,Asn	16S,23S,5S	RM_Type_I	1	N/A
Brucella abortus		GCF_000740155.1	NZ_CP007682	circular	2125180	57.15	0	RepL	parB_part,Paraib,COG1192,CbiA,CbiA,COG0206,COG1386	Ribosomal_S9,Ribosomal_S8,Ribosomal_L10,GrpE,PNPase,rpmI,rsmH,ruvB,era,trmD,rplW,rplE,rplC,rplF,rpsQ,rpsM,rpsP,rpmC,prfA,rpsT,ybeY,rplQ,rplR,rplU,rpmA,ftsY,smpB,ychF,tsf,rplI,rpsR,rpsF,infC,alaS,leuS,serS,truB,pheS,pheT,infB,frr,ksgA,rplL,nusG,rpsO,ffh,secA,secY,rpsL,rpsC,rpsB,rpsD,rpsE,rplS,rpsG,rplT,rplV,rpsJ,rpsS,rplM,rplN,rplO,rplX,rplP,rplA,rplB,dnaG,rplK,nusA,recA,rpoB,rpoA,dnaX,tilS,cgtA,g…	0	qacG,adeF	Ile2,Tyr,Gly,Trp,Gly,Val,Thr,Val,Pro,Ser,Arg,Phe,Ala,Ala,Ile,Ala,fMet,Ile,Ala,fMet,His,Met,Gln,Glu,Ser,Leu,Arg,Pro,Thr,Gln,Pro,Arg,Asp,Leu,Arg,Leu,Leu,Leu,Glu,Lys	16S,23S,5S,16S,23S,5S	AbiH	1	N/A
Brucella abortus		GCF_000740155.1	NZ_CP007683	circular	1163338	57.33	0.18	RP-C	partition_RepA,Paraib,partition_RepB	ileS,hisS,fmt,lepA,TIGR00083,TIGR00095,TIGR00250,TIGR00580,TIGR00643,TIGR01302,TIGR01394	0.220059	Brucella suis mprF,FosXCC,adeF	Lys,Ser,Asp,Val,Ile,Ala,fMet,Asn,Cys,Thr,Gly,Gly,Leu,Ser	16S,23S,5S	RM_Type_I	1	N/A
Brucella abortus		GCF_000740175.1	NZ_CP007700	circular	2123620	57.15	0	RepL	parB_part,Paraib,COG1192,CbiA,CbiA,COG0206,COG1386	Ribosomal_S9,Ribosomal_S8,Ribosomal_L10,GrpE,PNPase,rpmI,rsmH,ruvB,era,trmD,rplW,rplE,rplC,rplF,rpsQ,rpsM,rpsP,rpmC,prfA,rpsT,ybeY,rplQ,rplR,rplU,rpmA,ftsY,smpB,ychF,tsf,rplI,rpsR,rpsF,infC,alaS,leuS,serS,truB,pheS,pheT,infB,frr,ksgA,rplL,nusG,rpsO,ffh,secA,secY,rpsL,rpsC,rpsB,rpsD,rpsE,rplS,rpsG,rplT,rplV,rpsJ,rpsS,rplM,rplN,rplO,rplX,rplP,rplA,rplB,dnaG,rplK,nusA,recA,rpoB,rpoA,dnaX,tilS,cgtA,g…	0	adeF,qacG	Pro,Thr,Gln,Pro,Arg,Asp,Leu,Arg,Leu,Leu,Leu,Glu,Glu,Lys,Met,Gln,Glu,Ser,Leu,Arg,Ala,Ala,Ile,Ala,fMet,Ile,Ala,fMet,His,Ile2,Tyr,Gly,Trp,Gly,Val,Thr,Val,Pro,Ser,Arg,Phe	5S,23S,16S,5S,23S,16S	AbiH	2	N/A
Brucella abortus		GCF_000740175.1	NZ_CP007701	circular	1161669	57.34	0.19	RP-C	partition_RepA,Paraib,partition_RepB	ileS,hisS,fmt,lepA,TIGR00083,TIGR00095,TIGR00250,TIGR00580,TIGR00643,TIGR01302,TIGR01394	0.224303	FosXCC,Brucella suis mprF	Cys,Thr,Gly,Gly,Leu,Ser,Val,Ile,Ala,fMet,Asn,Lys,Ser,Asp	5S,23S,16S	RM_Type_I	1	N/A
Brucella abortus		GCF_000740195.1	NZ_CP007705	circular	2124100	57.15	0	RepL	parB_part,Paraib,COG1192,CbiA,CbiA,COG0206,COG1386	Ribosomal_S9,Ribosomal_S8,Ribosomal_L10,GrpE,PNPase,rpmI,rsmH,ruvB,era,trmD,rplW,rplE,rplC,rplF,rpsQ,rpsM,rpsP,rpmC,prfA,rpsT,ybeY,rplQ,rplR,rplU,rpmA,ftsY,smpB,ychF,tsf,rplI,rpsR,rpsF,infC,alaS,leuS,serS,truB,pheS,pheT,infB,frr,ksgA,rplL,nusG,rpsO,ffh,secA,secY,rpsL,rpsC,rpsB,rpsD,rpsE,rplS,rpsG,rplT,rplV,rpsJ,rpsS,rplM,rplN,rplO,rplX,rplP,rplA,rplB,dnaG,rplK,nusA,recA,rpoB,rpoA,dnaX,tilS,cgtA,g…	0	adeF,qacG	Pro,Thr,Gln,Pro,Arg,Asp,Leu,Arg,Leu,Leu,Leu,Glu,Glu,Lys,Met,Gln,Glu,Ser,Leu,Arg,Ala,Ile,Ala,fMet,Ile,Ala,fMet,His,Ile2,Tyr,Gly,Trp,Gly,Val,Thr,Val,Pro,Ser,Arg,Phe,Ala	5S,23S,16S,5S,23S,16S	AbiH	2	N/A
Brucella abortus		GCF_000740195.1	NZ_CP007706	circular	1155846	57.33	0.18	RP-C	partition_RepA,Paraib,partition_RepB	ileS,hisS,fmt,lepA,TIGR00083,TIGR00095,TIGR00250,TIGR00580,TIGR00643,TIGR01302,TIGR01394	0.236646	Brucella suis mprF,FosXCC	Ile,Ala,fMet,Asn,Lys,Ser,Asp,Val,Cys,Thr,Gly,Gly,Leu,Ser	16S,23S,5S	RM_Type_I	1	N/A
Brucella abortus		GCF_000740215.1	NZ_CP007709	circular	2124096	57.15	0	RepL	parB_part,Paraib,COG1192,CbiA,CbiA,COG0206,COG1386	Ribosomal_S9,Ribosomal_S8,Ribosomal_L10,GrpE,PNPase,rpmI,rsmH,ruvB,era,trmD,rplW,rplE,rplC,rplF,rpsQ,rpsM,rpsP,rpmC,prfA,rpsT,ybeY,rplQ,rplR,rplU,rpmA,ftsY,smpB,ychF,tsf,rplI,rpsR,rpsF,infC,alaS,leuS,serS,truB,pheS,pheT,infB,frr,ksgA,rplL,nusG,rpsO,ffh,secA,secY,rpsL,rpsC,rpsB,rpsD,rpsE,rplS,rpsG,rplT,rplV,rpsJ,rpsS,rplM,rplN,rplO,rplX,rplP,rplA,rplB,dnaG,rplK,nusA,recA,rpoB,rpoA,dnaX,tilS,cgtA,g…	0	qacG,adeF	Ile,Ala,fMet,Ile,Ala,fMet,His,Ile2,Tyr,Gly,Trp,Gly,Val,Thr,Val,Pro,Ser,Arg,Phe,Ala,Ala,Leu,Arg,Pro,Thr,Gln,Pro,Arg,Asp,Leu,Arg,Leu,Leu,Leu,Glu,Glu,Lys,Met,Gln,Glu,Ser	16S,23S,5S,16S,23S,5S	AbiH	1	N/A
Brucella abortus		GCF_000740215.1	NZ_CP007710	circular	1157058	57.33	0.18	RP-C	partition_RepA,Paraib,partition_RepB	ileS,hisS,fmt,lepA,TIGR00083,TIGR00095,TIGR00250,TIGR00580,TIGR00643,TIGR01302,TIGR01394	0.217215	Brucella suis mprF,FosXCC	Asp,Val,Ile,Ala,fMet,Asn,Lys,Ser,Cys,Thr,Gly,Gly,Leu,Ser	16S,23S,5S	RM_Type_I	1	N/A
Brucella suis		GCF_000740235.1	NZ_CP007717	circular	2131717	57.19	0	RepL	parB_part,Paraib,COG1192,CbiA,CbiA,COG0206,COG1386	Ribosomal_S9,Ribosomal_S8,Ribosomal_L10,GrpE,PNPase,rpmI,rsmH,ruvB,era,trmD,rplW,rplE,rplC,rplF,rpsQ,rpsM,rpsP,rpmC,prfA,rpsT,ybeY,rplQ,rplR,rplU,rpmA,ftsY,smpB,ychF,tsf,rplI,rpsR,rpsF,infC,alaS,leuS,serS,truB,pheS,pheT,infB,frr,ksgA,rplL,nusG,rpsO,ffh,secA,secY,rpsL,rpsC,rpsB,rpsD,rpsE,rplS,rpsG,rplT,rplV,rpsJ,rpsS,rplM,rplN,rplO,rplX,rplP,rplA,rplB,dnaG,rplK,nusA,recA,rpoB,rpoA,dnaX,tilS,cgtA,g…	0	qacG,adeF	Asp,Leu,Arg,Leu,Leu,Leu,Glu,Glu,Lys,Met,Gln,Glu,Ser,Leu,Arg,Pro,Thr,Gln,Pro,Arg,Ser,Arg,Phe,Ala,Ala,Ile,Ala,fMet,Ile,Ala,fMet,His,Ile2,Tyr,Gly,Trp,Gly,Val,Thr,Val,Pro	5S,23S,16S,5S,23S,16S	AbiH	1	N/A
Brucella suis		GCF_000740235.1	NZ_CP007716	circular	1187980	57.37	0.18	RP-C	partition_RepA,Paraib,partition_RepB	ileS,hisS,fmt,lepA,TIGR00083,TIGR00095,TIGR00250,TIGR00580,TIGR00643,TIGR01302,TIGR01394	0.249377	adeF,Brucella suis mprF,FosXCC	Asp,Val,Ile,Ala,fMet,Asn,Lys,Ser,Cys,Thr,Gly,Gly,Leu,Ser	16S,23S,5S	RM_Type_I	2	N/A
Brucella suis		GCF_000740255.1	NZ_CP007719	circular	2107052	57.21	0		parB_part,Paraib,COG1192,CbiA,CbiA,COG0206,COG1386	Ribosomal_S9,Ribosomal_S8,Ribosomal_L10,GrpE,PNPase,rpmI,rsmH,ruvB,era,trmD,rplW,rplE,rplC,rplF,rpsQ,rpsM,rpsP,rpmC,prfA,rpsT,ybeY,rplQ,rplR,rplU,rpmA,ftsY,smpB,ychF,tsf,rplI,rpsR,rpsF,infC,alaS,leuS,serS,truB,pheS,pheT,infB,frr,ksgA,rplL,nusG,rpsO,ffh,secA,secY,rpsL,rpsC,rpsB,rpsD,rpsE,rplS,rpsG,rplT,rplV,rpsJ,rpsS,rplM,rplN,rplO,rplX,rplP,rplA,rplB,dnaG,rplK,nusA,recA,rpoB,rpoA,dnaX,tilS,cgtA,g…	0	adeF,qacG	Ala,Ala,Ile,Ala,fMet,Ile,Ala,fMet,His,Ile2,Tyr,Gly,Trp,Gln,Pro,Arg,Asp,Leu,Arg,Leu,Leu,Phe,Thr,Gly,Val,Thr,Val,Pro,Ser,Arg,Leu,Glu,Glu,Lys,Met,Gln,Glu,Ser,Leu,Arg,Pro	16S,23S,5S,16S,23S,5S	N/A	1	N/A
Brucella suis		GCF_000740255.1	NZ_CP007718	circular	1190208	57.3	0.09	RP-C,RIP-2	partition_RepA,Paraib,partition_RepB	ileS,hisS,fmt,lepA,TIGR00083,TIGR00095,TIGR00250,TIGR00580,TIGR00643,TIGR01302	0.243481	adeF,FosXCC,Brucella suis mprF	Cys,Thr,Gly,Gly,Leu,Ser,Ile,Ala,fMet,Asn,Lys,Ser,Asp,Val	5S,23S,16S	RM_Type_I	1	N/A
Brucella pinnipedialis		GCF_000740275.1	NZ_CP007743	circular	2139033	57.17	0	RepL	parB_part,Paraib,COG1192,CbiA,CbiA,COG0206,COG1386	Ribosomal_S9,Ribosomal_S8,Ribosomal_L10,GrpE,PNPase,rpmI,rsmH,ruvB,era,trmD,rplW,rplE,rplC,rplF,rpsQ,rpsM,rpsP,rpmC,prfA,rpsT,ybeY,rplQ,rplR,rplU,rpmA,ftsY,smpB,ychF,tsf,rplI,rpsR,rpsF,infC,alaS,leuS,serS,truB,pheS,pheT,infB,frr,ksgA,rplL,nusG,rpsO,ffh,secA,secY,rpsL,rpsC,rpsB,rpsD,rpsE,rplS,rpsG,rplT,rplV,rpsJ,rpsS,rplM,rplN,rplO,rplX,rplP,rplA,rplB,dnaG,rplK,nusA,recA,rpoB,rpoA,dnaX,tilS,cgtA,g…	0	qacG,adeF	Tyr,Gly,Trp,Gly,Val,Thr,Val,Pro,Ser,Arg,Phe,Ala,Ala,Ile,Ala,fMet,Ile,Ala,fMet,His,Ile2,Met,Gln,Glu,Ser,Leu,Arg,Pro,Thr,Gln,Pro,Arg,Asp,Leu,Arg,Leu,Leu,Leu,Glu,Glu,Lys	16S,23S,5S,16S,23S,5S	AbiH	1	N/A
Brucella pinnipedialis		GCF_000740275.1	NZ_CP007742	circular	1191996	57.37	0.2	RP-C	partition_RepA,Paraib,partition_RepB	ileS,hisS,fmt,lepA,TIGR00083,TIGR00095,TIGR00250,TIGR00580,TIGR00643,TIGR01302,TIGR01394	0.222648	adeF,Brucella suis mprF,FosXCC	Asp,Val,Ile,Ala,fMet,Asn,Lys,Ser,Cys,Thr,Gly,Gly,Leu,Ser	16S,23S,5S	RM_Type_I	0	N/A
Brucella abortus		GCF_000740295.1	NZ_CP007663	circular	2124677	57.15	0	RepL	parB_part,Paraib,COG1192,CbiA,CbiA,COG0206,COG1386	Ribosomal_S9,Ribosomal_S8,Ribosomal_L10,GrpE,PNPase,rpmI,rsmH,ruvB,era,trmD,rplW,rplE,rplC,rplF,rpsQ,rpsM,rpsP,rpmC,prfA,rpsT,ybeY,rplQ,rplR,rplU,rpmA,ftsY,smpB,ychF,tsf,rplI,rpsR,rpsF,infC,alaS,leuS,serS,truB,pheS,pheT,infB,frr,ksgA,rplL,nusG,rpsO,ffh,secA,secY,rpsL,rpsC,rpsB,rpsD,rpsE,rplS,rpsG,rplT,rplV,rpsJ,rpsS,rplM,rplN,rplO,rplX,rplP,rplA,rplB,dnaG,rplK,nusA,recA,rpoB,rpoA,dnaX,tilS,cgtA,g…	0	adeF,qacG	Thr,Gln,Pro,Arg,Asp,Leu,Arg,Leu,Leu,Leu,Glu,Glu,Lys,Met,Gln,Glu,Ser,Leu,Arg,Pro,Ala,Ala,Ile,Ala,fMet,Ile,Ala,fMet,His,Ile2,Tyr,Gly,Trp,Gly,Val,Thr,Val,Pro,Ser,Arg,Phe	5S,23S,16S,5S,23S,16S	AbiH	1	N/A
Brucella abortus		GCF_000740295.1	NZ_CP007662	circular	1155633	57.33	0.18	RP-C	partition_RepA,Paraib,partition_RepB	ileS,hisS,fmt,lepA,TIGR00083,TIGR00095,TIGR00250,TIGR00580,TIGR00643,TIGR01302,TIGR01394	0.215657	FosXCC,Brucella suis mprF	Cys,Thr,Gly,Gly,Leu,Ser,Ile,Ala,fMet,Asn,Lys,Ser,Asp,Val	5S,23S,16S	RM_Type_I	1	N/A
Brucella abortus		GCF_000740315.1	NZ_CP007738	circular	2124832	57.15	0	RepL	parB_part,Paraib,COG1192,CbiA,CbiA,COG0206,COG1386	Ribosomal_S9,Ribosomal_S8,Ribosomal_L10,GrpE,PNPase,rpmI,rsmH,ruvB,era,trmD,rplW,rplE,rplC,rplF,rpsQ,rpsM,rpsP,rpmC,prfA,rpsT,ybeY,rplQ,rplR,rplU,rpmA,ftsY,smpB,ychF,tsf,rplI,rpsR,rpsF,infC,alaS,leuS,serS,truB,pheS,pheT,infB,frr,ksgA,rplL,nusG,rpsO,ffh,secA,secY,rpsL,rpsC,rpsB,rpsD,rpsE,rplS,rpsG,rplT,rplV,rpsJ,rpsS,rplM,rplN,rplO,rplX,rplP,rplA,rplB,dnaG,rplK,nusA,recA,rpoB,rpoA,dnaX,tilS,cgtA,g…	0	qacG,adeF	Ala,Ile,Ala,fMet,Ile,Ala,fMet,His,Ile2,Tyr,Gly,Trp,Gly,Val,Thr,Val,Pro,Ser,Arg,Phe,Ala,Pro,Thr,Gln,Pro,Arg,Asp,Leu,Arg,Leu,Leu,Leu,Glu,Lys,Met,Gln,Glu,Ser,Leu,Arg	16S,23S,5S,16S,23S,5S	AbiH	1	N/A
Brucella abortus		GCF_000740315.1	NZ_CP007737	circular	1163326	57.33	0.18	RP-C	partition_RepA,Paraib,partition_RepB	ileS,hisS,fmt,lepA,TIGR00083,TIGR00095,TIGR00250,TIGR00580,TIGR00643,TIGR01302,TIGR01394	0.227141	adeF,FosXCC,Brucella suis mprF	Thr,Gly,Gly,Leu,Ser,Cys,Lys,Ser,Asp,Val,Ile,Ala,fMet,Asn	5S,23S,16S	RM_Type_I	1	N/A
Brucella canis		GCF_000740335.1	NZ_CP007758	circular	2105950	57.21	0		parB_part,Paraib,COG1192,CbiA,CbiA,COG0206,COG1386	Ribosomal_S9,Ribosomal_S8,Ribosomal_L10,GrpE,PNPase,rpmI,rsmH,ruvB,era,trmD,rplW,rplE,rplC,rplF,rpsQ,rpsM,rpsP,rpmC,prfA,rpsT,ybeY,rplQ,rplR,rplU,rpmA,ftsY,smpB,ychF,tsf,rplI,rpsR,rpsF,infC,alaS,leuS,serS,truB,pheS,pheT,infB,frr,ksgA,rplL,nusG,rpsO,ffh,secA,secY,rpsL,rpsC,rpsB,rpsD,rpsE,rplS,rpsG,rplT,rplV,rpsJ,rpsS,rplM,rplN,rplO,rplX,rplP,rplA,rplB,dnaG,rplK,nusA,recA,rpoB,rpoA,dnaX,tilS,cgtA,g…	0	adeF,qacG	Pro,Thr,Gln,Pro,Arg,Asp,Leu,Arg,Leu,Leu,Leu,Glu,Glu,Lys,Met,Gln,Glu,Ser,Leu,Arg,Ala,Ile,Ala,fMet,Ile,Ala,fMet,His,Ile2,Tyr,Gly,Trp,Gly,Val,Thr,Val,Pro,Ser,Arg,Phe,Ala	5S,23S,16S,5S,23S,16S	N/A	1	N/A
Brucella canis		GCF_000740335.1	NZ_CP007759	circular	1206801	57.3	0.09	RP-C,RIP-2	partition_RepA,Paraib,partition_RepB	ileS,hisS,fmt,lepA,TIGR00083,TIGR00095,TIGR00250,TIGR00580,TIGR00643,TIGR01302,TIGR01394	0.220595	adeF,FosXCC,Brucella suis mprF	Cys,Thr,Gly,Gly,Leu,Ser,Val,Ile,Ala,fMet,Asn,Lys,Ser,Asp	5S,23S,16S	RM_Type_I	1	N/A
Brucella melitensis		GCF_000740355.1	NZ_CP007760	circular	2122766	57.15	0	RepL	parB_part,Paraib,COG1192,CbiA,CbiA,COG0206,COG1386	Ribosomal_S9,Ribosomal_S8,Ribosomal_L10,GrpE,PNPase,rpmI,rsmH,ruvB,era,trmD,rplW,rplE,rplC,rplF,rpsQ,rpsM,rpsP,rpmC,prfA,rpsT,ybeY,rplQ,rplR,rplU,rpmA,ftsY,smpB,ychF,tsf,rplI,rpsR,rpsF,infC,alaS,leuS,serS,truB,pheS,pheT,infB,frr,ksgA,rplL,nusG,rpsO,ffh,secA,secY,rpsL,rpsC,rpsB,rpsD,rpsE,rplS,rpsG,rplT,rplV,rpsJ,rpsS,rplM,rplN,rplO,rplX,rplP,rplA,rplB,dnaG,rplK,nusA,recA,rpoB,rpoA,dnaX,tilS,cgtA,g…	0	qacG,adeF	Tyr,Gly,Trp,Gly,Val,Thr,Val,Pro,Ser,Arg,Phe,Ala,Ala,Ile,Ala,fMet,Ile,Ala,fMet,His,Ile2,Met,Gln,Glu,Ser,Leu,Arg,Pro,Thr,Gln,Pro,Arg,Asp,Leu,Arg,Leu,Leu,Leu,Glu,Glu,Lys	16S,23S,5S,16S,23S,5S	AbiH	1	N/A
Brucella melitensis		GCF_000740355.1	NZ_CP007761	circular	1187961	57.34	0.19	RP-C	partition_RepA,Paraib,partition_RepB	ileS,hisS,fmt,lepA,TIGR00083,TIGR00095,TIGR00250,TIGR00580,TIGR00643,TIGR01302,TIGR01394	0.223533	Brucella suis mprF,FosXCC	Val,Ile,Ala,fMet,Asn,Lys,Ser,Asp,Cys,Thr,Gly,Gly,Leu,Ser	16S,23S,5S	RM_Type_I	0	N/A
Brucella abortus		GCF_000740375.1	NZ_CP007765	circular	2123991	57.16	0	RepL	parB_part,Paraib,COG1192,CbiA,CbiA,COG0206,COG1386	Ribosomal_S9,Ribosomal_S8,Ribosomal_L10,GrpE,PNPase,rpmI,rsmH,ruvB,era,trmD,rplW,rplE,rplC,rplF,rpsQ,rpsM,rpsP,rpmC,prfA,rpsT,ybeY,rplQ,rplR,rplU,rpmA,ftsY,smpB,ychF,tsf,rplI,rpsR,rpsF,infC,alaS,leuS,serS,truB,pheS,pheT,infB,frr,ksgA,rplL,nusG,rpsO,ffh,secA,secY,rpsL,rpsC,rpsB,rpsD,rpsE,rplS,rpsG,rplT,rplV,rpsJ,rpsS,rplM,rplN,rplO,rplX,rplP,rplA,rplB,dnaG,rplK,nusA,recA,rpoB,rpoA,dnaX,tilS,cgtA,g…	0	adeF,qacG	Pro,Thr,Gln,Pro,Arg,Asp,Leu,Arg,Leu,Leu,Leu,Glu,Glu,Lys,Met,Gln,Glu,Ser,Leu,Arg,Ala,Ile,Ala,fMet,Ile,Ala,fMet,His,Ile2,Tyr,Gly,Trp,Gly,Val,Thr,Val,Pro,Ser,Arg,Phe,Ala	5S,23S,16S,5S,23S,16S	AbiH	0	N/A
Brucella abortus		GCF_000740375.1	NZ_CP007764	circular	1162137	57.34	0.18	RP-C	partition_RepA,Paraib,partition_RepB	ileS,hisS,fmt,lepA,TIGR00083,TIGR00095,TIGR00250,TIGR00580,TIGR00643,TIGR01302,TIGR01394	0.225869	Brucella suis mprF,FosXCC	Asn,Lys,Ser,Asp,Gly,Leu,Ser,Val,Ile,Ala,fMet,Cys,Thr,Gly	5S,23S,16S	RM_Type_I	1	N/A
Brucella melitensis		GCF_000740415.1	NZ_CP007763	circular	2116984	57.16	0	RepL	parB_part,Paraib,COG1192,CbiA,CbiA,COG0206,COG1386	Ribosomal_S9,Ribosomal_S8,Ribosomal_L10,GrpE,PNPase,rpmI,rsmH,ruvB,era,trmD,rplW,rplE,rplC,rplF,rpsQ,rpsM,rpsP,rpmC,prfA,rpsT,ybeY,rplQ,rplR,rplU,rpmA,ftsY,smpB,ychF,tsf,rplI,rpsR,rpsF,infC,alaS,leuS,serS,truB,pheS,pheT,infB,frr,ksgA,rplL,nusG,rpsO,ffh,secA,secY,rpsL,rpsC,rpsB,rpsD,rpsE,rplS,rpsG,rplT,rplV,rpsJ,rpsS,rplM,rplN,rplO,rplX,rplP,rplA,rplB,dnaG,rplK,nusA,recA,rpoB,rpoA,dnaX,tilS,cgtA,g…	0	qacG,adeF	Pro,Arg,Asp,Leu,Arg,Leu,Leu,Leu,Glu,Lys,Met,Gln,Glu,Ser,Leu,Arg,Pro,Thr,Gln,Arg,Phe,Ala,Ala,Ile,Ala,fMet,Ile,Ala,fMet,His,Ile2,Tyr,Gly,Trp,Gly,Val,Thr,Val,Pro,Ser	5S,23S,16S,5S,23S,16S	AbiH	1	N/A
Brucella melitensis		GCF_000740415.1	NZ_CP007762	circular	1177791	57.34	0.18	RP-C	partition_RepA,Paraib,partition_RepB	ileS,hisS,fmt,lepA,TIGR00083,TIGR00095,TIGR00250,TIGR00580,TIGR00643,TIGR01302,TIGR01394	0.229047	adeF,FosXCC,Brucella suis mprF	Cys,Thr,Gly,Gly,Leu,Ser,Val,Ile,Ala,fMet,Asn,Lys,Ser,Asp	5S,23S,16S	RM_Type_I	0	N/A
Brucella suis		GCF_000740435.1	NZ_CP008757	circular	1902870	57.18	0		parB_part,Paraib,COG1192,CbiA,CbiA,COG0206,COG1386	Ribosomal_S9,Ribosomal_S8,Ribosomal_L10,GrpE,PNPase,rpmI,rsmH,era,trmD,rplW,rplE,rplC,rplF,rpsQ,rpsM,rpmC,prfA,rpsT,ybeY,rplQ,rplR,ftsY,smpB,ychF,tsf,rplI,rpsR,rpsF,infC,alaS,serS,truB,pheS,pheT,infB,frr,ksgA,rplL,nusG,rpsO,secA,secY,rpsL,rpsC,rpsB,rpsD,rpsE,rplS,rpsG,rplT,rplV,rpsJ,rpsS,rplM,rplN,rplO,rplX,rplP,rplA,rplB,dnaG,rplK,nusA,recA,rpoB,rpoA,dnaX,gmk,engA,tsaD,rplD,TIGR00020,TIGR00054,T…	0	adeF,qacG	Met,Gln,Leu,Arg,Pro,Thr,Gln,Pro,Arg,Asp,Leu,Arg,Leu,Leu,Leu,Glu,Glu,Lys,Tyr,Gly,Trp,Gly,Val,Thr,Val,Pro,Ser,Arg,Phe,Ala,Ala,Ile,Ala,fMet,His,Ile2	5S,23S,16S	N/A	1	N/A
Brucella suis		GCF_000740435.1	NZ_CP008756	circular	1410995	57.33	0.15	RP-C,RIP-2	partition_RepA,Paraib,partition_RepB	ruvB,rpsP,rplU,rpmA,ileS,leuS,hisS,fmt,ffh,lepA,tilS,cgtA,TIGR00083,TIGR00084,TIGR00090,TIGR00095,TIGR00250,TIGR00580,TIGR00643,TIGR01039,TIGR01146,TIGR01302,TIGR01394	0.190157	adeF,FosXCC,Brucella suis mprF	Cys,Thr,Gly,Gly,Leu,Ser,Glu,Ser,Ile,Ala,fMet,Ile,Ala,fMet,Asn,Lys,Ser,Asp,Val	5S,23S,16S,5S,23S,16S	RM_Type_I	1	N/A
Brucella anthropi		GCF_000742955.1	NZ_CP008820	circular	2708454	56.1	0		parB_part,Paraib,COG1192,CbiA,CbiA,COG0206,Paraib,COG1386	Ribosomal_S9,Ribosomal_S8,Ribosomal_L10,GrpE,PNPase,rpmI,rsmH,ruvB,era,trmD,rplW,rplE,rplC,rplF,rpsQ,rpsM,rpsP,rpmC,prfA,rpsT,ybeY,rplQ,rplR,rplU,rpmA,ftsY,smpB,ychF,tsf,rplI,rpsR,rpsF,infC,alaS,leuS,serS,truB,fmt,pheS,pheT,infB,frr,ksgA,rplL,nusG,rpsO,ffh,secA,secY,rpsL,rpsC,rpsB,rpsD,rpsE,rplS,rpsG,rplT,rplV,rpsJ,rpsS,rplM,rplN,rplO,rplX,rplP,rplA,rplB,dnaG,lepA,rplK,nusA,recA,rpoB,rpoA,dnaX,ti…	0	qacG,OCH-1,adeF	Ile,Ala,fMet,Glu,Ile,Ala,fMet,Ile2,Tyr,Gly,Trp,Leu,Thr,Pro,Arg,Phe,Thr,Gln,Ser,Pro,Arg,Val,Asp,Asp,Leu,Val,Arg,Leu,Gly,Glu,Glu,Lys,Met,Leu,Ser,Gly,Ser,Leu,Arg,Undet,Ala,Pro	16S,23S,5S,16S,23S,5S	Rst_3HP,SoFic,ShosTA,DRT6	0	N/A
Brucella anthropi		GCF_000742955.1	NZ_CP008819	circular	1930134	56.19	0.09	RP-C,RIP-17	Paraib,partition_RepA,Paraib,partition_RepB,Paraib	ileS,hisS,TIGR00083,TIGR00095,TIGR00250,TIGR00580,TIGR00643,TIGR01302,TIGR01394	0.210923	adeF,adeF	Asn,Lys,Ser,Gly,Undet,Gln,Ile,Ala,fMet,His,Thr,Val,SeC,Ile,Ala,fMet,Cys	5S,23S,16S,16S,23S,5S	N/A	1	N/A
Sinorhizobium meliloti		GCF_000747295.1	NZ_CP009144	circular	3649532	62.75	0		parB_part,Paraib,Paraib,COG1192,CbiA,CbiA,COG0206,COG0206,COG1386,Paraib	Ribosomal_S9,Ribosomal_S8,Ribosomal_L10,GrpE,PNPase,rpmI,rsmH,ruvB,era,trmD,rplW,rplE,rplC,rplF,rpsQ,rpsM,rpsP,rpmC,prfA,rpsT,ybeY,rplQ,rplR,rplU,rpmA,ftsY,smpB,ychF,tsf,rplI,rpsR,rpsF,infC,alaS,ileS,leuS,serS,truB,hisS,fmt,pheS,pheT,infB,frr,ksgA,rplL,nusG,rpsO,ffh,secA,secY,rpsL,rpsC,rpsB,rpsD,rpsE,rplS,rpsG,rplT,rplV,rpsJ,rpsS,rplM,rplN,rplO,rplX,rplP,rplA,rplB,dnaG,lepA,rplK,nusA,recA,rpoB,rp…	0	adeF,AAC(3)-IVa,qacJ,adeF,AAC(2')-IIa	Ile,Ala,fMet,Ser,Leu,Arg,Gly,Phe,Undet,His,Gln,Pro,Ser,Pro,Asp,Asp,Thr,Tyr,Gly,Trp,Leu,Leu,Ser,Ala,Cys,Asn,Lys,Glu,Glu,Glu,Glu,Val,Arg,Gly,Ser,Ile,Ala,fMet,Met,Leu,Ile,Ala,fMet,Ile2,Lys,Pro,Arg,Leu,fMet,Val,Gln,Thr,Thr,Ala	16S,23S,23S,16S,23S,16S	Septu	4	N/A
Sinorhizobium meliloti		GCF_000747295.1	NZ_CP009146	circular	1617037	62.59	-0.16	RP-C	partition_RepA,partition_RepA,Paraib,partition_RepB,partition_RepB,CbiA	engA	0.141456	adeF	Arg	N/A	N/A	3	N/A
Burkholderia pseudomallei		GCF_000755765.1	NZ_CP009209	circular	4056147	67.82	0		parB_part,Paraia,Paraib,Paraib,COG1192,CbiA,CbiA,COG1192,CbiA,COG1192,CbiA,COG0206,COG1386,Paraib	Ribosomal_S9,Ribosomal_S8,Ribosomal_L10,GrpE,PNPase,rpmI,rsmH,ruvB,era,trmD,rplW,rplE,rplC,rplF,rpsQ,rpsM,rpsP,rpmC,prfA,rpsT,ybeY,rplQ,rplR,rplU,rpmA,ftsY,smpB,ychF,tsf,rplI,rpsR,rpsF,infC,alaS,ileS,leuS,serS,truB,hisS,fmt,pheS,pheT,infB,frr,ksgA,rplL,nusG,rpsO,ffh,secA,secY,rpsL,rpsC,rpsB,rpsD,rpsE,rplS,rpsG,rplT,rplV,rpsJ,rpsS,rplM,rplN,rplO,rplX,rplP,rplA,rplB,lepA,rplK,nusA,recA,rpoB,rpoA,dn…	0	vanH gene in vanO cluster,adeF,qacG,amrA,amrB	Val,Asn,Asn,Undet,Thr,Arg,Arg,Ser,Gly,Lys,Pro,Phe,Leu,Ile,Ala,Arg,Val,His,fMet,Leu,Leu,Pro,Pro,Arg,Leu,Met,Gln,Lys,Arg,Ala,Ala,Ile,Ala,Tyr,Gly,Thr,Trp,Thr,Ile,Ala,Ser,Gly,Gly,Cys,Cys,fMet,Ser,Ala,Glu,Asp,Glu,Asp,Leu,Val,Asp	23S,16S,23S,16S,16S,23S	RloC,RM_Type_IIG,RM_Type_III,Wadjet_I	2	N/A
Burkholderia pseudomallei		GCF_000755765.1	NZ_CP009210	circular	3386014	67.98	0.16	RIP-18	Paraib,COG1192,parB_part,Paraib,COG1192,Paraib	ileS,dnaG,tsaD,TIGR00435,TIGR00593,TIGR00631,TIGR01039	0.287769	OXA-59,adeF,Burkholderia pseudomallei Omp38	Ile,Ala,Ser,Pro,Cys,SeC,Leu,Val,Ile2	16S,23S	N/A	3	N/A
Burkholderia mallei		GCF_000755785.1	NZ_CP009148	circular	3510187	68.16	0		parB_part,Paraia,Paraib,Paraib,COG1192,CbiA,CbiA,CbiA,COG1192,CbiA,COG0206,COG1386	Ribosomal_S9,Ribosomal_S8,Ribosomal_L10,GrpE,PNPase,rpmI,rsmH,ruvB,era,trmD,rplW,rplE,rplC,rplF,rpsQ,rpsM,rpsP,rpmC,rpsT,ybeY,rplQ,rplR,rplU,rpmA,ftsY,smpB,tsf,rplI,rpsR,rpsF,infC,alaS,ileS,leuS,serS,truB,hisS,fmt,pheS,pheT,infB,frr,ksgA,rplL,nusG,rpsO,ffh,secA,secY,rpsL,rpsC,rpsB,rpsD,rpsE,rplS,rpsG,rplT,rplV,rpsJ,rpsS,rplM,rplN,rplO,rplX,rplP,rplA,rplB,lepA,rplK,nusA,recA,rpoB,rpoA,dnaX,tilS,cg…	0	adeF,qacG,vanH gene in vanO cluster	Undet,Thr,Gly,Gly,Cys,Pro,His,fMet,Leu,Leu,Val,Lys,Arg,Arg,Ser,Gly,Pro,Arg,Gln,Phe,Lys,Ala,Thr,Tyr,Gly,Thr,Trp,Ile,Ala,Ser,Leu,Ile,Ala,fMet,Ser,Ala,Glu,Asp,Leu,Val,Asp,Val,Pro,Leu,Asn,Asn,Arg,Met	23S (partial);note=aligned only 44 percent of the 23S ribosomal RNA,16S,23S,16S	RM_Type_III	0	N/A
Burkholderia mallei		GCF_000755785.1	NZ_CP009147	circular	2325354	68.99	0.83	RIP-18	Paraib,parB_part,Paraib,Paraib	prfA,ychF,ileS,dnaG,tsaD,TIGR00593,TIGR00631,TIGR01039	0.295246	adeF,Burkholderia pseudomallei Omp38	Ile2,Ile,Ala,Pro,Ile,Ala,Cys,Arg,Leu,Ser,SeC	16S,23S,16S,23S	N/A	2	N/A
Burkholderia pseudomallei		GCF_000755825.1	NZ_CP009128	circular	4058409	67.81	0		parB_part,Paraia,Paraib,Paraib,COG1192,Paraib,ICE_PFGI_1_parB,CbiA,CbiA,COG1192,CbiA,COG1192,CbiA,COG0206,COG1192,COG1386	Ribosomal_S9,Ribosomal_S8,Ribosomal_L10,GrpE,PNPase,rpmI,rsmH,ruvB,era,trmD,rplW,rplE,rplC,rplF,rpsQ,rpsM,rpsP,rpmC,prfA,rpsT,ybeY,rplQ,rplR,rplU,rpmA,ftsY,smpB,ychF,tsf,rplI,rpsR,rpsF,infC,alaS,ileS,leuS,serS,truB,hisS,fmt,pheS,pheT,infB,frr,ksgA,rplL,nusG,rpsO,ffh,secA,secY,rpsL,rpsC,rpsB,rpsD,rpsE,rplS,rpsG,rplT,rplV,rpsJ,rpsS,rplM,rplN,rplO,rplX,rplP,rplA,rplB,lepA,rplK,nusA,recA,rpoB,rpoA,dn…	0	vanH gene in vanO cluster,amrB,amrA,qacG,adeF	Gln,Lys,Arg,Ala,Ile,Ala,Tyr,Gly,Thr,Trp,Thr,Ile,Ala,Ser,Gly,Gly,Cys,fMet,Ser,Ala,Glu,Asp,Glu,Asp,Leu,Val,Asp,His,fMet,Leu,Leu,Pro,Pro,Arg,Leu,Met,Leu,Ile,Ala,Arg,Val,Val,Asn,Asn,Undet,Thr,Arg,Arg,Ser,Gly,Lys,Lys,Pro,Phe	16S,23S,16S,23S,23S,16S	RM_Type_III,RM_Type_IIG,Panchino_gp28,Wadjet_I,RosmerTA	1	N/A
Burkholderia pseudomallei		GCF_000755825.1	NZ_CP009127	circular	3214293	68.43	0.62	RIP-18	Paraib,parB_part,Paraib,COG1192,COG1192,Paraib	ileS,dnaG,tsaD,TIGR00593,TIGR00631	0.282552	OXA-59,adeF,Burkholderia pseudomallei Omp38	Ile,Ala,Ser,Pro,Cys,Ile2,SeC,Leu,Val	16S,23S	N/A	5	N/A
Burkholderia mallei		GCF_000755845.1	NZ_CP008711	circular	3501048	68.16	0		parB_part,Paraia,Paraib,Paraib,COG1192,CbiA,CbiA,CbiA,COG1192,CbiA,COG0206,COG1192,COG1386	Ribosomal_S9,Ribosomal_S8,Ribosomal_L10,GrpE,PNPase,rpmI,rsmH,ruvB,era,trmD,rplW,rplE,rplC,rplF,rpsQ,rpsM,rpsP,rpmC,rpsT,ybeY,rplQ,rplR,rplU,rpmA,ftsY,smpB,tsf,rplI,rpsR,rpsF,infC,alaS,ileS,leuS,serS,truB,hisS,fmt,pheS,pheT,infB,frr,ksgA,rplL,nusG,rpsO,ffh,secA,secY,rpsL,rpsC,rpsB,rpsD,rpsE,rplS,rpsG,rplT,rplV,rpsJ,rpsS,rplM,rplN,rplO,rplX,rplP,rplA,rplB,lepA,rplK,nusA,recA,rpoB,rpoA,dnaX,tilS,cg…	0	adeF,qacG,amrA,amrB,vanH gene in vanO cluster	Thr,Met,Lys,Pro,Ser,Gly,Gly,Cys,Val,Pro,Lys,Tyr,Gly,Thr,Trp,Ile,Ala,Leu,Ile,Ala,Val,fMet,Ser,Ala,Glu,Asp,Leu,Val,Asp,His,fMet,Leu,Leu,Pro,Leu,Asn,Asn,Undet,Thr,Arg,Arg,Ser,Gly,Arg,Gln,Phe,Ala,Arg	23S (partial);note=aligned only 44 percent of the 23S ribosomal RNA,16S,23S,16S	RM_Type_III	1	N/A
Burkholderia mallei		GCF_000755845.1	NZ_CP008710	circular	2146721	68.89	0.73	RIP-18	Paraib,parB_part,Paraib	prfA,ychF,ileS,dnaG,tsaD,TIGR00593,TIGR00631,TIGR01039	0.290866	Burkholderia pseudomallei Omp38,adeF	Pro,Ile,Ala,Arg,Ser,Ile2,SeC,Ile,Ala,Cys,Leu	16S,23S,23S,16S	N/A	3	N/A
Burkholderia mallei		GCF_000755865.1	NZ_CP008704	circular	3531732	68.16	0		parB_part,Paraia,Paraib,Paraib,COG1192,CbiA,CbiA,CbiA,COG1192,CbiA,COG0206,COG1192,COG1386	Ribosomal_S9,Ribosomal_S8,Ribosomal_L10,GrpE,PNPase,rpmI,rsmH,ruvB,era,trmD,rplW,rplE,rplC,rplF,rpsQ,rpsM,rpsP,rpmC,rpsT,ybeY,rplQ,rplR,rplU,rpmA,ftsY,smpB,tsf,rplI,rpsR,rpsF,infC,alaS,ileS,leuS,serS,truB,hisS,fmt,pheS,pheT,infB,frr,ksgA,rplL,nusG,rpsO,ffh,secA,secY,rpsL,rpsC,rpsB,rpsD,rpsE,rplS,rpsG,rplT,rplV,rpsJ,rpsS,rplM,rplN,rplO,rplX,rplP,rplA,rplB,lepA,rplK,nusA,recA,rpoB,rpoA,dnaX,tilS,cg…	0	adeF,vanH gene in vanO cluster,qacG,amrA	His,Pro,Arg,Tyr,Gly,Thr,Trp,Phe,Met,Arg,Gly,Gly,Cys,fMet,Ser,Leu,Ile,Ala,Val,Leu,Leu,Pro,fMet,Pro,Lys,Arg,Arg,Ser,Gly,Val,Leu,Asn,Asn,Undet,Thr,Lys,Ile,Ala,Thr,Ala,Gln,Ser,Ala,Glu,Asp,Leu,Val,Asp	23S,16S,16S,23S (partial);note=aligned only 44 percent of the 23S ribosomal RNA	RM_Type_III	0	N/A
Burkholderia mallei		GCF_000755865.1	NZ_CP008705	circular	2093560	68.97	0.81	RIP-18	Paraib,parB_part,Paraib,Paraib	prfA,ychF,ileS,dnaG,tsaD,TIGR00593,TIGR00631,TIGR01039	0.297387	Burkholderia pseudomallei Omp38	Ser,Ile,Ala,Cys,Leu,Pro,Arg,Ile2,SeC	16S,23S	N/A	4	N/A
Burkholderia mallei		GCF_000755885.1	NZ_CP008723	circular	3533325	68.16	0		parB_part,Paraia,Paraib,Paraib,COG1192,CbiA,CbiA,CbiA,COG1192,CbiA,COG0206,COG1192,COG1386	Ribosomal_S9,Ribosomal_S8,Ribosomal_L10,GrpE,PNPase,rpmI,rsmH,ruvB,era,trmD,rplW,rplE,rplC,rplF,rpsQ,rpsM,rpsP,rpmC,rpsT,ybeY,rplQ,rplR,rplU,rpmA,ftsY,smpB,tsf,rplI,rpsR,rpsF,infC,alaS,ileS,leuS,serS,truB,hisS,fmt,pheS,pheT,infB,frr,ksgA,rplL,nusG,rpsO,ffh,secA,secY,rpsL,rpsC,rpsB,rpsD,rpsE,rplS,rpsG,rplT,rplV,rpsJ,rpsS,rplM,rplN,rplO,rplX,rplP,rplA,rplB,lepA,rplK,nusA,recA,rpoB,rpoA,dnaX,tilS,cg…	0	adeF,vanH gene in vanO cluster,qacG,amrA	His,Pro,Arg,Tyr,Gly,Thr,Trp,Phe,Met,Gly,Gly,Cys,fMet,Ser,Leu,Ile,Ala,Val,Leu,Leu,Pro,fMet,Pro,Lys,Arg,Arg,Ser,Gly,Val,Leu,Asn,Asn,Undet,Thr,Arg,Lys,Ile,Ala,Thr,Ala,Gln,Ser,Ala,Glu,Asp,Leu,Val,Asp	23S,16S,16S,23S (partial);note=aligned only 44 percent of the 23S ribosomal RNA	RM_Type_III	0	N/A
Burkholderia mallei		GCF_000755885.1	NZ_CP008722	circular	2096906	68.96	0.8	RIP-18	Paraib,parB_part,Paraib,Paraib	prfA,ychF,ileS,dnaG,tsaD,TIGR00593,TIGR00631,TIGR01039	0.296883	Burkholderia pseudomallei Omp38	Cys,Leu,Ser,Ile,Ala,Arg,Ile2,SeC,Pro	16S,23S	N/A	4	N/A
Burkholderia pseudomallei		GCF_000755905.1	NZ_CP008894	circular	3984054	67.95	0		parB_part,Paraia,Paraib,Paraib,COG1192,CbiA,CbiA,COG1192,CbiA,COG1192,CbiA,COG0206,COG1192,COG1386	Ribosomal_S9,Ribosomal_S8,Ribosomal_L10,GrpE,PNPase,rpmI,rsmH,ruvB,era,trmD,rplW,rplE,rplC,rplF,rpsQ,rpsM,rpsP,rpmC,prfA,rpsT,ybeY,rplQ,rplR,rplU,rpmA,ftsY,smpB,ychF,tsf,rplI,rpsR,rpsF,infC,alaS,ileS,leuS,serS,truB,hisS,fmt,pheS,pheT,infB,frr,ksgA,rplL,nusG,rpsO,ffh,secA,secY,rpsL,rpsC,rpsB,rpsD,rpsE,rplS,rpsG,rplT,rplV,rpsJ,rpsS,rplM,rplN,rplO,rplX,rplP,rplA,rplB,lepA,rplK,nusA,recA,rpoB,rpoA,dn…	0	adeF,qacG,amrA,amrB,vanH gene in vanO cluster	Leu,Ile,Ala,Arg,Val,Val,Asn,Asn,Undet,Thr,Arg,Arg,Ser,Gly,Lys,Pro,Phe,Lys,Arg,Arg,Ala,Ile,Ala,Tyr,Gly,Thr,Trp,Thr,Thr,Ile,Ala,Ser,Gly,Gly,Cys,fMet,Ser,Ala,Glu,Asp,Glu,Asp,Leu,Val,Asp,His,fMet,Leu,Leu,Pro,Pro,Arg,Leu,Met,Gln	16S,23S,23S,16S,23S,16S	RloC,AbiE,RM_Type_IIG,RM_Type_I,RM_Type_I,RM_Type_III,SanaTA,Wadjet_I	1	N/A
Burkholderia pseudomallei		GCF_000755905.1	NZ_CP008893	circular	3194122	68.42	0.47	RIP-18	Paraib,parB_part,Paraib,COG1192,COG1192,Paraib	ileS,dnaG,tsaD,TIGR00593,TIGR00631,TIGR01039	0.29833	Burkholderia pseudomallei Omp38,OXA-57,adeF	Leu,Ile,Ala,Ser,Val,Ile2,SeC,Pro,Cys	16S,23S	N/A	5	N/A
Burkholderia pseudomallei		GCF_000755925.1	NZ_CP008911	circular	4017692	67.88	0		parB_part,Paraia,Paraib,Paraib,COG1192,CbiA,CbiA,COG1192,CbiA,COG1192,CbiA,COG0206,COG1192,COG1386	Ribosomal_S9,Ribosomal_S8,Ribosomal_L10,GrpE,PNPase,rpmI,rsmH,ruvB,era,trmD,rplW,rplE,rplC,rplF,rpsQ,rpsM,rpsP,rpmC,prfA,rpsT,ybeY,rplQ,rplR,rplU,rpmA,ftsY,smpB,ychF,tsf,rplI,rpsR,rpsF,infC,alaS,ileS,leuS,serS,truB,hisS,fmt,pheS,pheT,infB,frr,ksgA,rplL,nusG,rpsO,ffh,secA,secY,rpsL,rpsC,rpsB,rpsD,rpsE,rplS,rpsG,rplT,rplV,rpsJ,rpsS,rplM,rplN,rplO,rplX,rplP,rplA,rplB,lepA,rplK,nusA,recA,rpoB,rpoA,dn…	0	adeF,vanH gene in vanO cluster,amrB,amrA,qacG	Arg,Leu,Met,Gln,Lys,Arg,Ala,Ile,Ala,Tyr,Gly,Thr,Trp,Thr,Ile,Ala,Ser,Gly,Gly,Cys,fMet,Ser,Ala,Glu,Asp,Glu,Asp,Leu,Val,Asp,His,fMet,Leu,Leu,Pro,Pro,Leu,Ile,Ala,Arg,Val,Val,Asn,Asn,Undet,Thr,Arg,Arg,Ser,Gly,Lys,Pro,Phe	16S,23S,16S,23S,23S,16S	AbiE,RM_Type_IIG,RM_Type_III,Retron_VI,Wadjet_I,RosmerTA	3	N/A
Burkholderia pseudomallei		GCF_000755925.1	NZ_CP008912	circular	3200711	68.41	0.53	RIP-18	Paraib,Paraib,parB_part,Paraib,COG1192,COG1192,Paraib	ileS,dnaG,tsaD,TIGR00593,TIGR00631,TIGR01039	0.274279	Burkholderia pseudomallei Omp38,adeF,OXA-59	Ile2,SeC,Leu,Val,Ile,Ala,Ser,Pro,Cys	23S,16S	N/A	4	N/A
Burkholderia pseudomallei		GCF_000755945.1	NZ_CP008892	circular	3925545	68.07	0		parB_part,Paraia,Paraib,Paraib,COG1192,CbiA,CbiA,COG1192,CbiA,COG1192,CbiA,COG0206,COG1192,COG1386	Ribosomal_S9,Ribosomal_S8,Ribosomal_L10,GrpE,PNPase,rpmI,rsmH,ruvB,era,trmD,rplW,rplE,rplC,rplF,rpsQ,rpsM,rpsP,rpmC,prfA,rpsT,ybeY,rplQ,rplR,rplU,rpmA,ftsY,smpB,ychF,tsf,rplI,rpsR,rpsF,infC,alaS,ileS,leuS,serS,truB,hisS,fmt,pheS,pheT,infB,frr,ksgA,rplL,nusG,rpsO,ffh,secA,secY,rpsL,rpsC,rpsB,rpsD,rpsE,rplS,rpsG,rplT,rplV,rpsJ,rpsS,rplM,rplN,rplO,rplX,rplP,rplA,rplB,lepA,rplK,nusA,recA,rpoB,rpoA,dn…	0	adeF,vanH gene in vanO cluster,amrB,amrA,qacG	Arg,Leu,Met,Gln,Lys,Arg,Ala,Ile,Ala,Tyr,Gly,Thr,Trp,Thr,Thr,Ile,Ala,Ser,Gly,Gly,Cys,fMet,Ser,Ala,Glu,Asp,Glu,Asp,Leu,Val,Asp,His,fMet,Leu,Leu,Pro,Pro,Arg,Val,Val,Asn,Asn,Undet,Thr,Arg,Arg,Ser,Gly,Lys,Pro,Phe,Leu,Ile,Ala	23S,16S,16S,23S,16S,23S	AbiE,RM_Type_III,RM_Type_I,PARIS_I_merge,SanaTA,Wadjet_I	1	N/A
Burkholderia pseudomallei		GCF_000755945.1	NZ_CP008891	circular	3146583	68.48	0.41	RIP-18	Paraib,parB_part,Paraib,COG1192,COG1192,Paraib	ileS,dnaG,tsaD,TIGR00593,TIGR00631,TIGR01039	0.272385	adeF,Burkholderia pseudomallei Omp38,OXA-57	Ile,Ala,Ser,Pro,Cys,Val,Ile2,SeC,Leu	16S,23S	Olokun	4	N/A
Burkholderia pseudomallei		GCF_000755965.1	NZ_CP008909	circular	4054219	67.86	0		parB_part,Paraia,Paraib,Paraib,COG1192,CbiA,CbiA,COG1192,CbiA,COG1192,CbiA,COG0206,COG1192,COG1386	Ribosomal_S9,Ribosomal_S8,Ribosomal_L10,GrpE,PNPase,rpmI,rsmH,ruvB,era,trmD,rplW,rplE,rplC,rplF,rpsQ,rpsM,rpsP,rpmC,prfA,rpsT,ybeY,rplQ,rplR,rplU,rpmA,ftsY,smpB,ychF,tsf,rplI,rpsR,rpsF,infC,alaS,ileS,leuS,serS,truB,hisS,fmt,pheS,pheT,infB,frr,ksgA,rplL,nusG,rpsO,ffh,secA,secY,rpsL,rpsC,rpsB,rpsD,rpsE,rplS,rpsG,rplT,rplV,rpsJ,rpsS,rplM,rplN,rplO,rplX,rplP,rplA,rplB,lepA,rplK,nusA,recA,rpoB,rpoA,dn…	0	amrB,amrA,qacG,adeF,vanH gene in vanO cluster	His,fMet,Leu,Leu,Pro,Pro,Pro,Arg,Leu,Met,Gln,Lys,Arg,Ala,Ile,Ala,Tyr,Gly,Thr,Trp,Thr,Ile,Ala,Ser,Gly,Gly,Cys,fMet,Ser,Ala,Glu,Asp,Glu,Asp,Leu,Val,Asp,Val,Asn,Asn,Undet,Thr,Arg,Arg,Ser,Gly,Lys,Pro,Phe,Leu,Ile,Ala,Arg,Val	23S,16S,16S,23S,16S,23S	Gao_Iet,RloC,RM_Type_I,RM_Type_III,SanaTA	2	N/A
Burkholderia pseudomallei		GCF_000755965.1	NZ_CP008910	circular	3236215	68.27	0.41	RIP-18	Paraib,parB_part,Paraib,COG1192,COG1192,Paraib	ileS,dnaG,tsaD,TIGR00593,TIGR00631,TIGR01039	0.265029	Burkholderia pseudomallei Omp38,adeF,OXA-59	Leu,Val,Ile2,SeC,Ile,Ala,Ser,Undet,Pro,Cys	23S,16S	Lamassu-Cap4_nuclease,DISARM_1,pAgo_S1A,PD-T7-1	3	N/A
Burkholderia oklahomensis		GCF_000755985.1	NZ_CP008726	circular	4192008	66.9	0	RCR-13,RCR-13,RCR-16	parB_part,Paraia,Paraib,Paraib,CbiA,RepB,parB_part,CbiA,CbiA,COG1192,CbiA,COG1192,COG0206,COG1386	Ribosomal_S9,Ribosomal_S8,Ribosomal_L10,GrpE,PNPase,rpmI,rsmH,ruvB,era,trmD,rplW,rplE,rplC,rplF,rpsQ,rpsM,rpsP,rpmC,prfA,rpsT,ybeY,rplQ,rplR,rplU,rpmA,ftsY,smpB,ychF,tsf,rplI,rpsR,rpsF,infC,alaS,ileS,leuS,serS,truB,hisS,fmt,pheS,pheT,infB,frr,ksgA,rplL,nusG,rpsO,ffh,secA,secY,rpsL,rpsC,rpsB,rpsD,rpsE,rplS,rpsG,rplT,rplV,rpsJ,rpsS,rplM,rplN,rplO,rplX,rplP,rplA,rplB,lepA,rplK,nusA,recA,rpoB,rpoA,dn…	0	adeF,qacG,amrA,amrB,vanH gene in vanO cluster	Leu,Undet,Ala,Arg,Val,Pro,His,Val,Asn,Asn,Undet,Thr,Arg,Arg,Ser,Gly,Lys,Pro,Phe,Undet,Gln,Lys,Arg,Arg,Ala,Ile,Ala,Tyr,Gly,Thr,Trp,Undet,Ile,Ala,Ser,Gly,Gly,Cys,fMet,Ser,Ala,Glu,Asp,Glu,Asp,Leu,Val,Asp,fMet,Leu,Leu,Pro,Arg,Leu,Met	16S,23S,23S,16S,23S,16S	RloC,RM_Type_III,RM_Type_II,MazEF,Wadjet_II,ShosTA	1	N/A
Burkholderia oklahomensis		GCF_000755985.1	NZ_CP008727	circular	3121665	66.97	0.07	RIP-18	Paraib,COG1192,parB_part,Paraib,COG1192,Paraib	ileS,dnaG,tsaD,TIGR00459,TIGR00593,TIGR00631,TIGR01039	0.241281	adeF,Burkholderia pseudomallei Omp38	Cys,Ile,Ala,Ser,Val,SeC,Leu	16S,23S	Mokosh_TypeII	3	N/A
Burkholderia multivorans		GCF_000756005.1	NZ_CP008730	circular	3603686	66.76	0	RIP-17	parB_part,Paraib,Paraia,Paraib,Paraib,COG1192,Paraib,ParBc,CbiA,Paraib,CbiA,CbiA,COG1192,COG1192,COG0206,COG1386	Ribosomal_S9,Ribosomal_S8,Ribosomal_L10,GrpE,PNPase,rpmI,rsmH,ruvB,era,trmD,rplW,rplE,rplC,rplF,rpsQ,rpsM,rpsP,rpmC,prfA,rpsT,ybeY,rplQ,rplR,rplU,rpmA,ftsY,smpB,ychF,tsf,rplI,rpsR,rpsF,infC,alaS,ileS,leuS,serS,truB,hisS,fmt,pheS,pheT,infB,frr,ksgA,rplL,nusG,rpsO,ffh,secA,secY,rpsL,rpsC,rpsB,rpsD,rpsE,rplS,rpsG,rplT,rplV,rpsJ,rpsS,rplM,rplN,rplO,rplX,rplP,rplA,rplB,lepA,rplK,nusA,recA,rpoB,rpoA,dn…	0	amrB,qacG,vanH gene in vanF cluster,adeF	fMet,Leu,Leu,Leu,Pro,Asn,Asn,Undet,Thr,Arg,Arg,Arg,Ser,Gly,Lys,Pro,Phe,Leu,Ile,Ala,fMet,Ser,Ala,Glu,Asp,Glu,Asp,Glu,Asp,Leu,Val,Asp,Val,Ser,Arg,Leu,Met,Met,Gln,Lys,Undet,Val,Arg,Ala,Undet,Ile,Ala,Tyr,Gly,Thr,Trp,Thr,Ile,Ala,Ser,Gly,Gly,Gly,Cys,Arg,Val,Pro,His	23S,16S,23S,16S,16S,23S	AbiE,RM_Type_III,PrrC,RosmerTA	1	N/A
Burkholderia multivorans		GCF_000756005.1	NZ_CP008729	circular	2541526	67.03	0.27	RIP-18	Paraib,COG1192,parB_part	dnaG,tsaD,TIGR00593	0.322012	adeF,adeF	Ile,Ala,Leu,Ile2,SeC	16S,23S	AbiD,pAgo_S1B,Shango	2	N/A
Burkholderia mallei		GCF_000756025.1	NZ_CP008732	circular	3553363	68.17	0		parB_part,Paraia,Paraib,Paraib,COG1192,CbiA,CbiA,CbiA,COG1192,CbiA,COG0206,COG1192,COG1386	Ribosomal_S9,Ribosomal_S8,Ribosomal_L10,GrpE,PNPase,rpmI,rsmH,ruvB,era,trmD,rplW,rplE,rplC,rplF,rpsQ,rpsM,rpsP,rpmC,rpsT,ybeY,rplQ,rplR,rplU,rpmA,ftsY,smpB,tsf,rplI,rpsR,rpsF,infC,alaS,ileS,leuS,serS,truB,hisS,fmt,pheS,pheT,infB,frr,ksgA,rplL,nusG,rpsO,ffh,secA,secY,rpsL,rpsC,rpsB,rpsD,rpsE,rplS,rpsG,rplT,rplV,rpsJ,rpsS,rplM,rplN,rplO,rplX,rplP,rplA,rplB,lepA,rplK,nusA,recA,rpoB,rpoA,dnaX,tilS,cg…	0	qacG,adeF,vanH gene in vanO cluster,amrB,amrA	His,fMet,Leu,Leu,Pro,Leu,Asn,Asn,Arg,Lys,Arg,Ala,Tyr,Gly,Thr,Trp,Ile,Ala,Ser,Leu,Ile,Ala,fMet,Ser,Ala,Glu,Asp,Leu,Val,Asp,Pro,Val,Val,Lys,Arg,Arg,Ser,Gly,Pro,Thr,Gln,Phe,Met,Undet,Thr,Gly,Gly,Cys	16S,23S,16S,23S (partial);note=aligned only 44 percent of the 23S ribosomal RNA	RM_Type_III	1	N/A
Burkholderia mallei		GCF_000756025.1	NZ_CP008731	circular	2321567	69	0.83	RIP-18	Paraib,parB_part,Paraib,Paraib	prfA,ychF,ileS,dnaG,tsaD,TIGR00593,TIGR00631,TIGR01039	0.288819	adeF,Burkholderia pseudomallei Omp38	Ser,SeC,Ile,Ala,Cys,Leu,Ile2,Ile,Ala,Pro,Arg	16S,23S,23S,16S	N/A	2	N/A
Paraburkholderia xenovorans		GCF_000756045.1	NZ_CP008760	circular	4868129	62.77	0	Replicase	parB_part,Paraia,Paraib,CbiA,COG1192,COG1192,parB_part,ParBc,ParBc,ICE_PFGI_1_parB,CbiA,Paraib,Paraib,CbiA,Paraib,COG1192,COG3640,COG3640,COG1192,COG0206,COG1192,COG1386	Ribosomal_S9,Ribosomal_S8,Ribosomal_L10,GrpE,PNPase,rpmI,rsmH,ruvB,era,trmD,rplW,rplE,rplC,rplF,rpsQ,rpsM,rpsP,rpmC,prfA,rpsT,ybeY,rplQ,rplR,rplU,rpmA,ftsY,smpB,ychF,tsf,rplI,rpsR,rpsF,infC,alaS,ileS,leuS,serS,truB,hisS,fmt,pheS,pheT,infB,frr,ksgA,rplL,nusG,rpsO,ffh,secA,secY,rpsL,rpsC,rpsB,rpsD,rpsE,rplS,rpsG,rplT,rplV,rpsJ,rpsS,rplM,rplN,rplO,rplX,rplP,rplA,rplB,lepA,rplK,nusA,recA,rpoB,rpoA,dn…	0	qacG,adeF,adeF	His,fMet,Leu,Leu,Arg,Lys,Gln,Lys,Arg,Ile,Ala,Tyr,Gly,Thr,Trp,Thr,Ile,Ala,Gly,Gly,Cys,Arg,Val,Pro,Leu,fMet,Ser,Ala,Glu,Asp,Glu,Asp,Val,Asp,Pro,Pro,Val,Asn,Asn,Undet,Thr,Arg,Arg,Ser,Gly,Leu,Met,Pro,Phe,Ala,Ser,Leu,Ile,Ala,Ser,Ile,Lys,Pro,Leu	23S,16S,16S,23S,16S,23S	Gabija,Kiwa,RloC,Gabija,RM_Type_I,RM_Type_II,PD-T4-7,Azaca,pAgo_S1A,CBASS_I,Septu,Wadjet_I,Hachiman	2	N/A
Paraburkholderia xenovorans		GCF_000756045.1	NZ_CP008762	circular	3363006	62.83	0.06	RIP-18	Paraib,Paraib,parB_part,CbiA,COG1192,CbiA,COG1192,COG1192,COG1192,Paraib	dnaG,tsaD,TIGR00593	0.15797	adeF,adeF	Ile,Ala,Ile,Ala,Ile2,Ile,Ala,Val,SeC	23S,16S,23S,16S,23S,16S	Lamassu-Cap4_nuclease,Shango	1	N/A
Burkholderia pseudomallei		GCF_000756065.1	NZ_CP008784	circular	4060827	67.84	0		parB_part,Paraia,Paraib,Paraib,COG1192,CbiA,CbiA,COG1192,CbiA,COG1192,CbiA,COG0206,COG1192,COG1386	Ribosomal_S9,Ribosomal_S8,Ribosomal_L10,GrpE,PNPase,rpmI,rsmH,ruvB,era,trmD,rplW,rplE,rplC,rplF,rpsQ,rpsM,rpsP,rpmC,prfA,rpsT,ybeY,rplQ,rplR,rplU,rpmA,ftsY,smpB,ychF,tsf,rplI,rpsR,rpsF,infC,alaS,ileS,leuS,serS,truB,hisS,fmt,pheS,pheT,infB,frr,ksgA,rplL,nusG,rpsO,ffh,secA,secY,rpsL,rpsC,rpsB,rpsD,rpsE,rplS,rpsG,rplT,rplV,rpsJ,rpsS,rplM,rplN,rplO,rplX,rplP,rplA,rplB,lepA,rplK,nusA,recA,rpoB,rpoA,dn…	0	vanH gene in vanO cluster,amrB,amrA,qacG,adeF	Gln,Lys,Arg,Ala,Ile,Ala,Tyr,Gly,Thr,Trp,Thr,Ile,Ala,Ser,Gly,Gly,Cys,fMet,Ser,Ala,Glu,Asp,Glu,Asp,Leu,Val,Asp,His,fMet,Leu,Leu,Pro,Pro,Pro,Arg,Leu,Met,Leu,Ile,Ala,Arg,Val,Val,Asn,Asn,Undet,Thr,Arg,Arg,Ser,Gly,Lys,Pro,Phe	16S,23S,16S,23S,23S,16S	Gao_Iet,RloC,RM_Type_I,RM_Type_III,SanaTA	1	N/A
Burkholderia pseudomallei		GCF_000756065.1	NZ_CP008783	circular	3236977	68.27	0.43	RIP-18	Paraib,parB_part,Paraib,COG1192,COG1192,Paraib	ileS,dnaG,tsaD,TIGR00593,TIGR00631,TIGR01039	0.267347	OXA-59,adeF,Burkholderia pseudomallei Omp38	Ile,Ala,Ser,Undet,Pro,Cys,Leu,Val,Ile2,SeC	16S,23S	DISARM_1,Lamassu-Cap4_nuclease,pAgo_S1A,PD-T7-1	4	N/A
Burkholderia pseudomallei		GCF_000756085.1	NZ_CP008834	circular	4092738	67.85	0	RepC	parB_part,Paraia,Paraib,Paraib,COG1192,CbiA,CbiA,COG1192,CbiA,COG1192,CbiA,COG0206,COG1192,COG1386	Ribosomal_S9,Ribosomal_S8,Ribosomal_L10,GrpE,PNPase,rpmI,rsmH,ruvB,era,trmD,rplW,rplE,rplC,rplF,rpsQ,rpsM,rpsP,rpmC,prfA,rpsT,ybeY,rplQ,rplR,rplU,rpmA,ftsY,smpB,ychF,tsf,rplI,rpsR,rpsF,infC,alaS,ileS,leuS,serS,truB,hisS,fmt,pheS,pheT,infB,frr,ksgA,rplL,nusG,rpsO,ffh,secA,secY,rpsL,rpsC,rpsB,rpsD,rpsE,rplS,rpsG,rplT,rplV,rpsJ,rpsS,rplM,rplN,rplO,rplX,rplP,rplA,rplB,lepA,rplK,nusA,recA,rpoB,rpoA,dn…	0	adeF,vanH gene in vanO cluster,amrB,amrA,qacG	Arg,Leu,Met,Gln,Phe,Ile,Ala,Ser,Gly,Gly,Cys,fMet,Ser,Ala,Glu,Asp,Glu,Asp,Leu,Val,Asp,His,fMet,Leu,Leu,Pro,Pro,Pro,Arg,Val,Val,Asn,Asn,Undet,Thr,Arg,Arg,Ser,Gly,Lys,Pro,Lys,Arg,Ala,Ile,Ala,Tyr,Gly,Thr,Trp,Thr,Undet,Leu,Ile,Ala	23S,16S,23S,16S,16S,23S	RM_Type_III,ShosTA	0	N/A
Burkholderia pseudomallei		GCF_000756085.1	NZ_CP008835	circular	3138647	68.51	0.66	RIP-18,RCR-8	Paraib,parB_part,Paraib,COG1192,COG1192,Paraib	ileS,dnaG,tsaD,TIGR00593,TIGR00631,TIGR01039	0.275104	Burkholderia pseudomallei Omp38,OXA-57,adeF	Cys,Ile,Ala,Ser,Undet,Pro,Leu,Val,Ile2,SeC	16S,23S	Shedu,RosmerTA	3	N/A
Burkholderia pseudomallei		GCF_000756125.1	NZ_CP008781	circular	3985223	67.97	0		parB_part,Paraia,Paraib,Paraib,COG1192,CbiA,CbiA,COG1192,CbiA,COG1192,CbiA,COG0206,COG1192,COG1386	Ribosomal_S9,Ribosomal_S8,Ribosomal_L10,GrpE,PNPase,rpmI,rsmH,ruvB,era,trmD,rplW,rplE,rplC,rplF,rpsQ,rpsM,rpsP,rpmC,prfA,rpsT,ybeY,rplQ,rplR,rplU,rpmA,ftsY,smpB,ychF,tsf,rplI,rpsR,rpsF,infC,alaS,ileS,leuS,serS,truB,hisS,fmt,pheS,pheT,infB,frr,ksgA,rplL,nusG,rpsO,ffh,secA,secY,rpsL,rpsC,rpsB,rpsD,rpsE,rplS,rpsG,rplT,rplV,rpsJ,rpsS,rplM,rplN,rplO,rplX,rplP,rplA,rplB,lepA,rplK,nusA,recA,rpoB,rpoA,dn…	0	adeF,vanH gene in vanO cluster,amrB,amrA,qacG	Pro,Pro,Arg,Leu,Met,Gln,Lys,Arg,Ala,Ile,Ala,Tyr,Gly,Thr,Trp,Thr,Ile,Ala,Ser,Gly,Gly,Cys,fMet,Ser,Ala,Glu,Asp,Glu,Asp,Leu,Val,Asp,His,fMet,Leu,Leu,Val,Asn,Asn,Undet,Thr,Arg,Arg,Ser,Gly,Lys,Pro,Phe,Leu,Ile,Ala,Arg,Val	23S,16S,16S,23S,16S,23S	AbiE,Gabija,DISARM_1,RM_Type_I,RM_Type_III,Thoeris_II,CBASS_I,SanaTA	1	N/A
Burkholderia pseudomallei		GCF_000756125.1	NZ_CP008782	circular	3100174	68.64	0.67	RIP-18	Paraib,parB_part,Paraib,COG1192,COG1192,Paraib	ileS,dnaG,tsaD,TIGR00593,TIGR00631,TIGR01039	0.286906	Burkholderia pseudomallei Omp38,adeF,OXA-59	Ile2,SeC,Leu,Val,Ile,Ala,Ser,Pro,Cys	23S,16S	N/A	2	N/A
Burkholderia pseudomallei		GCF_000756145.1	NZ_CP008758	circular	3984293	67.97	0		parB_part,Paraia,Paraib,Paraib,COG1192,CbiA,CbiA,COG1192,CbiA,COG1192,CbiA,COG0206,COG1192,COG1386	Ribosomal_S9,Ribosomal_S8,Ribosomal_L10,GrpE,PNPase,rpmI,rsmH,ruvB,era,trmD,rplW,rplE,rplC,rplF,rpsQ,rpsM,rpsP,rpmC,prfA,rpsT,ybeY,rplQ,rplR,rplU,rpmA,ftsY,smpB,ychF,tsf,rplI,rpsR,rpsF,infC,alaS,ileS,leuS,serS,truB,hisS,fmt,pheS,pheT,infB,frr,ksgA,rplL,nusG,rpsO,ffh,secA,secY,rpsL,rpsC,rpsB,rpsD,rpsE,rplS,rpsG,rplT,rplV,rpsJ,rpsS,rplM,rplN,rplO,rplX,rplP,rplA,rplB,lepA,rplK,nusA,recA,rpoB,rpoA,ti…	0	vanH gene in vanO cluster,amrB,amrA,qacG,adeF	Arg,Ala,Ile,Ala,Tyr,Gly,Thr,Trp,Thr,Ile,Ala,Ser,Gly,Gly,Cys,fMet,Ser,Ala,Glu,Asp,Glu,Asp,Leu,Val,Asp,His,fMet,Leu,Leu,Pro,Pro,Arg,Leu,Met,Gln,Lys,Phe,Leu,Ile,Ala,Arg,Val,Val,Asn,Asn,Undet,Thr,Arg,Arg,Ser,Gly,Lys,Pro	16S,23S,16S,23S,23S,16S	Gabija,DISARM_1,AbiE,RM_Type_I,RM_Type_III,Thoeris_II,SanaTA,CBASS_I	1	N/A
Burkholderia pseudomallei		GCF_000756145.1	NZ_CP008759	circular	3102140	68.64	0.67	RIP-18	Paraib,parB_part,Paraib,COG1192,COG1192,Paraib	ileS,dnaG,tsaD,TIGR00593,TIGR00631,TIGR01039	0.28733	adeF,OXA-59,Burkholderia pseudomallei Omp38	Val,Ile2,SeC,Leu,Pro,Cys,Ile,Ala,Ser	23S,16S	N/A	2	N/A
Burkholderia pseudomallei		GCF_000756165.1	NZ_CP008780	circular	4019546	67.92	0	Replicase	parB_part,Paraia,Paraib,Paraib,COG1192,parbia,CbiA,Paraib,CbiA,COG1192,CbiA,COG1192,CbiA,COG0206,COG1192,COG1386	Ribosomal_S9,Ribosomal_S8,Ribosomal_L10,GrpE,PNPase,rpmI,rsmH,ruvB,era,trmD,rplW,rplE,rplC,rplF,rpsQ,rpsM,rpsP,rpmC,prfA,rpsT,ybeY,rplQ,rplR,rplU,rpmA,ftsY,smpB,ychF,tsf,rplI,rpsR,rpsF,infC,alaS,ileS,leuS,serS,truB,hisS,fmt,pheS,pheT,infB,frr,ksgA,rplL,nusG,rpsO,ffh,secA,secY,rpsL,rpsC,rpsB,rpsD,rpsE,rplS,rpsG,rplT,rplV,rpsJ,rpsS,rplM,rplN,rplO,rplX,rplP,rplA,rplB,lepA,rplK,nusA,recA,rpoB,rpoA,ti…	0	amrB,amrA,qacG,adeF,vanH gene in vanO cluster	His,fMet,Leu,Leu,Pro,Pro,Arg,Leu,Met,Gln,Lys,Arg,Ala,Ile,Ala,Tyr,Gly,Thr,Trp,Thr,Ile,Ala,Ser,Gly,Gly,Cys,fMet,Ser,Ala,Glu,Asp,Glu,Asp,Leu,Val,Asp,Val,Asn,Asn,Undet,Thr,Arg,Arg,Ser,Gly,Lys,Pro,Phe,Leu,Ile,Ala,Arg,Val	23S,16S,16S,23S,16S,23S	dCTPdeaminase,AbiE,PrrC,RM_Type_III,PD-T7-2,SanaTA	1	N/A
Burkholderia pseudomallei		GCF_000756165.1	NZ_CP008779	circular	3008404	68.12	0.2	RIP-18	Paraib,parB_part,Paraib,COG1192,COG1192,Paraib	ileS,dnaG,tsaD,TIGR00593,TIGR00631,TIGR01039	0.269163	Burkholderia pseudomallei Omp38,OXA-59	SeC,Leu,Val,Ile2,Ile,Ala,Ser,Pro,Cys	23S,16S	N/A	6	N/A
Burkholderia pseudomallei		GCF_000756185.1	NZ_CP008777	circular	4021786	67.91	0		parB_part,Paraia,Paraib,Paraib,COG1192,CbiA,CbiA,COG1192,CbiA,COG1192,CbiA,COG0206,COG1192,COG1386	Ribosomal_S9,Ribosomal_S8,Ribosomal_L10,GrpE,PNPase,rpmI,rsmH,ruvB,era,trmD,rplW,rplE,rplC,rplF,rpsQ,rpsM,rpsP,rpmC,prfA,rpsT,ybeY,rplQ,rplR,rplU,rpmA,ftsY,smpB,ychF,tsf,rplI,rpsR,rpsF,infC,alaS,ileS,leuS,serS,truB,hisS,fmt,pheS,pheT,infB,frr,ksgA,rplL,nusG,rpsO,ffh,secA,secY,rpsL,rpsC,rpsB,rpsD,rpsE,rplS,rpsG,rplT,rplV,rpsJ,rpsS,rplM,rplN,rplO,rplX,rplP,rplA,rplB,lepA,rplK,nusA,recA,rpoB,rpoA,ti…	0	vanH gene in vanO cluster,amrB,amrA,qacG,adeF	Lys,Arg,Ala,Ile,Ala,Tyr,Gly,Thr,Trp,Thr,Ile,Ala,Ser,Gly,Gly,Cys,fMet,Ser,Ala,Glu,Asp,Glu,Asp,Leu,Val,Asp,His,fMet,Leu,Leu,Pro,Pro,Arg,Leu,Met,Gln,Leu,Ile,Ala,Arg,Val,Val,Asn,Asn,Undet,Thr,Arg,Arg,Ser,Gly,Lys,Pro,Phe	16S,23S,16S,23S,23S,16S	RM_Type_IV,RM_Type_I,RM_Type_III,SanaTA	3	N/A
Burkholderia pseudomallei		GCF_000756185.1	NZ_CP008778	circular	3244818	68.24	0.33	RIP-18	Paraib,parB_part,Paraib,COG1192,COG1192,Paraib	ileS,dnaG,tsaD,TIGR00593,TIGR00631,TIGR01039	0.254514	adeF,OXA-57,Burkholderia pseudomallei Omp38	Val,Ile2,SeC,Leu,Ile,Ala,Ser,Undet,Pro,Cys	23S,16S	PD-Lambda-5	2	N/A
Burkholderia pseudomallei		GCF_000757015.2	NZ_CP009585	circular	3976798	67.99	0	RepA_C	parB_part,Paraia,Paraib,Paraib,COG1192,CbiA,CbiA,COG1192,CbiA,COG1192,CbiA,COG0206,COG1192,COG1386	Ribosomal_S9,Ribosomal_S8,Ribosomal_L10,GrpE,PNPase,rpmI,rsmH,ruvB,era,trmD,rplW,rplE,rplC,rplF,rpsQ,rpsM,rpsP,rpmC,prfA,rpsT,ybeY,rplQ,rplR,rplU,rpmA,ftsY,smpB,ychF,tsf,rplI,rpsR,rpsF,infC,alaS,ileS,leuS,serS,truB,hisS,fmt,pheS,pheT,infB,frr,ksgA,rplL,nusG,rpsO,ffh,secA,secY,rpsL,rpsC,rpsB,rpsD,rpsE,rplS,rpsG,rplT,rplV,rpsJ,rpsS,rplM,rplN,rplO,rplX,rplP,rplA,rplB,lepA,rplK,nusA,recA,rpoB,rpoA,dn…	0	vanH gene in vanO cluster,amrB,amrA,qacG,adeF	Gln,Lys,Arg,Ala,Ala,Ile,Ala,Tyr,Gly,Thr,Trp,Thr,Ile,Ala,Ser,Gly,Gly,Cys,fMet,Ser,Ala,Glu,Asp,Glu,Asp,Leu,Val,Asp,His,fMet,Leu,Leu,Pro,Pro,Arg,Leu,Met,Leu,Ile,Ala,Arg,Arg,Val,Val,Asn,Asn,Undet,Thr,Arg,Arg,Ser,Gly,Lys,Pro,Phe	16S,23S,16S,23S,23S,16S	AbiE,RM_Type_III,PrrC,PARIS_I_merge,Retron_II,Wadjet_I,RosmerTA	1	N/A
Burkholderia pseudomallei		GCF_000757015.2	NZ_CP009586	circular	3225565	68.39	0.4	RIP-18	Paraib,Paraib,parB_part,Paraib,COG1192,COG1192,Paraib	ileS,dnaG,tsaD,TIGR00593,TIGR00631,TIGR01039	0.276304	Burkholderia pseudomallei Omp38,adeF,OXA-57	Leu,Val,Ile2,SeC,Ile,Ala,Ser,Pro,Cys	23S,16S	N/A	2	N/A
Burkholderia pseudomallei		GCF_000757035.2	NZ_CP009899	circular	4140573	67.7	0		parB_part,Paraia,Paraib,Paraib,COG1192,CbiA,CbiA,COG1192,CbiA,COG1192,CbiA,COG0206,COG1192,COG1386	Ribosomal_S9,Ribosomal_S8,Ribosomal_L10,GrpE,PNPase,rpmI,rsmH,ruvB,era,trmD,rplW,rplE,rplC,rplF,rpsQ,rpsM,rpsP,rpmC,prfA,rpsT,ybeY,rplQ,rplR,rplU,rpmA,ftsY,smpB,ychF,tsf,rplI,rpsR,rpsF,infC,alaS,ileS,leuS,serS,truB,hisS,fmt,pheS,pheT,infB,frr,ksgA,rplL,nusG,rpsO,ffh,secA,secY,rpsL,rpsC,rpsB,rpsD,rpsE,rplS,rpsG,rplT,rplV,rpsJ,rpsS,rplM,rplN,rplO,rplX,rplP,rplA,rplB,lepA,rplK,nusA,recA,rpoB,rpoA,dn…	0	vanH gene in vanO cluster,adeF,qacG,amrA,amrB	Lys,Pro,Phe,Undet,Leu,Ile,Ala,Arg,Val,Val,Asn,Asn,Undet,Undet,Thr,Arg,Arg,Ser,Gly,Ser,fMet,Asn,Ser,Thr,Gly,Gly,Gly,Cys,fMet,Ser,Ala,Glu,Asp,Glu,Asp,Leu,Val,Asp,His,fMet,Leu,Leu,Pro,Pro,Arg,Leu,Met,Gln,Lys,Arg,Arg,Ala,Ile,Ala,Tyr,Gly,Thr,Trp,Thr,Ile,Ala	23S,16S,23S,16S,16S,23S	Gao_Ppl,AbiE,RM_Type_I,RM_Type_III,Druantia_I,Thoeris_II,SanaTA,Septu	2	N/A
Burkholderia pseudomallei		GCF_000757035.2	NZ_CP009898	circular	3184745	68.44	0.74	RIP-18	Paraib,parB_part,Paraib,COG1192,COG1192,Paraib	ileS,dnaG,tsaD,TIGR00593,TIGR00631,TIGR01039	0.283771	adeF,Burkholderia pseudomallei Omp38,OXA-57	Ile,Ala,Ser,Pro,Cys,Val,Ile2,SeC,Leu	16S,23S	N/A	2	N/A
Burkholderia mallei		GCF_000762285.1	NZ_CP007802	circular	3476239	68.16	0		parB_part,Paraia,Paraib,Paraib,COG1192,CbiA,CbiA,CbiA,COG1192,CbiA,COG0206,COG1192,COG1386	Ribosomal_S9,Ribosomal_S8,Ribosomal_L10,GrpE,PNPase,rpmI,rsmH,ruvB,era,trmD,rplW,rplE,rplC,rplF,rpsQ,rpsM,rpsP,rpmC,rpsT,ybeY,rplQ,rplR,rplU,rpmA,ftsY,smpB,tsf,rplI,rpsR,rpsF,infC,alaS,ileS,leuS,serS,truB,hisS,fmt,pheS,pheT,infB,frr,ksgA,rplL,nusG,rpsO,ffh,secA,secY,rpsL,rpsC,rpsB,rpsD,rpsE,rplS,rpsG,rplT,rplV,rpsJ,rpsS,rplM,rplN,rplO,rplX,rplP,rplA,rplB,lepA,rplK,nusA,recA,rpoB,rpoA,dnaX,tilS,cg…	0	vanH gene in vanO cluster,amrA,qacG,adeF	Pro,Gln,Thr,Lys,Ser,Gly,Cys,fMet,Ser,Ala,Glu,Asp,Leu,Val,Asp,Pro,His,fMet,Pro,Undet,Arg,Thr,Tyr,Gly,Thr,Trp,Ile,Ala,Met,Leu,Ile,Ala,Val,Leu,Leu,Val,Leu,Asn,Asn,Lys,Arg,Arg,Ser,Gly,Phe,Arg,Ala	23S (partial);note=aligned only 44 percent of the 23S ribosomal RNA,16S,23S,16S	RM_Type_III	1	N/A
Burkholderia mallei		GCF_000762285.1	NZ_CP007801	circular	2351417	68.96	0.8	RIP-18	Paraib,parB_part,Paraib,Paraib	prfA,ychF,ileS,dnaG,tsaD,TIGR00593,TIGR00631,TIGR01039	0.281232	Burkholderia pseudomallei Omp38,adeF	Ser,Ile,Ala,Cys,Leu,Ile,Ala,Pro,Arg,Ile2,SeC	16S,23S,23S,16S	N/A	4	N/A
Burkholderia pseudomallei		GCF_000764575.1	NZ_CP004377	circular	3955135	67.95	0	RepC,RCR-16	parB_part,Paraia,Paraib,Paraib,COG1192,CbiA,CbiA,COG1192,CbiA,COG1192,COG0206,Paraib,COG1386	Ribosomal_S9,Ribosomal_S8,Ribosomal_L10,GrpE,PNPase,rpmI,rsmH,ruvB,era,trmD,rplW,rplE,rplC,rplF,rpsQ,rpsM,rpsP,rpmC,prfA,rpsT,ybeY,rplQ,rplR,rplU,rpmA,ftsY,smpB,ychF,tsf,rplI,rpsR,rpsF,infC,alaS,ileS,leuS,serS,truB,hisS,fmt,pheS,pheT,infB,frr,ksgA,rplL,nusG,rpsO,ffh,secA,secY,rpsL,rpsC,rpsB,rpsD,rpsE,rplS,rpsG,rplT,rplV,rpsJ,rpsS,rplM,rplN,rplO,rplX,rplP,rplA,rplB,lepA,rplK,nusA,recA,rpoB,rpoA,dn…	0	amrB,amrA,qacG,adeF,vanH gene in vanO cluster	Leu,Val,Asp,His,fMet,Leu,Leu,Pro,Pro,Arg,Leu,Leu,Met,Gln,Lys,Arg,Arg,Ala,Ile,Ala,Tyr,Gly,Thr,Trp,Thr,Ile,Ala,Ser,Gly,Gly,Cys,fMet,Ser,Ala,Glu,Asp,Glu,Asp,Val,Asn,Asn,Undet,Thr,Arg,Arg,Ser,Gly,Lys,Pro,Phe,Leu,Ile,Ala,Arg,Val	23S,16S,16S,23S,16S,23S	RM_Type_I,RM_Type_IV,RM_Type_III,RM_Type_I,Mokosh_Type_I_A	1	N/A
Burkholderia pseudomallei		GCF_000764575.1	NZ_CP004378	circular	3248948	68.33	0.38	RIP-18	Paraib,parB_part,Paraib,COG1192,COG1192,Paraib	ileS,dnaG,tsaD,TIGR00593,TIGR00631,TIGR01039	0.250415	OXA-59,Burkholderia pseudomallei Omp38,adeF	Val,Undet,SeC,Leu,Ile,Ala,Ser,Undet,Pro,Cys	23S,16S	N/A	3	N/A
Burkholderia thailandensis		GCF_000765375.1	NZ_CP004381	circular	3805980	67.32	0	RIP-15	parB_part,Paraib,Paraia,Paraib,COG1192,RepB,parB_part,CbiA,CbiA,COG1192,CbiA,COG1192,CbiA,COG0206,COG1192,COG1386	Ribosomal_S9,Ribosomal_S8,Ribosomal_L10,GrpE,PNPase,rpmI,rsmH,ruvB,era,trmD,rplW,rplE,rplC,rplF,rpsQ,rpsM,rpsP,rpmC,prfA,rpsT,ybeY,rplQ,rplR,rplU,rpmA,ftsY,smpB,ychF,tsf,rplI,rpsR,rpsF,infC,alaS,ileS,leuS,serS,truB,hisS,fmt,pheS,pheT,infB,frr,ksgA,rplL,nusG,rpsO,ffh,secA,secY,rpsL,rpsC,rpsB,rpsD,rpsE,rplS,rpsG,rplT,rplV,rpsJ,rpsS,rplM,rplN,rplO,rplX,rplP,rplA,rplB,lepA,rplK,nusA,recA,rpoB,rpoA,dn…	0	vanH gene in vanO cluster,adeF,qacG,amrA,amrB	Asn,Asn,Undet,Thr,Arg,Arg,Ser,Gly,Lys,Pro,Arg,Phe,Leu,Ile,Ala,Arg,Arg,Val,Val,Gly,Gly,Cys,fMet,Ser,Ala,Glu,Asp,Glu,Asp,Leu,Val,Asp,His,fMet,Leu,Leu,Pro,Ile2,Pro,Arg,Met,Gln,Lys,Ala,Ile,Ala,Tyr,Gly,Thr,Trp,Thr,Thr,Ile,Ala,Ser	23S,16S,23S,16S,16S,23S	Gabija,RM_Type_III,RM_Type_III,RM_Type_II,Septu	3	N/A
Burkholderia thailandensis		GCF_000765375.1	NZ_CP004382	circular	2870750	68.19	0.87	RIP-18	Paraib,Paraib,parB_part,Paraib,COG1192,COG1192,Paraib	dnaG,tsaD,TIGR00593,TIGR00631,TIGR01039	0.280921	Burkholderia pseudomallei Omp38,adeF,OXA-42	Leu,Val,Ile2,SeC,Ile,Ala,Ser	23S,16S	N/A	1	N/A
Burkholderia pseudomallei		GCF_000770395.1	NZ_CP009235	circular	4031107	67.94	0		parB_part,Paraia,Paraib,Paraib,Paraib,COG1192,RepB,CbiA,CbiA,COG1192,CbiA,COG1192,CbiA,COG0206,COG1192,COG1386	Ribosomal_S9,Ribosomal_S8,Ribosomal_L10,GrpE,PNPase,rpmI,rsmH,ruvB,era,trmD,rplW,rplE,rplC,rplF,rpsQ,rpsM,rpsP,rpmC,prfA,rpsT,ybeY,rplQ,rplR,rplU,rpmA,ftsY,smpB,ychF,tsf,rplI,rpsR,rpsF,infC,alaS,ileS,leuS,serS,truB,hisS,fmt,pheS,pheT,infB,frr,ksgA,rplL,nusG,rpsO,ffh,secA,secY,rpsL,rpsC,rpsB,rpsD,rpsE,rplS,rpsG,rplT,rplV,rpsJ,rpsS,rplM,rplN,rplO,rplX,rplP,rplA,rplB,lepA,rplK,nusA,recA,rpoB,rpoA,dn…	0	vanH gene in vanO cluster,adeF,qacG,amrA,amrB	Ser,Gly,Lys,Pro,Phe,Leu,Ile,Ala,Arg,Val,Val,Asn,Asn,Undet,Thr,Arg,Arg,Gly,Gly,Cys,fMet,Ser,Ala,Glu,Asp,Glu,Asp,Leu,Val,Asp,His,fMet,Leu,Leu,Pro,Pro,Arg,Leu,Met,Gln,Lys,Arg,Ala,Ile,Ala,Tyr,Gly,Thr,Trp,Thr,Ile,Ala,Ser	23S,16S,23S,16S,16S,23S	RM_Type_III	1	N/A
Burkholderia pseudomallei		GCF_000770395.1	NZ_CP009234	circular	3194326	68.46	0.52	RIP-18	Paraib,parB_part,Paraib,COG1192,COG1192,Paraib	ileS,dnaG,tsaD,TIGR00593,TIGR00631,TIGR01039	0.256029	adeF,Burkholderia pseudomallei Omp38,OXA-57	Ile,Ala,Ser,Pro,Cys,Val,Ile2,SeC,Leu	16S,23S	RloC	2	N/A
Burkholderia pseudomallei		GCF_000770455.1	NZ_CP009151	circular	4008750	67.91	0		parB_part,Paraia,Paraib,Paraib,COG1192,CbiA,CbiA,COG1192,CbiA,COG1192,CbiA,COG0206,COG1192,COG1192,COG1386	Ribosomal_S9,Ribosomal_S8,Ribosomal_L10,GrpE,PNPase,rpmI,rsmH,ruvB,era,trmD,rplW,rplE,rplC,rplF,rpsQ,rpsM,rpsP,rpmC,prfA,rpsT,ybeY,rplQ,rplR,rplU,rpmA,ftsY,smpB,ychF,tsf,rplI,rpsR,rpsF,infC,alaS,ileS,leuS,serS,truB,hisS,fmt,pheS,pheT,infB,frr,ksgA,rplL,nusG,rpsO,ffh,secA,secY,rpsL,rpsC,rpsB,rpsD,rpsE,rplS,rpsG,rplT,rplV,rpsJ,rpsS,rplM,rplN,rplO,rplX,rplP,rplA,rplB,lepA,rplK,nusA,recA,rpoB,rpoA,dn…	0	vanH gene in vanO cluster,amrB,amrA,qacG,adeF	Met,Gln,Lys,Arg,Ala,Ile,Ala,Tyr,Gly,Thr,Trp,Thr,Thr,Ile,Ala,Ser,Gly,Gly,Cys,fMet,Ser,Ala,Glu,Asp,Glu,Asp,Leu,Val,Asp,His,fMet,Leu,Leu,Pro,Pro,Arg,Leu,Leu,Ile,Ala,Arg,Val,Val,Asn,Asn,Undet,Thr,Arg,Arg,Ser,Gly,Lys,Pro,Phe	16S,23S,16S,23S,23S,16S	AbiE,RM_Type_IV,RM_Type_I,RM_Type_III,RM_Type_IIG,RM_Type_I,Thoeris_II	2	N/A
Burkholderia pseudomallei		GCF_000770455.1	NZ_CP009150	circular	3256009	68.21	0.3	RIP-18	Paraib,parB_part,Paraib,COG1192,COG1192,Paraib	ileS,dnaG,tsaD,TIGR00593,TIGR00631,TIGR01039	0.290724	adeF,Burkholderia pseudomallei Omp38,OXA-59	Ile,Ala,Ser,Undet,Leu,Val,Ile2,SeC,Pro,Cys	16S,23S	N/A	3	N/A
Burkholderia pseudomallei		GCF_000770495.1	NZ_CP009161	circular	4110442	67.78	0	RIP-17	parB_part,Paraia,Paraib,Paraib,Paraib,COG1192,ParBc,CbiA,CbiA,COG1192,CbiA,COG1192,CbiA,COG0206,COG1192,COG1386	Ribosomal_S9,Ribosomal_S8,Ribosomal_L10,GrpE,PNPase,rpmI,rsmH,ruvB,era,trmD,rplW,rplE,rplC,rplF,rpsQ,rpsM,rpsP,rpmC,prfA,rpsT,ybeY,rplQ,rplR,rplU,rpmA,ftsY,smpB,ychF,tsf,rplI,rpsR,rpsF,infC,alaS,ileS,leuS,serS,truB,hisS,fmt,pheS,pheT,infB,frr,ksgA,rplL,nusG,rpsO,ffh,secA,secY,rpsL,rpsC,rpsB,rpsD,rpsE,rplS,rpsG,rplT,rplV,rpsJ,rpsS,rplM,rplN,rplO,rplX,rplP,rplA,rplB,lepA,rplK,nusA,recA,rpoB,rpoA,ti…	0	adeF,qacG,amrA,amrB,vanH gene in vanO cluster	Leu,Ile,Ala,Arg,Val,Val,Asn,Asn,Undet,Thr,Arg,Arg,Ser,Gly,Lys,Pro,Phe,Lys,Arg,Ala,Ile,Ala,Tyr,Gly,Thr,Trp,Thr,Ile,Ala,Ser,Gly,Gly,Cys,fMet,Ser,Ala,Glu,Asp,Glu,Asp,Leu,Val,Asp,His,fMet,Leu,Leu,Pro,Pro,Arg,Undet,Met,Gln	16S,23S,23S,16S,23S,16S	AbiE,dCTPdeaminase,RM_Type_I,RM_Type_IV,RM_Type_III,SanaTA,Mokosh_Type_I_A,Dnd_ABCDE	0	N/A
Burkholderia pseudomallei		GCF_000770495.1	NZ_CP009160	circular	3227179	68.32	0.54	RIP-18	Paraib,parB_part,Paraib,COG1192,COG1192,Paraib	ileS,dnaG,tsaD,TIGR00593,TIGR00631,TIGR01039	0.273214	adeF,OXA-59,Burkholderia pseudomallei Omp38	Val,Undet,SeC,Leu,Pro,Cys,Ile,Ala,Ser,Undet	23S,16S	N/A	5	N/A
Burkholderia pseudomallei		GCF_000770515.1	NZ_CP009162	circular	3969389	67.8	0		parB_part,Paraia,Paraib,Paraib,COG1192,CbiA,COG1192,CbiA,COG1192,CbiA,COG1192,CbiA,COG0206,COG1192,COG1386	Ribosomal_S9,Ribosomal_S8,Ribosomal_L10,GrpE,PNPase,rpmI,rsmH,ruvB,era,trmD,rplW,rplE,rplC,rplF,rpsQ,rpsM,rpsP,rpmC,prfA,rpsT,ybeY,rplQ,rplR,rplU,rpmA,ftsY,smpB,ychF,tsf,rplI,rpsR,rpsF,infC,alaS,ileS,leuS,serS,truB,hisS,fmt,pheS,pheT,infB,frr,ksgA,rplL,nusG,rpsO,ffh,secA,secY,rpsL,rpsC,rpsB,rpsD,rpsE,rplS,rpsG,rplT,rplV,rpsJ,rpsS,rplM,rplN,rplO,rplX,rplP,rplA,rplB,lepA,rplK,nusA,recA,rpoB,rpoA,dn…	0	amrB,amrA,qacG,adeF,vanH gene in vanO cluster	His,fMet,Leu,Leu,Pro,Pro,Arg,Leu,Met,Gln,Lys,Arg,Arg,Ala,Ile,Ala,Tyr,Gly,Thr,Trp,Thr,Thr,Ile,Ala,Ser,Gly,Gly,Cys,fMet,Ser,Ala,Glu,Asp,Glu,Asp,Leu,Val,Asp,Val,Asn,Asn,Undet,Thr,Arg,Arg,Ser,Gly,Lys,Pro,Phe,Leu,Ile,Ala,Ser,Arg,Val	23S,16S,16S,23S,16S,23S	AbiE,RM_Type_III,RM_Type_I,RM_Type_I	1	N/A
Burkholderia pseudomallei		GCF_000770515.1	NZ_CP009163	circular	3327069	68.24	0.44	RIP-18	Paraib,parB_part,Paraib,COG1192,COG1192,Paraib	dnaG,tsaD,TIGR00593,TIGR01039	0.266115	Burkholderia pseudomallei Omp38,adeF,OXA-59	Leu,Val,Ile2,SeC,Ile,Ala,Pro,Cys	23S,16S	N/A	4	N/A
Burkholderia pseudomallei		GCF_000770535.1	NZ_CP009165	circular	4008865	67.91	0		parB_part,Paraia,Paraib,Paraib,COG1192,CbiA,CbiA,COG1192,CbiA,COG1192,CbiA,COG0206,COG1192,COG1192,COG1386	Ribosomal_S9,Ribosomal_S8,Ribosomal_L10,GrpE,PNPase,rpmI,rsmH,ruvB,era,trmD,rplW,rplE,rplC,rplF,rpsQ,rpsM,rpsP,rpmC,prfA,rpsT,ybeY,rplQ,rplR,rplU,rpmA,ftsY,smpB,ychF,tsf,rplI,rpsR,rpsF,infC,alaS,ileS,leuS,serS,truB,hisS,fmt,pheS,pheT,infB,frr,ksgA,rplL,nusG,rpsO,ffh,secA,secY,rpsL,rpsC,rpsB,rpsD,rpsE,rplS,rpsG,rplT,rplV,rpsJ,rpsS,rplM,rplN,rplO,rplX,rplP,rplA,rplB,lepA,rplK,nusA,recA,rpoB,rpoA,dn…	0	vanH gene in vanO cluster,amrB,amrA,qacG,adeF	Gln,Lys,Arg,Ala,Ile,Ala,Tyr,Gly,Thr,Trp,Thr,Thr,Ile,Ala,Ser,Gly,Gly,Cys,fMet,Ser,Ala,Glu,Asp,Glu,Asp,Leu,Val,Asp,His,fMet,Leu,Leu,Pro,Pro,Arg,Leu,Met,Leu,Ile,Ala,Arg,Val,Val,Asn,Asn,Undet,Thr,Arg,Arg,Ser,Gly,Lys,Pro,Phe	16S,23S,16S,23S,23S,16S	AbiE,RM_Type_IV,RM_Type_I,RM_Type_III,RM_Type_IIG,RM_Type_I,Thoeris_II	3	N/A
Burkholderia pseudomallei		GCF_000770535.1	NZ_CP009164	circular	3263576	68.21	0.3	RIP-18	Paraib,parB_part,Paraib,COG1192,COG1192,Paraib	ileS,dnaG,tsaD,TIGR00593,TIGR00631,TIGR01039	0.287472	Burkholderia pseudomallei Omp38,adeF,OXA-59	Pro,Cys,Val,Ile2,SeC,Ile,Ala,Ser,Undet,Leu	23S,16S	N/A	6	N/A
Burkholderia pseudomallei		GCF_000770565.1	NZ_CP009157	circular	4228716	67.53	0		parB_part,Paraia,Paraib,Paraib,COG1192,Paraib,ICE_PFGI_1_parB,CbiA,COG1192,CbiA,COG1192,CbiA,COG1192,CbiA,COG0206,COG1192,COG1386	Ribosomal_S9,Ribosomal_S8,Ribosomal_L10,GrpE,PNPase,rpmI,rsmH,ruvB,era,trmD,rplW,rplE,rplC,rplF,rpsQ,rpsM,rpsP,rpmC,prfA,rpsT,ybeY,rplQ,rplR,rplU,rpmA,ftsY,smpB,ychF,tsf,rplI,rpsR,rpsF,infC,alaS,ileS,leuS,serS,truB,hisS,fmt,pheS,pheT,infB,frr,ksgA,rplL,nusG,rpsO,ffh,secA,secY,rpsL,rpsC,rpsB,rpsD,rpsE,rplS,rpsG,rplT,rplV,rpsJ,rpsS,rplM,rplN,rplO,rplX,rplP,rplA,rplB,lepA,rplK,nusA,recA,rpoB,rpoA,dn…	0	amrB,amrA,qacG,adeF,vanH gene in vanO cluster	Gly,Gly,Cys,fMet,Ser,Ala,Glu,Asp,Glu,Asp,Leu,Val,Asp,His,fMet,Leu,Leu,Pro,Pro,Arg,Leu,Met,Gln,Lys,Arg,Arg,Ala,Ile,Ala,Tyr,Gly,Thr,Trp,Thr,Ile,Ala,Ser,Asn,Asn,Undet,Thr,Arg,Arg,Ser,Gly,Lys,Pro,Phe,Leu,Ile,Ala,Arg,Val,Val	23S,16S,16S,23S,16S,23S	Shedu,Gabija,AbiE,Gabija,RM_Type_III,RM_Type_III,Gao_Qat,SanaTA,Retron_VI,RosmerTA	0	N/A
Burkholderia pseudomallei		GCF_000770565.1	NZ_CP009156	circular	3267160	68.17	0.64	RIP-18	Paraib,parB_part,Paraib,COG1192,COG1192,Paraib	ileS,dnaG,tsaD,TIGR00593,TIGR00631,TIGR01039	0.259703	adeF,OXA-59,Burkholderia pseudomallei Omp38	Leu,Val,Ile2,SeC,Cys,Ile,Ala,Ser,Pro	23S,16S	N/A	4	N/A
Pseudoalteromonas piratica		GCF_000788395.1	NZ_CP009888	circular	3197498	40.18	0		parB_part,Paraib,Paraib,Paraib,Paraia,COG1192,COG1192,CbiA,COG0206,COG1386	Ribosomal_S9,Ribosomal_S8,Ribosomal_L10,GrpE,PNPase,rpmI,rsmH,ruvB,era,trmD,rplW,rplE,rplC,rplF,rpsQ,rpsM,rpsP,rpmC,rpsT,ybeY,rplQ,rplR,rplU,rpmA,ftsY,smpB,ychF,tsf,rplI,rpsR,rpsF,infC,alaS,ileS,leuS,serS,truB,hisS,fmt,pheS,pheT,infB,frr,ksgA,rplL,nusG,rpsO,ffh,secA,secY,rpsL,rpsC,rpsB,rpsD,rpsE,rplS,rpsG,rplT,rplV,rpsJ,rpsS,rplM,rplN,rplO,rplX,rplP,rplA,rplB,dnaG,lepA,rplK,nusA,recA,rpoB,rpoA,dn…	0	adeF,adeF,rsmA	Ala,Ile2,Undet,Ile,Ala,Thr,Tyr,Gly,Thr,Trp,fMet,fMet,Arg,Gly,Gly,Gly,Gly,Arg,Leu,Asp,Asp,Asp,Asp,Asp,Asp,Lys,Lys,Lys,Lys,Lys,Ser,Pro,Asn,Asn,Asn,Asn,Val,Val,Val,Val,Val,Val,Undet,Trp,Leu,Ser,Arg,Arg,Arg,Arg,Phe,Thr,Phe,Thr,Phe,Pro,Arg,His,Pro,Pro,fMet,Ala,Glu,Glu,Glu,Glu,Glu,Glu,Glu,Gly,Cys,Leu,Gly,Leu,Gly,Cys,Leu,Ser,Ser,Ser,Val,Tyr,Tyr,Met,Leu,Gln,Leu,Gln,Leu,Gln,Met,Leu,His,Ser,Ser,Ile,Ala	23S,16S,23S,16S,16S,23S,16S,23S,16S,23S,16S,23S,23S,16S	AbiV,dGTPase,radar_I,RM_Type_I,CBASS_II,Zorya_TypeI	0	N/A
Pseudoalteromonas piratica		GCF_000788395.1	NZ_CP009889	circular	1618489	39.53	-0.65	Rep_trans	Paraib,Paraib,parbia,CbiA,Paraia,Paraib,COG0206,2ZARU,COG1192	prfA,TIGR02350,TIGR03725	0.344162	FosA8	N/A	N/A	Dsr_I	2	N/A
Burkholderia thailandensis		GCF_000808035.2	NZ_CP008914	circular	3762666	67.35	0	RCR-16	parB_part,Paraib,Paraia,Paraib,COG1192,COG1192,CbiA,CbiA,COG1192,COG1192,CbiA,COG1192,CbiA,COG0206,COG1192,COG1386	Ribosomal_S9,Ribosomal_S8,Ribosomal_L10,GrpE,PNPase,rpmI,rsmH,ruvB,era,trmD,rplW,rplE,rplC,rplF,rpsQ,rpsM,rpsP,rpmC,prfA,rpsT,ybeY,rplQ,rplR,rplU,rpmA,ftsY,smpB,ychF,tsf,rplI,rpsR,rpsF,infC,alaS,ileS,leuS,serS,truB,hisS,fmt,pheS,pheT,infB,frr,ksgA,rplL,nusG,rpsO,ffh,secA,secY,rpsL,rpsC,rpsB,rpsD,rpsE,rplS,rpsG,rplT,rplV,rpsJ,rpsS,rplM,rplN,rplO,rplX,rplP,rplA,rplB,lepA,rplK,nusA,recA,rpoB,rpoA,dn…	0	vanH gene in vanO cluster,adeF,qacG,amrA,amrB	Gly,Lys,Pro,Phe,Leu,Ile,Ala,Arg,Val,Val,Val,Asn,Asn,Undet,Thr,Arg,Arg,Ser,Gly,Gly,Cys,fMet,Ser,Ala,Glu,Asp,Glu,Asp,Leu,Val,Asp,His,fMet,Leu,Leu,Pro,Pro,fMet,Arg,Leu,Met,Gln,Lys,Arg,Ala,Ile,Ala,Tyr,Gly,Thr,Trp,Thr,Ile,Ala,Ser	23S,16S,23S,16S,16S,23S	Lamassu-Cap4_nuclease,AbiE,RM_Type_III,Druantia_I	1	N/A
Burkholderia thailandensis		GCF_000808035.2	NZ_CP008915	circular	2966450	68.1	0.75	RIP-18	Paraib,parB_part,Paraib,COG1192,COG1192,Paraib	dnaG,tsaD,TIGR00593,TIGR00631,TIGR01039	0.260174	OXA-42,Burkholderia pseudomallei Omp38,adeF	Val,Ile2,SeC,Leu,Ile,Ala,Ser,Undet	23S,16S	N/A	1	N/A
Burkholderia plantarii		GCF_000835205.1	NZ_CP002580	circular	4163767	68.36	0		parB_part,Paraia,Paraib,Paraib,CbiA,ParBc,CbiA,CbiA,CbiA,COG1192,CbiA,COG0206,COG1386	Ribosomal_S9,Ribosomal_S8,Ribosomal_L10,GrpE,PNPase,rpmI,rsmH,ruvB,era,trmD,rplW,rplE,rplC,rplF,rpsQ,rpsM,rpsP,rpmC,prfA,rpsT,ybeY,rplQ,rplR,rplU,rpmA,ftsY,smpB,ychF,tsf,rplI,rpsR,rpsF,infC,alaS,ileS,leuS,serS,truB,hisS,fmt,pheS,pheT,infB,frr,ksgA,rplL,nusG,rpsO,ffh,secA,secY,rpsL,rpsC,rpsB,rpsD,rpsE,rplS,rpsG,rplT,rplV,rpsJ,rpsS,rplM,rplN,rplO,rplX,rplP,rplA,rplB,lepA,rplK,nusA,recA,rpoB,rpoA,dn…	0	vanY gene in vanB cluster,adeF,qacG,adeF	Arg,Ala,Ile,Ala,Tyr,Gly,Thr,Trp,Thr,Ile,Ala,Ser,Gly,Gly,Cys,Arg,Val,Pro,His,His,Val,Ser,Arg,Leu,Met,Gln,Lys,Phe,Leu,Ile,Ala,fMet,Ser,Ala,Ala,Glu,Asp,Glu,Asp,Glu,Asp,Leu,Val,Asp,fMet,Leu,Leu,Leu,Pro,Asn,Asn,Phe,Thr,Arg,Arg,Ser,Gly,Lys,Pro	16S,23S,16S,23S,23S,16S	Gao_TerY,RM_Type_III,CAS_Class1-Subtype-I-F	4	cas1_I-F_1,cas3f_I-F_1,cas8f_I-F_8,cas5f_I-F_4,cas7f_I-F_2,cas6f_I_II_III_IV_V_VI_3
Burkholderia plantarii		GCF_000835205.1	NZ_CP002581	circular	3732771	69.23	0.87	RIP-18	Paraib,Paraib,parB_part,COG1192,COG1192,COG0206	dnaG,tsaD,TIGR00593	0.25805	adeF,adeF,adeF,adeF,adeF	Ile,Ala,Ile,Ala,Val,Val,Val,Ile2,SeC	16S,23S,16S,23S	RM_Type_II,Gao_Her_DUF,Hna	11	N/A
Brucella suis		GCF_000875695.1	NZ_CP010850	circular	2107845	57.21	0		parB_part,Paraib,COG1192,CbiA,CbiA,COG0206,COG1386	Ribosomal_S9,Ribosomal_S8,Ribosomal_L10,GrpE,PNPase,rpmI,rsmH,ruvB,era,trmD,rplW,rplE,rplC,rplF,rpsQ,rpsM,rpsP,rpmC,prfA,rpsT,ybeY,rplQ,rplR,rplU,rpmA,ftsY,smpB,ychF,tsf,rplI,rpsR,rpsF,infC,alaS,leuS,serS,truB,pheS,pheT,infB,frr,ksgA,rplL,nusG,rpsO,ffh,secA,secY,rpsL,rpsC,rpsB,rpsD,rpsE,rplS,rpsG,rplT,rplV,rpsJ,rpsS,rplM,rplN,rplO,rplX,rplP,rplA,rplB,dnaG,rplK,nusA,recA,rpoB,rpoA,dnaX,tilS,cgtA,g…	0	adeF,qacG	Pro,Thr,Gln,Pro,Arg,Asp,Leu,Arg,Leu,Leu,Leu,Glu,Glu,Lys,Met,Gln,Glu,Ser,Leu,Arg,Ala,Ile,Ala,fMet,Ile,Ala,fMet,His,Ile2,Tyr,Gly,Trp,Gly,Val,Thr,Val,Pro,Ser,Arg,Phe,Ala	5S,23S,16S,5S,23S,16S	N/A	0	N/A
Brucella suis		GCF_000875695.1	NZ_CP010851	circular	1207241	57.32	0.11	RP-C,RIP-2	partition_RepA,Paraib,partition_RepB	ileS,hisS,fmt,lepA,TIGR00083,TIGR00095,TIGR00250,TIGR00580,TIGR00643,TIGR01302,TIGR01394	0.22055	adeF,FosXCC,Brucella suis mprF	Cys,Thr,Gly,Gly,Leu,Ser,Val,Ile,Ala,fMet,Asn,Lys,Ser,Asp	5S,23S,16S	RM_Type_I	1	N/A
Burkholderia pseudomallei		GCF_000953095.1	NZ_LK936442	circular	4044293	67.85	0		parB_part,Paraia,Paraib,Paraib,COG1192,CbiA,CbiA,COG1192,CbiA,COG1192,CbiA,COG0206,COG1192,COG1386	Ribosomal_S9,Ribosomal_S8,Ribosomal_L10,GrpE,PNPase,rpmI,rsmH,ruvB,era,trmD,rplW,rplE,rplC,rplF,rpsQ,rpsM,rpsP,rpmC,prfA,rpsT,ybeY,rplQ,rplR,rplU,rpmA,ftsY,smpB,ychF,tsf,rplI,rpsR,rpsF,infC,alaS,ileS,leuS,serS,truB,hisS,fmt,pheS,pheT,infB,frr,ksgA,rplL,nusG,rpsO,ffh,secA,secY,rpsL,rpsC,rpsB,rpsD,rpsE,rplS,rpsG,rplT,rplV,rpsJ,rpsS,rplM,rplN,rplO,rplX,rplP,rplA,rplB,lepA,rplK,nusA,recA,rpoB,rpoA,dn…	0	adeF,qacG,amrA,amrB,vanH gene in vanO cluster	Phe,Undet,Leu,Ile,Ala,Arg,Val,Val,Asn,Asn,Undet,Thr,Arg,Arg,Ser,Gly,Lys,Pro,Arg,Ala,Ile,Ala,Tyr,Gly,Thr,Trp,Thr,Thr,Ile,Ala,Ser,Gly,Gly,Cys,fMet,Ser,Ala,Glu,Asp,Glu,Asp,Leu,Val,Asp,His,fMet,Leu,Leu,Pro,Pro,Arg,Leu,Met,Gln,Lys	16S,23S,23S,16S,23S,16S	AbiE,RM_Type_III,Thoeris_II,SanaTA,PD-T7-1	2	N/A
Burkholderia pseudomallei		GCF_000953095.1	NZ_LK936443	circular	3117372	68.6	0.75	RIP-18	Paraib,parB_part,Paraib,COG1192,COG1192,Paraib	ileS,dnaG,tsaD,TIGR00593,TIGR00631,TIGR01039	0.285765	adeF,Burkholderia pseudomallei Omp38,OXA-57	Ile,Ala,Ser,Pro,Cys,Val,Ile2,SeC,Leu	16S,23S	N/A	3	N/A
Legionella fallonii		GCF_000953135.1	NZ_LN614827	circular	4181563	38.29	0		parB_part,parB_part,Paraib,COG1192,Paraib,Paraib,CbiA,CbiA,COG1192,COG0206,COG1386	Ribosomal_S9,Ribosomal_S8,Ribosomal_L10,GrpE,PNPase,rpmI,rsmH,ruvB,era,trmD,rplW,rplE,rplC,rplF,rpsQ,rpsM,rpsP,rpmC,prfA,rpsT,ybeY,rplQ,rplR,rplU,rpmA,ftsY,smpB,ychF,tsf,rplI,rpsR,rpsF,infC,alaS,ileS,leuS,serS,truB,hisS,fmt,pheS,pheT,infB,frr,ksgA,rplL,nusG,rpsO,ffh,secA,secY,rpsL,rpsC,rpsB,rpsD,rpsE,rplS,rpsG,rplT,rplV,rpsJ,rpsS,rplM,rplN,rplO,rplX,rplP,rplA,rplB,dnaG,lepA,rplK,nusA,recA,rpoB,rp…	0	adeF	Undet,Ala,Val,Ala,Lys,Ser,Arg,Phe,Lys,Lys,Arg,Pro,Undet,Ile2,Met,Met,Leu,Leu,fMet,Ile,Gly,Cys,Leu,Ala,Thr,Tyr,Gly,Thr,Trp,Pro,Gly,Ala,Glu,Glu,Pro,Arg,His,Leu,Val,Asp,Thr,Met,Arg,Arg,Ser,Ser,Leu,Gln,Asn	16S,23S,5S,16S,23S,5S,5S,23S,16S,5S,23S,16S	dGTPase,AbiE,AbiE,RM_Type_IIG,Retron_XI,MazEF,DarTG	2	N/A
Legionella fallonii		GCF_000953135.1	NZ_LN614828	circular	238761	39.06	0.77	RIP-4,RCR-13	parB_part,parbia,ParBc,Paraib,Paraia	TIGR01039	0.691803		N/A	N/A	AbiD	0	N/A
Burkholderia pseudomallei		GCF_000954175.1	NZ_CP010973	circular	4006427	67.91	0		parB_part,Paraia,Paraib,Paraib,COG1192,CbiA,CbiA,COG1192,CbiA,COG1192,CbiA,COG0206,COG1192,COG1386	Ribosomal_S9,Ribosomal_S8,Ribosomal_L10,GrpE,PNPase,rpmI,rsmH,ruvB,era,trmD,rplW,rplE,rplC,rplF,rpsQ,rpsM,rpsP,rpmC,prfA,rpsT,ybeY,rplQ,rplR,rplU,rpmA,ftsY,smpB,ychF,tsf,rplI,rpsR,rpsF,infC,alaS,ileS,leuS,serS,truB,hisS,fmt,pheS,pheT,infB,frr,ksgA,rplL,nusG,rpsO,ffh,secA,secY,rpsL,rpsC,rpsB,rpsD,rpsE,rplS,rpsG,rplT,rplV,rpsJ,rpsS,rplM,rplN,rplO,rplX,rplP,rplA,rplB,lepA,rplK,nusA,recA,rpoB,rpoA,dn…	0	adeF,qacG,amrA,amrB,vanH gene in vanO cluster	Phe,Undet,Leu,Ile,Ala,Arg,Arg,Val,Val,Asn,Asn,Undet,Thr,Arg,Arg,Ser,Gly,Lys,Pro,Arg,Arg,Ala,Ile,Ala,Tyr,Gly,Thr,Trp,Thr,Thr,Ile,Ala,Ser,Gly,Gly,Cys,fMet,Ser,Ala,Glu,Asp,Glu,Asp,Leu,Val,Asp,His,fMet,Leu,Leu,Pro,Pro,Arg,Leu,Met,Gln,Lys	16S,23S,23S,16S,23S,16S	AbiE,Gabija,RM_Type_III,RM_Type_I,RM_Type_I,PARIS_I_merge,Thoeris_II,SanaTA,DRT_3	1	N/A
Burkholderia pseudomallei		GCF_000954175.1	NZ_CP010974	circular	3039355	68.56	0.65	RIP-18	Paraib,parB_part,Paraib,COG1192,COG1192,Paraib	ileS,dnaG,tsaD,TIGR00593,TIGR00631,TIGR01039	0.277555	Burkholderia pseudomallei Omp38,OXA-59	Ile,Ala,Ser,Undet,Pro,Cys,Val,Ile2,SeC,Leu	16S,23S	N/A	4	N/A
Burkholderia pseudomallei		GCF_000959125.1	NZ_CP004379	circular	4092218	67.85	0	RepC	parB_part,Paraia,Paraib,Paraib,COG1192,CbiA,CbiA,COG1192,CbiA,COG1192,CbiA,COG0206,COG1192,COG1386	Ribosomal_S9,Ribosomal_S8,Ribosomal_L10,GrpE,PNPase,rpmI,rsmH,ruvB,era,trmD,rplW,rplE,rplC,rplF,rpsQ,rpsM,rpsP,rpmC,prfA,rpsT,ybeY,rplQ,rplR,rplU,rpmA,ftsY,smpB,ychF,tsf,rplI,rpsR,rpsF,infC,alaS,ileS,leuS,serS,truB,hisS,fmt,pheS,pheT,infB,frr,ksgA,rplL,nusG,rpsO,ffh,secA,secY,rpsL,rpsC,rpsB,rpsD,rpsE,rplS,rpsG,rplT,rplV,rpsJ,rpsS,rplM,rplN,rplO,rplX,rplP,rplA,rplB,lepA,rplK,nusA,recA,rpoB,rpoA,dn…	0	adeF,qacG,amrA,amrB,vanH gene in vanO cluster	Pro,Lys,Arg,Ala,Ile,Ala,Tyr,Gly,Thr,Trp,Thr,Undet,Leu,Ile,Ala,Arg,Val,Val,Asn,Asn,Undet,Thr,Arg,Arg,Ser,Gly,Lys,Ser,Gly,Gly,Cys,fMet,Ser,Ala,Glu,Asp,Glu,Asp,Leu,Val,Asp,His,fMet,Leu,Leu,Pro,Pro,Pro,Arg,Leu,Met,Gln,Phe,Ile,Ala	23S,16S,16S,23S,16S,23S	RM_Type_III,ShosTA	1	N/A
Burkholderia pseudomallei		GCF_000959125.1	NZ_CP004380	circular	3145454	68.5	0.65	RIP-18,RCR-8	Paraib,parB_part,Paraib,COG1192,COG1192,Paraib	ileS,dnaG,tsaD,TIGR00593,TIGR00631,TIGR01039	0.275955	OXA-57,Burkholderia pseudomallei Omp38,adeF	Val,Ile2,SeC,Leu,Ile,Ala,Ser,Undet,Pro,Cys	23S,16S	Shedu,RosmerTA	5	N/A
Burkholderia pseudomallei		GCF_000959145.1	NZ_CP009298	circular	4055060	67.82	0		parB_part,Paraia,Paraib,Paraib,COG1192,Paraib,ICE_PFGI_1_parB,CbiA,CbiA,COG1192,CbiA,COG1192,CbiA,COG0206,COG1192,COG1386	Ribosomal_S9,Ribosomal_S8,Ribosomal_L10,GrpE,PNPase,rpmI,rsmH,ruvB,era,trmD,rplW,rplE,rplC,rplF,rpsQ,rpsM,rpsP,rpmC,prfA,rpsT,ybeY,rplQ,rplR,rplU,rpmA,ftsY,smpB,ychF,tsf,rplI,rpsR,rpsF,infC,alaS,ileS,leuS,serS,truB,hisS,fmt,pheS,pheT,infB,frr,ksgA,rplL,nusG,rpsO,ffh,secA,secY,rpsL,rpsC,rpsB,rpsD,rpsE,rplS,rpsG,rplT,rplV,rpsJ,rpsS,rplM,rplN,rplO,rplX,rplP,rplA,rplB,lepA,rplK,nusA,recA,rpoB,rpoA,ti…	0	vanH gene in vanO cluster,amrB,amrA,qacG,adeF	Ser,Gly,Gly,Cys,fMet,Ser,Ala,Glu,Asp,Glu,Asp,Leu,Val,Asp,His,fMet,Leu,Leu,Pro,Pro,Arg,Leu,Met,Gln,Lys,Arg,Ala,Ile,Ala,Tyr,Gly,Thr,Trp,Thr,Ile,Ala,Pro,Phe,Leu,Ile,Ala,Arg,Val,Val,Asn,Asn,Undet,Thr,Arg,Arg,Ser,Gly,Lys,Lys	23S,16S,16S,23S,16S,23S	RM_Type_IIG,RM_Type_III,Panchino_gp28,Wadjet_I,RosmerTA	2	N/A
Burkholderia pseudomallei		GCF_000959145.1	NZ_CP009297	circular	3216446	68.43	0.61	RIP-18	Paraib,parB_part,Paraib,COG1192,COG1192,Paraib	ileS,dnaG,tsaD,TIGR00593,TIGR00631,TIGR01039	0.282069	adeF,Burkholderia pseudomallei Omp38,OXA-59	Ile,Ala,Ser,Pro,Cys,Val,Ile2,SeC,Leu	16S,23S	N/A	5	N/A
Burkholderia mallei		GCF_000959165.1	NZ_CP009337	circular	3458247	68.16	0		parB_part,Paraia,Paraib,Paraib,COG1192,CbiA,CbiA,CbiA,COG1192,CbiA,COG0206,COG1192,COG1386	Ribosomal_S9,Ribosomal_S8,Ribosomal_L10,GrpE,PNPase,rpmI,rsmH,ruvB,era,trmD,rplW,rplE,rplC,rplF,rpsQ,rpsM,rpsP,rpmC,rpsT,ybeY,rplQ,rplR,rplU,rpmA,ftsY,smpB,tsf,rplI,rpsR,rpsF,infC,alaS,ileS,leuS,serS,truB,hisS,fmt,pheS,pheT,infB,frr,ksgA,rplL,nusG,rpsO,ffh,secA,secY,rpsL,rpsC,rpsB,rpsD,rpsE,rplS,rpsG,rplT,rplV,rpsJ,rpsS,rplM,rplN,rplO,rplX,rplP,rplA,rplB,lepA,rplK,nusA,recA,rpoB,rpoA,dnaX,tilS,cg…	0	adeF,vanH gene in vanO cluster,amrA,qacG	Thr,Tyr,Gly,Thr,Trp,Ile,Ala,Phe,Met,Ser,Gly,Gly,Cys,fMet,Ser,Ala,Glu,Asp,Leu,Val,Asp,Pro,His,fMet,Pro,Undet,Thr,Arg,Pro,Ala,Arg,Gln,Leu,Ile,Ala,Val,Leu,Leu,Val,Leu,Asn,Asn,Lys,Arg,Arg,Ser,Gly,Lys	16S,23S,23S (partial);note=aligned only 44 percent of the 23S ribosomal RNA,16S	RM_Type_III	1	N/A
Burkholderia mallei		GCF_000959165.1	NZ_CP009338	circular	2284094	68.94	0.78	RIP-18	Paraib,parB_part,Paraib,Paraib	prfA,ychF,ileS,dnaG,tsaD,TIGR00593,TIGR00631	0.278473	Burkholderia pseudomallei Omp38,adeF	Cys,Arg,Ser,Ile,Ala,Pro,Leu,Ile2,SeC,Ile,Ala	23S,16S,16S,23S	N/A	2	N/A
Burkholderia pseudomallei		GCF_000959185.1	NZ_CP009474	circular	4021787	67.74	0	Rep_trans,RCR-13	parB_part,Paraia,Paraib,Paraib,COG1192,CbiA,CbiA,COG1192,CbiA,COG1192,CbiA,COG0206,COG1192,COG1386	Ribosomal_S9,Ribosomal_S8,Ribosomal_L10,GrpE,PNPase,rpmI,rsmH,ruvB,era,trmD,rplW,rplE,rplC,rplF,rpsQ,rpsM,rpsP,rpmC,prfA,rpsT,ybeY,rplQ,rplR,rplU,rpmA,ftsY,smpB,ychF,tsf,rplI,rpsR,rpsF,infC,alaS,ileS,leuS,serS,truB,hisS,fmt,pheS,pheT,infB,frr,ksgA,rplL,nusG,rpsO,ffh,secA,secY,rpsL,rpsC,rpsB,rpsD,rpsE,rplS,rpsG,rplT,rplV,rpsJ,rpsS,rplM,rplN,rplO,rplX,rplP,rplA,rplB,lepA,rplK,nusA,recA,rpoB,rpoA,dn…	0	adeF,vanH gene in vanO cluster,amrB,amrA,qacG	Arg,Leu,Met,Gln,Lys,Arg,Ala,Ile,Ala,Tyr,Gly,Thr,Trp,Thr,Ile,Ala,Ser,Gly,Gly,Cys,fMet,Ser,Ala,Glu,Asp,Glu,Asp,Leu,Val,Asp,His,fMet,Leu,Leu,Pro,Pro,Ile,Ala,Arg,Val,Val,Asn,Asn,Undet,Thr,Arg,Arg,Ser,Gly,Lys,Pro,Phe,Leu	16S,23S,16S,23S,23S,16S	Gao_Iet,RM_Type_IV,RM_Type_I,RM_Type_III,Pycsar,Wadjet_I,RosmerTA,Zorya_TypeII	0	N/A
Burkholderia pseudomallei		GCF_000959185.1	NZ_CP009473	circular	3108026	68.62	0.88	RIP-18	Paraib,parB_part,Paraib,COG1192,COG1192,Paraib	ileS,dnaG,tsaD,TIGR00593,TIGR00631,TIGR01039	0.29689	OXA-59,adeF,Burkholderia pseudomallei Omp38	Ile,Ala,Ser,Pro,Cys,Leu,Val,Ile2,SeC	16S,23S	N/A	4	N/A
Burkholderia pseudomallei		GCF_000959205.1	NZ_CP009485	circular	4088931	67.8	0	RCR-16	parB_part,Paraia,Paraib,Paraib,COG1192,CbiA,COG1192,CbiA,COG1192,CbiA,COG1192,CbiA,COG0206,COG1192,COG1386	Ribosomal_S9,Ribosomal_S8,Ribosomal_L10,GrpE,PNPase,rpmI,rsmH,ruvB,era,trmD,rplW,rplE,rplC,rplF,rpsQ,rpsM,rpsP,rpmC,prfA,rpsT,ybeY,rplQ,rplR,rplU,rpmA,ftsY,smpB,ychF,tsf,rplI,rpsR,rpsF,infC,alaS,ileS,leuS,serS,truB,hisS,fmt,pheS,pheT,infB,frr,ksgA,rplL,nusG,rpsO,ffh,secA,secY,rpsL,rpsC,rpsB,rpsD,rpsE,rplS,rpsG,rplT,rplV,rpsJ,rpsS,rplM,rplN,rplO,rplX,rplP,rplA,rplB,lepA,rplK,nusA,recA,rpoB,rpoA,dn…	0	amrB,amrA,qacG,adeF,vanH gene in vanO cluster	His,fMet,Leu,Leu,Pro,Pro,Arg,Leu,Met,Gln,Lys,Arg,Ser,Ala,Ile,Ala,Tyr,Gly,Thr,Trp,Thr,Undet,Ile,Ala,Ser,Gly,Gly,Cys,fMet,Ser,Ala,Glu,Asp,Glu,Asp,Leu,Val,Asp,Val,Asn,Asn,Undet,Thr,Arg,Arg,Ser,Gly,Lys,Pro,Phe,Undet,Leu,Ile,Ala,Arg,Arg,Val	23S,16S,16S,23S,16S,23S	AbiE,RM_Type_I,RM_Type_II,RM_Type_III,PD-T4-1	2	N/A
Burkholderia pseudomallei		GCF_000959205.1	NZ_CP009484	circular	3267445	68.2	0.4	RIP-18	Paraib,parB_part,Paraib,COG1192,COG1192,Paraib	ileS,dnaG,tsaD,TIGR00593,TIGR00631,TIGR01039	0.257689	adeF,Burkholderia pseudomallei Omp38,OXA-59	Ile,Ala,Ser,Pro,Cys,Val,Ile2,SeC,Leu	16S,23S	PD-Lambda-5	3	N/A
Burkholderia pseudomallei		GCF_000959225.1	NZ_CP009478	circular	4240604	67.6	0	RCR-16	parB_part,Paraia,Paraib,Paraib,Paraib,COG1192,CbiA,CbiA,COG1192,COG1192,CbiA,COG1192,CbiA,COG0206,COG1192,COG1386	Ribosomal_S9,Ribosomal_S8,Ribosomal_L10,GrpE,PNPase,rpmI,rsmH,ruvB,era,trmD,rplW,rplE,rplC,rplF,rpsQ,rpsM,rpsP,rpmC,prfA,rpsT,ybeY,rplQ,rplR,rplU,rpmA,ftsY,smpB,ychF,tsf,rplI,rpsR,rpsF,infC,alaS,ileS,leuS,serS,truB,hisS,fmt,pheS,pheT,infB,frr,ksgA,rplL,nusG,rpsO,ffh,secA,secY,rpsL,rpsC,rpsB,rpsD,rpsE,rplS,rpsG,rplT,rplV,rpsJ,rpsS,rplM,rplN,rplO,rplX,rplP,rplA,rplB,lepA,rplK,nusA,recA,rpoB,rpoA,dn…	0	qacG,amrA,amrB,vanH gene in vanO cluster,adeF	Arg,Val,Val,Asn,Asn,Undet,Thr,Arg,Arg,Ser,Gly,Lys,Pro,Phe,Undet,Leu,Ile,Ala,Arg,Leu,Met,Gln,Lys,Arg,Ser,Ala,Ile,Ala,Tyr,Gly,Thr,Trp,Thr,Ile,Ala,Ser,Gly,Gly,Cys,fMet,Ser,Ala,Glu,Asp,Glu,Asp,Leu,Val,Asp,His,fMet,Leu,Leu,Pro,Pro	23S,16S,23S,16S,16S,23S	RM_Type_III,PD-T4-1,ISG15-like	0	N/A
Burkholderia pseudomallei		GCF_000959225.1	NZ_CP009477	circular	3205965	68.35	0.75	RIP-18	Paraib,parB_part,Paraib,COG1192,COG1192,Paraib	ileS,dnaG,tsaD,TIGR00593,TIGR00631,TIGR01039	0.27398	adeF,Burkholderia pseudomallei Omp38,OXA-59	Ile,Ala,Ser,Pro,Cys,Val,Ile2,SeC,Leu	16S,23S	N/A	3	N/A
Burkholderia ubonensis		GCF_000959245.1	NZ_CP009488	circular	3546310	67.5	0		parB_part,Paraib,Paraia,Paraib,COG1192,Paraib,COG1192,CbiA,CbiA,Paraib,CbiA,COG1192,COG1192,COG0206,COG1386	Ribosomal_S9,Ribosomal_S8,Ribosomal_L10,GrpE,PNPase,rpmI,rsmH,ruvB,era,trmD,rplW,rplE,rplC,rplF,rpsQ,rpsM,rpsP,rpmC,prfA,rpsT,ybeY,rplQ,rplR,rplU,rpmA,ftsY,smpB,ychF,tsf,rplI,rpsR,rpsF,infC,alaS,ileS,leuS,serS,truB,hisS,fmt,pheS,pheT,infB,frr,ksgA,rplL,nusG,rpsO,ffh,secA,secY,rpsL,rpsC,rpsB,rpsD,rpsE,rplS,rpsG,rplT,rplV,rpsJ,rpsS,rplM,rplN,rplO,rplX,rplP,rplA,rplB,lepA,rplK,nusA,recA,rpoB,rpoA,dn…	0	amrB,amrA,qacG,vanH gene in vanF cluster,tet(64),adeF	fMet,Leu,Leu,Leu,Undet,Pro,Asn,Asn,Undet,Thr,Arg,Arg,Arg,Ser,Gly,Lys,Pro,Undet,Phe,Leu,Ile,Ala,Ser,fMet,Ser,Ala,Glu,Asp,Glu,Asp,Glu,Asp,Leu,Val,Asp,Val,Arg,fMet,Leu,Met,Gln,Lys,Val,Arg,Ala,Ile,Ala,Tyr,Gly,Thr,Trp,Thr,Ile,Ala,Ser,Gly,Gly,Gly,Cys,Arg,Arg,Val,Pro,His,fMet	23S,16S,23S,16S,16S,23S	RM_Type_II,RM_Type_III	0	N/A
Burkholderia ubonensis		GCF_000959245.1	NZ_CP009486	circular	2722556	67.3	-0.2	RIP-18	Paraib,COG1192,parB_part,COG1192,COG1192	dnaG,tsaD,TIGR00435,TIGR00593,TIGR01146	0.260407	adeF,adeF	Ile,Ala,Ile2,SeC,Leu,Undet,Ile,Ala	23S,16S,16S,23S	N/A	3	N/A
Burkholderia ubonensis		GCF_000959245.1	NZ_CP009487	circular	920205	66.58	-0.92	RIP-18	Paraib,parB_part,COG1192	TIGR02350	0.421208	adeF	Ile,Ala	23S,16S	Menshen	0	N/A
Burkholderia pseudomallei		GCF_000959265.1	NZ_CP009535	circular	4121652	67.73	0		parB_part,Paraia,Paraib,Paraib,COG1192,CbiA,CbiA,COG1192,CbiA,COG1192,CbiA,COG0206,COG1192,COG1386	Ribosomal_S9,Ribosomal_S8,Ribosomal_L10,GrpE,PNPase,rpmI,rsmH,ruvB,era,trmD,rplW,rplE,rplC,rplF,rpsQ,rpsM,rpsP,rpmC,prfA,rpsT,ybeY,rplQ,rplR,rplU,rpmA,ftsY,smpB,ychF,tsf,rplI,rpsR,rpsF,infC,alaS,ileS,leuS,serS,truB,hisS,fmt,pheS,pheT,infB,frr,ksgA,rplL,nusG,rpsO,ffh,secA,secY,rpsL,rpsC,rpsB,rpsD,rpsE,rplS,rpsG,rplT,rplV,rpsJ,rpsS,rplM,rplN,rplO,rplX,rplP,rplA,rplB,lepA,rplK,nusA,recA,rpoB,rpoA,dn…	0	vanH gene in vanO cluster,adeF,qacG,amrA,amrB	Val,Asn,Asn,Undet,Thr,Arg,Arg,Ser,Gly,Lys,Pro,Undet,Phe,Leu,Ile,Ala,Arg,Arg,Val,His,fMet,Leu,Leu,Pro,Pro,Arg,Leu,Met,Gln,Lys,Arg,Undet,Ala,Ile,Ala,Tyr,Gly,Thr,Trp,Thr,Ile,Ala,Ser,Gly,Gly,Cys,fMet,Ser,Ala,Glu,Asp,Glu,Asp,Leu,Val,Asp	23S,16S,23S,16S,16S,23S	Gao_Iet,Gabija,AbiE,RloC,RM_Type_III,RM_Type_I,PD-T4-7,Septu,DRT8	0	N/A
Burkholderia pseudomallei		GCF_000959265.1	NZ_CP009536	circular	3260260	68.2	0.47	RIP-18	Paraib,parB_part,Paraib,COG1192,COG1192,Paraib	ileS,dnaG,tsaD,TIGR00593,TIGR00631,TIGR01039	0.263169	OXA-57,adeF,Burkholderia pseudomallei Omp38	Ile,Ala,Ser,Undet,Pro,Cys,SeC,Leu,Val,Ile2	16S,23S	RM_Type_II	2	N/A
Burkholderia pseudomallei		GCF_000959285.1	NZ_CP009538	circular	4074547	67.72	0	RepA_C,RepC,RCR-16	parB_part,Paraia,Paraib,Paraib,COG1192,COG1192,CbiA,CbiA,COG1192,CbiA,COG1192,CbiA,COG0206,COG1192,COG1386	Ribosomal_S9,Ribosomal_S8,Ribosomal_L10,GrpE,PNPase,rpmI,rsmH,ruvB,era,trmD,rplW,rplE,rplC,rplF,rpsQ,rpsM,rpsP,rpmC,prfA,rpsT,ybeY,rplQ,rplR,rplU,rpmA,ftsY,smpB,ychF,tsf,rplI,rpsR,rpsF,infC,alaS,ileS,leuS,serS,truB,hisS,fmt,pheS,pheT,infB,frr,ksgA,rplL,nusG,rpsO,ffh,secA,secY,rpsL,rpsC,rpsB,rpsD,rpsE,rplS,rpsG,rplT,rplV,rpsJ,rpsS,rplM,rplN,rplO,rplX,rplP,rplA,rplB,lepA,rplK,nusA,recA,rpoB,rpoA,dn…	0	adeF,vanH gene in vanO cluster,amrB,amrA,qacG	Pro,Arg,Leu,Leu,Met,Gln,Lys,Arg,Arg,Ala,Ala,Ile,Ala,Tyr,Gly,Thr,Trp,Thr,Ile,Ala,Ser,Gly,Gly,Cys,fMet,Ser,Ala,Glu,Asp,Glu,Asp,Leu,Val,Asp,His,fMet,Leu,Leu,Pro,Val,Val,Asn,Asn,Undet,Thr,Arg,Arg,Ser,Gly,Lys,Pro,Phe,Undet,Leu,Ile,Ala,Arg	23S,16S,16S,23S,16S,23S	Lamassu-Cap4_nuclease,DISARM_1,Lamassu-Mrr,Gao_TerY,AbiE,RloC,RM_Type_I,RM_Type_III,Thoeris_II,Panchino_gp28,DRT_3,RosmerTA	5	N/A
Burkholderia pseudomallei		GCF_000959285.1	NZ_CP009537	circular	3173067	68.49	0.77	RIP-18	Paraib,Paraib,parB_part,Paraib,COG1192,COG1192,Paraib	ileS,dnaG,tsaD,TIGR00593,TIGR00631,TIGR01039	0.291372	OXA-59,adeF,Burkholderia pseudomallei Omp38	Ile,Ala,Ser,Pro,Cys,Leu,Val,Ile2,SeC	16S,23S	N/A	4	N/A
Burkholderia pseudomallei		GCF_000959305.1	NZ_CP009545	circular	3915257	68.02	0	Rep_trans,RCR-13,RCR-13,RCR-16	parB_part,Paraia,Paraib,Paraib,COG1192,CbiA,CbiA,COG1192,CbiA,COG1192,CbiA,COG0206,COG1192,COG1386	Ribosomal_S9,Ribosomal_S8,Ribosomal_L10,GrpE,PNPase,rpmI,rsmH,ruvB,era,trmD,rplW,rplE,rplC,rplF,rpsQ,rpsM,rpsP,rpmC,prfA,rpsT,ybeY,rplQ,rplR,rplU,rpmA,ftsY,smpB,ychF,tsf,rplI,rpsR,rpsF,infC,alaS,ileS,leuS,serS,truB,hisS,fmt,pheS,pheT,infB,frr,ksgA,rplL,nusG,rpsO,ffh,secA,secY,rpsL,rpsC,rpsB,rpsD,rpsE,rplS,rpsG,rplT,rplV,rpsJ,rpsS,rplM,rplN,rplO,rplX,rplP,rplA,rplB,lepA,rplK,nusA,recA,rpoB,rpoA,dn…	0	qacG,amrA,amrB,vanH gene in vanO cluster,adeF	Arg,Arg,Val,Val,Asn,Asn,Undet,Thr,Arg,Arg,Ser,Gly,Lys,Pro,Phe,Leu,Ile,Ala,Arg,Leu,Met,Gln,Lys,Arg,Arg,Ala,Ile,Ala,Tyr,Gly,Thr,Trp,Thr,Ile,Ala,Ser,Gly,Gly,Cys,fMet,Ser,Ala,Glu,Asp,Glu,Asp,Leu,Val,Asp,His,fMet,Leu,Leu,Pro,Pro	23S,16S,23S,16S,16S,23S	AbiE,RloC,dCTPdeaminase,RM_Type_III,Panchino_gp28,RosmerTA	1	N/A
Burkholderia pseudomallei		GCF_000959305.1	NZ_CP009546	circular	3127457	68.63	0.61	RIP-18	Paraib,parB_part,Paraib,COG1192,COG1192,Paraib	ileS,dnaG,tsaD,TIGR00593,TIGR00631,TIGR01039	0.282071	OXA-59,adeF,Burkholderia pseudomallei Omp38	Ile,Ala,Ser,Leu,Pro,Cys,Val,Ile2,SeC	16S,23S	Gabija	3	N/A
Burkholderia sp.		GCF_000959325.1	NZ_CP009549	circular	4067533	66.9	0	RCR-16	parB_part,Paraia,Paraib,Paraib,COG1192,CbiA,CbiA,COG1192,COG1192,CbiA,COG1192,CbiA,COG0206,COG1192,COG1386	Ribosomal_S9,Ribosomal_S8,Ribosomal_L10,GrpE,PNPase,rpmI,rsmH,ruvB,era,trmD,rplW,rplE,rplC,rplF,rpsQ,rpsM,rpsP,rpmC,prfA,rpsT,ybeY,rplQ,rplR,rplU,rpmA,ftsY,smpB,ychF,tsf,rplI,rpsR,rpsF,infC,alaS,ileS,leuS,serS,truB,hisS,fmt,pheS,pheT,infB,frr,ksgA,rplL,nusG,rpsO,ffh,secA,secY,rpsL,rpsC,rpsB,rpsD,rpsE,rplS,rpsG,rplT,rplV,rpsJ,rpsS,rplM,rplN,rplO,rplX,rplP,rplA,rplB,lepA,rplK,nusA,recA,rpoB,rpoA,dn…	0	vanH gene in vanO cluster,amrB,amrA,qacJ,adeF	Lys,Arg,Arg,Ala,Ile,Ala,Tyr,Gly,Thr,Trp,Thr,Ile,Ala,Ser,Gly,Gly,Cys,fMet,Ser,Ala,Glu,Asp,Glu,Asp,Leu,Val,Asp,Undet,His,fMet,Leu,Leu,Pro,Pro,Arg,Leu,Met,Gln,Leu,Ile,Ala,Arg,Arg,Val,Val,Asn,Asn,Undet,Thr,Arg,Arg,Ser,Gly,Lys,Pro,Undet,Phe	16S,23S,16S,23S,23S,16S	AbiE,RM_Type_III,RM_Type_IIG,RM_Type_II,RM_Type_I,PARIS_I_merge,Wadjet_I,DRT8,PD-T7-1	0	N/A
Burkholderia sp.		GCF_000959325.1	NZ_CP009548	circular	2913181	67.71	0.81	RIP-18	Paraib,Paraib,parB_part,ParBc,Paraib,COG1192,COG1192,Paraib	ileS,dnaG,tsaD,TIGR00593,TIGR00631,TIGR01039	0.285979	adeF,Burkholderia pseudomallei Omp38	Val,Ile2,Pro,Ile,Ala,Ser,SeC	23S,16S	N/A	2	N/A
Burkholderia pseudomallei		GCF_000959345.1	NZ_CP009551	circular	4185347	67.56	0	RCR-16	parB_part,Paraia,Paraib,Paraib,COG1192,ParBc,CbiA,CbiA,COG1192,COG3640,CbiA,COG1192,CbiA,COG0206,COG1192,COG1386	Ribosomal_S9,Ribosomal_S8,Ribosomal_L10,GrpE,PNPase,rpmI,rsmH,ruvB,era,trmD,rplW,rplE,rplC,rplF,rpsQ,rpsM,rpsP,rpmC,prfA,rpsT,ybeY,rplQ,rplR,rplU,rpmA,ftsY,smpB,ychF,tsf,rplI,rpsR,rpsF,infC,alaS,ileS,leuS,serS,truB,hisS,fmt,pheS,pheT,infB,frr,ksgA,rplL,nusG,rpsO,ffh,secA,secY,rpsL,rpsC,rpsB,rpsD,rpsE,rplS,rpsG,rplT,rplV,rpsJ,rpsS,rplM,rplN,rplO,rplX,rplP,rplA,rplB,lepA,rplK,nusA,recA,rpoB,rpoA,dn…	0	adeF,vanH gene in vanO cluster,amrB,amrA,qacG	Arg,Leu,Met,Gln,Lys,Arg,Arg,Ala,Ile,Ala,Tyr,Gly,Thr,Trp,Thr,Ile,Ala,Ser,Gly,Gly,Cys,fMet,Ser,Ala,Glu,Asp,Glu,Asp,Leu,Val,Asp,His,fMet,Leu,Leu,Pro,Pro,Leu,Ile,Ala,Arg,Val,Val,Asn,Asn,Undet,Thr,Arg,Arg,Ser,Gly,Lys,Pro,Phe	16S,23S,16S,23S,23S,16S	AbiE,Gabija,Gao_Iet,Lamassu-Cap4_nuclease,RM_Type_III,PARIS_I_merge,pAgo_S1B	1	N/A
Burkholderia pseudomallei		GCF_000959345.1	NZ_CP009550	circular	3190204	68.36	0.8	RIP-18	Paraib,parB_part,Paraib,COG1192,COG1192,Paraib	ileS,dnaG,tsaD,TIGR00593,TIGR00631,TIGR01039	0.27658	adeF,Burkholderia pseudomallei Omp38,OXA-57	Ile,Ala,Ser,Pro,Cys,Val,Ile2,SeC,Leu	16S,23S	N/A	4	N/A
Burkholderia oklahomensis		GCF_000959365.1	NZ_CP009555	circular	4132035	66.91	0	Replicase,RCR-16	parB_part,Paraia,Paraib,Paraib,CbiA,CbiA,CbiA,COG1192,CbiA,COG1192,COG0206,COG1386	Ribosomal_S9,Ribosomal_S8,Ribosomal_L10,GrpE,PNPase,rpmI,rsmH,ruvB,era,trmD,rplW,rplE,rplC,rplF,rpsQ,rpsM,rpsP,rpmC,prfA,rpsT,ybeY,rplQ,rplR,rplU,rpmA,ftsY,smpB,ychF,tsf,rplI,rpsR,rpsF,infC,alaS,ileS,leuS,serS,truB,hisS,fmt,pheS,pheT,infB,frr,ksgA,rplL,nusG,rpsO,ffh,secA,secY,rpsL,rpsC,rpsB,rpsD,rpsE,rplS,rpsG,rplT,rplV,rpsJ,rpsS,rplM,rplN,rplO,rplX,rplP,rplA,rplB,lepA,rplK,nusA,recA,rpoB,rpoA,dn…	0	adeF,vanH gene in vanO cluster,amrB,amrA,qacG	Pro,Arg,Leu,Met,Gln,Lys,Arg,Arg,Ala,Ile,Ala,Tyr,Gly,Thr,Trp,Thr,Ile,Ala,Ser,Gly,Gly,Cys,fMet,Ser,Ala,Glu,Asp,Glu,Asp,Leu,Val,Asp,fMet,Leu,Leu,Val,Pro,His,Val,Asn,Asn,Undet,Thr,Arg,Arg,Ser,Gly,Lys,Pro,Phe,Leu,Ile,Ala,Arg,Undet	23S,16S,16S,23S,16S,23S	AbiE,RM_Type_III,RM_Type_II,RM_Type_I	1	N/A
Burkholderia oklahomensis		GCF_000959365.1	NZ_CP009556	linear	3002987	67.29	0.38	RIP-18	Paraib,COG1192,parB_part,Paraib,COG1192,Paraib	ileS,dnaG,tsaD,TIGR00593,TIGR00631,TIGR01039	0.299388	adeF,Burkholderia pseudomallei Omp38	Val,Ile2,SeC,Leu,Ile,Ala,Ser	23S,16S	Mokosh_TypeII	1	N/A
Burkholderia mallei		GCF_000959405.1	NZ_CP009587	circular	3559874	68.17	0		parB_part,Paraia,Paraib,Paraib,COG1192,CbiA,CbiA,CbiA,COG1192,CbiA,COG0206,COG1192,COG1386	Ribosomal_S9,Ribosomal_S8,Ribosomal_L10,GrpE,PNPase,rpmI,rsmH,ruvB,era,trmD,rplW,rplE,rplC,rplF,rpsQ,rpsM,rpsP,rpmC,rpsT,ybeY,rplQ,rplR,rplU,rpmA,ftsY,smpB,tsf,rplI,rpsR,rpsF,infC,alaS,ileS,leuS,serS,truB,hisS,fmt,pheS,pheT,infB,frr,ksgA,rplL,nusG,rpsO,ffh,secA,secY,rpsL,rpsC,rpsB,rpsD,rpsE,rplS,rpsG,rplT,rplV,rpsJ,rpsS,rplM,rplN,rplO,rplX,rplP,rplA,rplB,lepA,rplK,nusA,recA,rpoB,rpoA,dnaX,tilS,cg…	0	adeF,vanH gene in vanO cluster,qacG,amrA	Thr,Arg,Pro,Thr,Tyr,Gly,Thr,Trp,Ile,Ala,Lys,Met,Ser,Leu,Ile,Ala,Val,Leu,Leu,Val,Leu,Asn,Asn,Gly,Gly,Cys,fMet,Ser,Ala,Glu,Asp,Leu,Val,Asp,Pro,His,fMet,Pro,Undet,Lys,Arg,Arg,Ser,Gly,Phe,Arg,Gln,Ala	16S,23S,16S,23S (partial);note=aligned only 44 percent of the 23S ribosomal RNA	RM_Type_III	0	N/A
Burkholderia mallei		GCF_000959405.1	NZ_CP009588	circular	2353260	68.95	0.78	RIP-18	Paraib,parB_part,Paraib,Paraib	prfA,ychF,ileS,dnaG,tsaD,TIGR00593,TIGR00631,TIGR01039	0.290316	Burkholderia pseudomallei Omp38,adeF	Ile,Ala,Cys,Leu,Ile2,SeC,Ser,Ile,Ala,Pro,Arg	16S,23S,23S,16S	N/A	2	N/A
Burkholderia thailandensis		GCF_000959425.1	NZ_CP009601	circular	3808029	67.28	0	RCR-16	parB_part,Paraib,Paraia,Paraib,COG1192,parB_part,ParBc,CbiA,CbiA,COG1192,CbiA,COG1192,CbiA,COG0206,COG1192,COG1192,COG1386	Ribosomal_S9,Ribosomal_S8,Ribosomal_L10,GrpE,PNPase,rpmI,rsmH,ruvB,era,trmD,rplW,rplE,rplC,rplF,rpsQ,rpsM,rpsP,rpmC,prfA,rpsT,ybeY,rplQ,rplR,rplU,rpmA,ftsY,smpB,ychF,tsf,rplI,rpsR,rpsF,infC,alaS,ileS,leuS,serS,truB,hisS,fmt,pheS,pheT,infB,frr,ksgA,rplL,nusG,rpsO,ffh,secA,secY,rpsL,rpsC,rpsB,rpsD,rpsE,rplS,rpsG,rplT,rplV,rpsJ,rpsS,rplM,rplN,rplO,rplX,rplP,rplA,rplB,lepA,rplK,nusA,recA,rpoB,rpoA,dn…	0	vanH gene in vanO cluster,amrB,amrA,qacG,adeF	Gln,Lys,Undet,Ala,Ala,Ile,Ala,Tyr,Gly,Thr,Trp,Thr,Ile,Ala,Ser,Gly,Gly,Cys,fMet,Ser,Ala,Glu,Asp,Glu,Asp,Leu,Val,Asp,His,fMet,Leu,Leu,Pro,Pro,Arg,Met,Leu,Ile,Ala,Arg,Arg,Val,Val,Asn,Asn,Undet,Thr,Arg,Arg,Ser,Gly,Lys,Pro,Arg,Ser,Phe	16S,23S,16S,23S,23S,16S	Rst_HelicaseDUF2290,Gabija,RM_Type_III,RM_Type_I,Azaca,BREX_II	2	N/A
Burkholderia thailandensis		GCF_000959425.1	NZ_CP009602	circular	2914772	68.07	0.79	RIP-18	Paraib,Paraib,parB_part,Paraib,COG1192,COG1192,Paraib	dnaG,tsaD,TIGR00593,TIGR00631,TIGR01039	0.264862	Burkholderia pseudomallei Omp38,adeF,OXA-42	Ile2,SeC,Leu,Val,Ile,Ala,Ser	23S,16S	N/A	1	N/A
Burkholderia vietnamiensis		GCF_000959445.1	NZ_CP009631	circular	3317416	66.76	0	RCR-16	parB_part,Paraia,Paraib,Paraib,CbiA,Paraib,CbiA,CbiA,Paraib,COG3640,CbiA,COG0206,COG1192,COG1192,COG1386	Ribosomal_S9,Ribosomal_S8,Ribosomal_L10,GrpE,PNPase,rpmI,rsmH,ruvB,era,trmD,rplW,rplE,rplC,rplF,rpsQ,rpsM,rpsP,rpmC,prfA,rpsT,ybeY,rplQ,rplR,rplU,rpmA,ftsY,smpB,ychF,tsf,rplI,rpsR,rpsF,infC,alaS,ileS,leuS,serS,truB,hisS,fmt,pheS,pheT,infB,frr,ksgA,rplL,nusG,rpsO,ffh,secA,secY,rpsL,rpsC,rpsB,rpsD,rpsE,rplS,rpsG,rplT,rplV,rpsJ,rpsS,rplM,rplN,rplO,rplX,rplP,rplA,rplB,lepA,rplK,nusA,recA,rpoB,rpoA,dn…	0	vanH gene in vanO cluster,adeF,amrB,amrA,qacG	Lys,Pro,Phe,Leu,Ile,Ala,fMet,fMet,Ser,Ala,Glu,Asp,Glu,Asp,Glu,Asp,Leu,Val,Asp,fMet,Leu,Leu,Leu,Pro,Asn,Asn,Undet,Thr,Arg,Arg,Arg,Ser,Gly,Ser,Gly,Gly,Gly,Cys,Ser,Arg,Arg,Val,Pro,Undet,His,Gln,Val,Ser,Arg,Leu,Met,Met,Gln,Lys,Val,Arg,Ala,Ile,Ala,Tyr,Gly,Thr,Trp,Thr,Ile,Ala	23S,16S,23S,16S,16S,23S,16S,23S	RM_Type_III,Retron_VI,MazEF,CBASS_III,Shango	2	N/A
Burkholderia vietnamiensis		GCF_000959445.1	NZ_CP009630	circular	2262093	67.35	0.59	RIP-18	Paraib,COG1192,parB_part,CbiA,COG1192	dnaG,tsaD,TIGR00593,TIGR01039,TIGR01146	0.342481	ceoB	Ile,Ala,Ile2,SeC,Leu	16S,23S	RM_Type_II	0	N/A
Burkholderia mallei		GCF_000959465.1	NZ_CP009642	circular	3560434	68.18	0		parB_part,Paraia,Paraib,Paraib,COG1192,CbiA,CbiA,CbiA,COG1192,CbiA,COG0206,COG1192,COG1386	Ribosomal_S9,Ribosomal_S8,Ribosomal_L10,GrpE,PNPase,rpmI,rsmH,ruvB,era,trmD,rplW,rplE,rplC,rplF,rpsQ,rpsM,rpsP,rpmC,rpsT,ybeY,rplQ,rplR,rplU,rpmA,ftsY,smpB,tsf,rplI,rpsR,rpsF,infC,alaS,ileS,leuS,serS,truB,hisS,fmt,pheS,pheT,infB,frr,ksgA,rplL,nusG,rpsO,ffh,secA,secY,rpsL,rpsC,rpsB,rpsD,rpsE,rplS,rpsG,rplT,rplV,rpsJ,rpsS,rplM,rplN,rplO,rplX,rplP,rplA,rplB,lepA,rplK,nusA,recA,rpoB,rpoA,dnaX,tilS,cg…	0	vanH gene in vanO cluster,amrA,amrB,qacG,adeF	Ala,Arg,Tyr,Gly,Thr,Trp,Ile,Ala,Ser,Leu,Ile,Ala,Val,fMet,Leu,Leu,Val,Leu,Asn,Asn,Undet,Thr,Lys,Phe,Met,Arg,Gly,Cys,fMet,Ser,Ala,Glu,Asp,Leu,Val,Asp,Pro,His,Pro,Lys,Arg,Arg,Ser,Gly,Thr,Gln,Pro	16S,23S,16S,23S (partial);note=aligned only 44 percent of the 23S ribosomal RNA	RM_Type_III	0	N/A
Burkholderia mallei		GCF_000959465.1	NZ_CP009643	circular	2126012	68.84	0.66	RIP-18	Paraib,parB_part,Paraib,Paraib	prfA,ychF,ileS,dnaG,tsaD,TIGR00593,TIGR00631,TIGR01039	0.269033	adeF,Burkholderia pseudomallei Omp38	Ile2,SeC,Ile,Ala,Ile,Ala,Pro,Arg,Ser	16S,23S,23S,16S	N/A	2	N/A
Burkholderia mallei		GCF_000959485.1	NZ_CP009707	circular	3550623	68.18	0		parB_part,Paraia,Paraib,Paraib,COG1192,CbiA,CbiA,CbiA,COG1192,CbiA,COG0206,COG1192,COG1386	Ribosomal_S9,Ribosomal_S8,Ribosomal_L10,GrpE,PNPase,rpmI,rsmH,ruvB,era,trmD,rplW,rplE,rplC,rplF,rpsQ,rpsM,rpsP,rpmC,rpsT,ybeY,rplQ,rplR,rplU,rpmA,ftsY,smpB,tsf,rplI,rpsR,rpsF,infC,alaS,ileS,leuS,serS,truB,hisS,fmt,pheS,pheT,infB,frr,ksgA,rplL,nusG,rpsO,ffh,secA,secY,rpsL,rpsC,rpsB,rpsD,rpsE,rplS,rpsG,rplT,rplV,rpsJ,rpsS,rplM,rplN,rplO,rplX,rplP,rplA,rplB,lepA,rplK,nusA,recA,rpoB,rpoA,tilS,cgtA,gm…	0	adeF,vanH gene in vanO cluster,qacG,amrA,amrB	Lys,Arg,Thr,Tyr,Gly,Thr,Trp,Ile,Ala,Ser,Gly,Cys,fMet,Ser,Ala,Glu,Asp,Leu,Pro,Val,Val,Asp,His,fMet,Leu,Leu,Val,Leu,Asn,Asn,Undet,Thr,Arg,Arg,Ser,Gly,Lys,Pro,Ala,Gln,Phe,Met,Leu,Ile,Ala,Pro	23S (partial);note=aligned only 44 percent of the 23S ribosomal RNA,16S,16S,23S	RM_Type_III	0	N/A
Burkholderia mallei		GCF_000959485.1	NZ_CP009708	circular	1858539	68.66	0.48	RIP-18	Paraib,parB_part	prfA,ychF,ileS,dnaG,tsaD,TIGR00593,TIGR00631	0.23047	Burkholderia pseudomallei Omp38,adeF	Leu,Ile2,Ser,SeC,Ile,Ala,Ile,Ala,Arg,Pro	16S,23S,16S,23S	N/A	1	N/A
Burkholderia dolosa		GCF_000959505.1	NZ_CP009795	circular	3406596	66.86	0		parB_part,Paraib,Paraia,Paraib,COG1192,CbiA,CbiA,Paraib,CbiA,COG1192,COG0206,COG1386	Ribosomal_S9,Ribosomal_S8,Ribosomal_L10,GrpE,PNPase,rpmI,rsmH,ruvB,era,trmD,rplW,rplE,rplC,rplF,rpsQ,rpsM,rpsP,rpmC,prfA,rpsT,ybeY,rplQ,rplR,rplU,rpmA,ftsY,smpB,ychF,tsf,rplI,rpsR,rpsF,infC,alaS,ileS,leuS,serS,truB,hisS,fmt,pheS,pheT,infB,frr,ksgA,rplL,nusG,rpsO,ffh,secA,secY,rpsL,rpsC,rpsB,rpsD,rpsE,rplS,rpsG,rplT,rplV,rpsJ,rpsS,rplM,rplN,rplO,rplX,rplP,rplA,rplB,lepA,rplK,nusA,recA,rpoB,rpoA,dn…	0	adeF,amrB,amrA,qacG,vanH gene in vanO cluster	Leu,Ile,Ala,fMet,Ser,Ala,Glu,Asp,Glu,Asp,Glu,Asp,Leu,Val,Asp,fMet,Leu,Leu,Leu,Pro,Asn,Asn,Undet,Thr,Arg,Arg,Arg,Ser,Gly,Lys,Pro,Phe,Lys,Undet,Val,Arg,Ala,Ile,Ala,Tyr,Gly,Thr,Trp,Thr,Ile,Ala,Ser,Gly,Gly,Gly,Cys,Arg,Val,Pro,His,His,Val,Ser,Arg,Leu,Met,Gln	16S,23S,23S,16S,23S,16S	AbiE,Gao_Iet,RM_Type_III,RM_Type_II,ShosTA	1	N/A
Burkholderia dolosa		GCF_000959505.1	NZ_CP009793	circular	2168075	67.28	0.42	RIP-18	Paraib,COG1192,parB_part,COG1192	dnaG,tsaD,TIGR00593	0.311074	adeF,adeF	Ile,Ala,Ile2,Ile2,SeC,Leu	16S,23S	N/A	0	N/A
Burkholderia multivorans		GCF_000959525.1	NZ_CP009832	circular	3428264	66.94	0		parB_part,Paraib,Paraia,Paraib,COG1192,Paraib,CbiA,Paraib,CbiA,Paraib,COG1192,CbiA,COG1192,COG1192,COG0206,ICE_PFGI_1_parB,COG1386	Ribosomal_S9,Ribosomal_S8,Ribosomal_L10,GrpE,PNPase,rpmI,rsmH,ruvB,era,trmD,rplW,rplE,rplC,rplF,rpsQ,rpsM,rpsP,rpmC,prfA,rpsT,ybeY,rplQ,rplR,rplU,rpmA,ftsY,smpB,ychF,tsf,rplI,rpsR,rpsF,infC,alaS,ileS,leuS,serS,truB,hisS,fmt,pheS,pheT,infB,frr,ksgA,rplL,nusG,rpsO,ffh,secA,secY,rpsL,rpsC,rpsB,rpsD,rpsE,rplS,rpsG,rplT,rplV,rpsJ,rpsS,rplM,rplN,rplO,rplX,rplP,rplA,rplB,lepA,rplK,nusA,recA,rpoB,rpoA,dn…	0	vanH gene in vanF cluster,qacG,amrB,adeF	Lys,Undet,Val,Arg,Ala,Ile,Ala,Tyr,Gly,Thr,Trp,Thr,Ile,Ala,Ser,Gly,Gly,Gly,Cys,Arg,Arg,Val,Pro,His,Val,Ser,Arg,Leu,Met,Gln,Leu,Ile,Ala,fMet,Ser,Ala,Glu,Asp,Glu,Asp,Glu,Asp,Leu,Val,Asp,fMet,Leu,Leu,Leu,Pro,Asn,Asn,Undet,Thr,Arg,Arg,Arg,Ser,Gly,Lys,Pro,Phe	16S,23S,16S,23S,23S,16S	AbiE,RM_Type_III,RM_Type_I,Septu	2	N/A
Burkholderia multivorans		GCF_000959525.1	NZ_CP009831	circular	2344193	67.55	0.61	RIP-18	Paraib,parB_part	dnaG,tsaD,TIGR00593	0.40315	adeF,adeF	Ile2,SeC,Leu,Ile,Ala	23S,16S	AbiD	2	N/A
Burkholderia ambifaria		GCF_000959545.1	NZ_CP009798	circular	3556555	66.87	0	RIP-17	parB_part,Paraib,Paraia,Paraib,COG1192,Paraib,Paraib,CbiA,CbiA,Paraib,CbiA,COG1192,COG0206,COG1386	Ribosomal_S9,Ribosomal_S8,Ribosomal_L10,GrpE,PNPase,rpmI,rsmH,ruvB,era,trmD,rplW,rplE,rplC,rplF,rpsQ,rpsM,rpsP,rpmC,prfA,rpsT,ybeY,rplQ,rplR,rplU,rpmA,ftsY,smpB,ychF,tsf,rplI,rpsR,rpsF,infC,alaS,ileS,leuS,serS,truB,hisS,fmt,pheS,pheT,infB,frr,ksgA,rplL,nusG,rpsO,ffh,secA,secY,rpsL,rpsC,rpsB,rpsD,rpsE,rplS,rpsG,rplT,rplV,rpsJ,rpsS,rplM,rplN,rplO,rplX,rplP,rplA,rplB,lepA,rplK,nusA,recA,rpoB,rpoA,dn…	0	amrB,amrA,qacG,vanH gene in vanO cluster,adeF	fMet,Leu,Leu,Leu,Pro,Asn,Asn,Undet,Thr,Arg,Arg,Arg,Ser,Gly,Lys,Pro,Phe,Leu,Ile,Ala,fMet,Ser,Ala,Glu,Asp,Glu,Asp,Glu,Asp,Leu,Val,Asp,Val,Ser,Arg,fMet,fMet,Leu,Met,Gln,Lys,Val,Arg,Ala,Ile,Ala,Tyr,Gly,Thr,Trp,Thr,Ile,Ala,Ser,Gly,Gly,Gly,Cys,Arg,Val,Pro,His	23S,16S,23S,16S,16S,23S,16S,23S	AbiE,RM_Type_III,RM_Type_IV,CBASS_III	5	N/A
Burkholderia ambifaria		GCF_000959545.1	NZ_CP009799	circular	2646970	66.81	-0.06	RIP-18	Paraib,COG1192,parB_part,COG1192,COG1192,Paraib	dnaG,tsaD,TIGR00593	0.275536	adeF	Ile2,SeC,Leu,Cys,Ile,Ala	23S,16S	PD-T4-7	0	N/A
Burkholderia thailandensis		GCF_000959605.1	NZ_CP010017	circular	3896053	67.25	0	Rep_trans,RCR-16,RCR-16	parB_part,Paraib,Paraia,Paraib,COG1192,CbiA,Paraib,CbiA,COG1192,CbiA,COG1192,COG1192,CbiA,COG0206,COG1192,COG1386	Ribosomal_S9,Ribosomal_S8,Ribosomal_L10,GrpE,PNPase,rpmI,rsmH,ruvB,era,trmD,rplW,rplE,rplC,rplF,rpsQ,rpsM,rpsP,rpmC,prfA,rpsT,ybeY,rplQ,rplR,rplU,rpmA,ftsY,smpB,ychF,tsf,rplI,rpsR,rpsF,infC,alaS,ileS,leuS,serS,truB,hisS,fmt,pheS,pheT,infB,frr,ksgA,rplL,nusG,rpsO,ffh,secA,secY,rpsL,rpsC,rpsB,rpsD,rpsE,rplS,rpsG,rplT,rplV,rpsJ,rpsS,rplM,rplN,rplO,rplX,rplP,rplA,rplB,lepA,rplK,nusA,recA,rpoB,rpoA,dn…	0	amrB,amrA,qacG,adeF,vanH gene in vanO cluster	His,fMet,Leu,Leu,Pro,Pro,Arg,Leu,Met,Gln,Phe,Ser,Gly,Gly,Cys,fMet,Ser,Ala,Glu,Asp,Glu,Asp,Leu,Val,Asp,Val,Val,Asn,Asn,Undet,Thr,Arg,Arg,Ser,Gly,Lys,Pro,Lys,Arg,Arg,Ala,Ile,Ala,Tyr,Gly,Thr,Trp,Thr,Ile,Ala,Undet,Leu,Ile,Ala,Arg,Val	23S,16S,23S,16S,23S,16S	AbiE,RM_Type_I,RM_Type_III,NLR_like_bNACHT01,RosmerTA	2	N/A
Burkholderia thailandensis		GCF_000959605.1	NZ_CP010018	circular	2897757	68.15	0.9	RIP-18	Paraib,parB_part,Paraib,COG1192,COG1192,Paraib	dnaG,tsaD,TIGR00593,TIGR00631,TIGR01039	0.283282	OXA-42,adeF,Burkholderia pseudomallei Omp38	Ile,Ala,Ser,Leu,Val,Ile2,SeC	16S,23S	N/A	2	N/A
Burkholderia mallei		GCF_000959625.1	NZ_CP010065	circular	3542936	68.17	0		parB_part,Paraia,Paraib,Paraib,COG1192,CbiA,CbiA,CbiA,COG1192,CbiA,COG0206,COG1192,COG1386	Ribosomal_S9,Ribosomal_S8,Ribosomal_L10,GrpE,PNPase,rpmI,rsmH,ruvB,era,trmD,rplW,rplE,rplC,rplF,rpsQ,rpsM,rpsP,rpmC,rpsT,ybeY,rplQ,rplR,rplU,rpmA,ftsY,smpB,tsf,rplI,rpsR,rpsF,infC,alaS,ileS,leuS,serS,truB,hisS,fmt,pheS,pheT,infB,frr,ksgA,rplL,nusG,rpsO,ffh,secA,secY,rpsL,rpsC,rpsB,rpsD,rpsE,rplS,rpsG,rplT,rplV,rpsJ,rpsS,rplM,rplN,rplO,rplX,rplP,rplA,rplB,lepA,rplK,nusA,recA,rpoB,rpoA,dnaX,tilS,cg…	0	adeF,vanH gene in vanO cluster,qacG,amrA,amrB	Arg,Gln,Phe,Thr,Met,Ser,Leu,Ile,Ala,fMet,Ser,Ala,Glu,Asp,Leu,Val,Asp,Val,Pro,Undet,Thr,Gly,Gly,Cys,Pro,Ala,Tyr,Gly,Thr,Trp,Ile,Ala,Leu,Asn,Asn,Arg,Pro,His,fMet,Leu,Leu,Val,Lys,Arg,Arg,Ser,Gly,Lys	16S,23S (partial);note=aligned only 44 percent of the 23S ribosomal RNA,23S,16S	RM_Type_III	1	N/A
Burkholderia mallei		GCF_000959625.1	NZ_CP010066	circular	2237503	69.02	0.85	RIP-18	Paraib,parB_part,Paraib,Paraib	prfA,ychF,ileS,dnaG,tsaD,TIGR00593,TIGR00631,TIGR01039	0.306728	Burkholderia pseudomallei Omp38,adeF	Ile2,Ile,Ala,Leu,Ser,SeC,Ile,Ala,Pro,Cys,Arg	16S,23S,23S,16S	N/A	2	N/A
Burkholderia glumae		GCF_000960995.1	NZ_CP009435	circular	3659771	68.24	0		parB_part,HTH_ParB,Paraia,Paraib,Paraib,CbiA,CbiA,CbiA,CbiA,CbiA,COG1192,COG0206,COG1386	Ribosomal_S9,Ribosomal_S8,Ribosomal_L10,GrpE,PNPase,rpmI,rsmH,ruvB,era,trmD,rplW,rplE,rplC,rplF,rpsQ,rpsM,rpsP,rpmC,prfA,rpsT,ybeY,rplQ,rplR,rplU,rpmA,ftsY,smpB,ychF,tsf,rplI,rpsR,rpsF,infC,alaS,ileS,leuS,serS,truB,hisS,fmt,pheS,pheT,infB,frr,ksgA,rplL,nusG,rpsO,ffh,secA,secY,rpsL,rpsC,rpsB,rpsD,rpsE,rplS,rpsG,rplT,rplV,rpsJ,rpsS,rplM,rplN,rplO,rplX,rplP,rplA,rplB,lepA,rplK,nusA,recA,rpoB,rpoA,dn…	0	adeF,qacG	Arg,Leu,Met,Gln,Lys,Arg,Ala,Ile,Ala,Tyr,Gly,Thr,Trp,Thr,Ile,Ala,Ser,Gly,Gly,Cys,Arg,Ala,Ala,Glu,Asp,Glu,Asp,Glu,Asp,Leu,Val,Asp,fMet,Leu,Leu,Leu,Val,Ser,fMet,Ser,Val,Pro,Pro,His,Pro,Asn,Asn,Phe,Thr,Arg,Arg,Ser,Gly,Lys,Pro,Phe,Leu,Ile,Ala	23S (partial);note=aligned only 25 percent of the 23S ribosomal RNA,16S,16S,23S,16S,23S,23S (partial);note=aligned only 63 percent of the 23S ribosomal RNA	Lamassu-Mrr,Shedu,RM_Type_III,RM_Type_II,SEFIR,CBASS_I,RosmerTA,RosmerTA	1	N/A
Burkholderia glumae		GCF_000960995.1	NZ_CP009434	circular	2820414	68.77	0.53	RIP-18	Paraib,Paraib,parB_part,COG1192	dnaG,tsaD,TIGR00593	0.290486	adeF	Ile2,Ile,Ala,SeC,Val,Val,Ile,Ala	16S,23S,16S,23S (partial);note=aligned only 64 percent of the 23S ribosomal RNA	RM_Type_II	0	N/A
Paraburkholderia fungorum		GCF_000961515.1	NZ_CP010026	circular	4463161	62.07	0		parB_part,Paraia,Paraib,CbiA,COG1192,COG1192,RepB,RepB,RepB,RepB,RepB,parB_part,CbiA,CbiA,COG1192,Paraib,COG0206,COG1192,COG1386	Ribosomal_S9,Ribosomal_S8,Ribosomal_L10,GrpE,PNPase,rpmI,rsmH,ruvB,era,trmD,rplW,rplE,rplC,rplF,rpsQ,rpsM,rpsP,rpmC,prfA,rpsT,ybeY,rplQ,rplR,rplU,rpmA,ftsY,smpB,ychF,tsf,rplI,rpsR,rpsF,infC,alaS,ileS,leuS,serS,truB,hisS,fmt,pheS,pheT,infB,frr,ksgA,rplL,nusG,rpsO,ffh,secA,secY,rpsL,rpsC,rpsB,rpsD,rpsE,rplS,rpsG,rplT,rplV,rpsJ,rpsS,rplM,rplN,rplO,rplX,rplP,rplA,rplB,lepA,rplK,nusA,recA,rpoB,rpoA,dn…	0	vanH gene in vanO cluster,adeF,adeF,qacJ	Arg,Lys,Gln,Lys,Arg,Ile,Ala,Tyr,Gly,Thr,Trp,Thr,Ile,Ala,Gly,Gly,Cys,Arg,Val,Pro,Leu,Leu,fMet,Ser,Ala,Glu,Asp,Glu,Asp,Leu,Val,Asp,His,fMet,Leu,Leu,Pro,Val,Asn,Asn,Tyr,Thr,Arg,Arg,Ser,Gly,Leu,Met,Pro,Phe,Ala,Ser,Leu,Ile,Ala,Ser	23S,16S,16S,23S,16S,23S	DISARM_1,Gabija,Gao_TerY,PD-T4-3,Hna	1	N/A
Paraburkholderia fungorum		GCF_000961515.1	NZ_CP010027	circular	3508455	61.89	-0.18	RIP-18	Paraib,COG1192,Paraib,COG1192,parB_part,CbiA,COG1192,COG1192,Paraib	dnaG,tsaD,TIGR00435,TIGR00593,TIGR01039	0.20429	adeF	Ile,Ala,Val,SeC,Lys,Ile,Ala,Ile,Ala	23S,16S,23S,16S,23S,16S	SanaTA	1	N/A
Agrobacterium fabacearum		GCF_000971565.1	NZ_CP011246	circular	2833887	58.84	0		parB_part,Paraib,Paraia,Paraib,Paraib,CbiA,CbiA,COG0206,COG1386,Paraib	Ribosomal_S9,Ribosomal_S8,Ribosomal_L10,GrpE,PNPase,rpmI,rsmH,era,trmD,rplW,rplE,rplC,rplF,rpsQ,rpsM,rpsP,rpmC,rpsT,ybeY,rplQ,rplR,rplU,rpmA,ftsY,smpB,ychF,tsf,rplI,rpsR,rpsF,infC,alaS,ileS,leuS,serS,truB,hisS,fmt,pheS,pheT,infB,frr,ksgA,rplL,nusG,rpsO,ffh,secY,rpsL,rpsC,rpsB,rpsD,rpsE,rplS,rpsG,rplT,rplV,rpsJ,rpsS,rplM,rplN,rplO,rplX,rplP,rplA,rplB,dnaG,lepA,rplK,nusA,recA,rpoB,rpoA,dnaX,cgtA,gm…	0	qacG,adeF	Ile,Ala,fMet,Arg,Gly,Phe,Thr,His,Gln,Pro,Ser,Leu,Asp,Asp,Glu,Glu,Lys,Lys,Arg,Arg,Gly,Ile,Ala,fMet,Ile2,Thr,Tyr,Gly,Trp,Pro,Cys,Leu,Leu,Ser,Val,Pro,Asn,Thr,Leu,Ser	16S,23S,23S,16S	N/A	1	N/A
Agrobacterium fabacearum		GCF_000971565.1	NZ_CP011247	linear	2095752	58.55	-0.29	RP-C	partition_RepA,COG1192,partition_RepB,CbiA,COG0206,COG0206,COG1192	ruvB,prfA,secA,tilS,TIGR00065,TIGR00065,TIGR00084,TIGR00420,TIGR00717	0.20972		Leu,Leu,Gly,Ile,Ala,fMet,Ile,Ala,fMet,Ile,Ala,fMet,Ala,Gln,Val,Ser,Met	16S,23S,16S,23S,16S,23S	RM_Type_II,DRT_2	0	N/A
Xenorhabdus bovienii		GCF_000973125.1	NZ_FO818637	circular	4635301	44.77	0	Rep_trans	CbiA,COG1192,ParBc,CbiA,CbiA,CbiA,COG1192,COG1192,CbiA,CbiA,Paraib,COG0206,ICE_PFGI_1_parB,ICE_PFGI_1_parB,ICE_PFGI_1_parB,COG3006	Ribosomal_S9,Ribosomal_S8,Ribosomal_L10,GrpE,PNPase,rpmI,rsmH,ruvB,era,trmD,rplW,rplE,rplC,rplF,rpsQ,rpsM,rpsP,rpmC,prfA,rpsT,ybeY,rplQ,rplR,rplU,rpmA,ftsY,smpB,ychF,tsf,rplI,rpsR,rpsF,infC,alaS,ileS,leuS,serS,truB,hisS,fmt,pheS,pheT,infB,frr,ksgA,rplL,nusG,rpsO,ffh,secA,secY,rpsL,rpsC,rpsB,rpsD,rpsE,rplS,rpsG,rplT,rplV,rpsJ,rpsS,rplM,rplN,rplO,rplX,rplP,rplA,rplB,dnaG,lepA,rplK,nusA,recA,rpoB,rp…	0	CRP,qacG,ArnT,msbA,Klebsiella pneumoniae KpnH,rsmA,Escherichia coli EF-Tu mutants conferring resistance to Pulvomycin,Escherichia coli EF-Tu mutants conferring resistance to Pulvomycin	Glu,SeC,Glu,Leu,Leu,Phe,Undet,Asp,Val,Val,Val,Lys,Lys,Val,Tyr,Pro,Asn,Asn,Asn,Asn,Ser,Thr,Lys,Val,Val,Met,Leu,Gln,Gln,Met,Gln,Phe,fMet,fMet,Ile,Ala,Thr,Thr,Tyr,Gly,Thr,Glu,Asp,Trp,Arg,His,Leu,Pro,Gly,Gly,Gly,Leu,fMet,Leu,Ile,Ala,Glu,Asp,Ser,Arg,Arg,Arg,Glu,Lys,Ser,Phe,Phe,Gly,Cys,Leu,Leu,Phe,Phe,Ser,Arg,Ala,Undet,Arg,Phe,Undet,Ile2,Pro	16S,23S,5S,16S,23S,5S,5S,23S,16S,5S,23S,16S,5S,23S,16S,5S,23S,16S,5S,5S,23S,16S	Gabija,AbiE,RM_Type_II,RM_Type_I,RM_Type_III,CAS_Class1-Subtype-I-E,PD-T7-2,Retron_I_A,CBASS_I,Septu,GAPS2	2	cas3_I_5,cas8e_I-E_2,cse2gr11_I-E_8,cas7_I-E_2,cas5_I-E_3,cas6e_I_II_III_IV_V_VI_3
Xenorhabdus bovienii		GCF_000973125.1	NZ_FO818638	circular	177250	43.89	-0.88	RIP-1	StbA_N	leuS	0.34903		N/A	N/A	PfiAT,MazEF	0	N/A
Burkholderia pyrrocinia		GCF_001028665.1	NZ_CP011503	circular	3584103	66.78	0		parB_part,Paraia,Paraib,Paraib,COG1192,Paraib,RepB,ParBc,CbiA,CbiA,Paraib,CbiA,COG1192,COG0206,COG1386	Ribosomal_S9,Ribosomal_S8,Ribosomal_L10,GrpE,PNPase,rpmI,rsmH,ruvB,era,trmD,rplW,rplE,rplC,rplF,rpsQ,rpsM,rpsP,rpmC,prfA,rpsT,ybeY,rplQ,rplR,rplU,rpmA,ftsY,smpB,ychF,tsf,rplI,rpsR,rpsF,infC,alaS,ileS,leuS,serS,truB,hisS,fmt,pheS,pheT,infB,frr,ksgA,rplL,nusG,rpsO,ffh,secA,secY,rpsL,rpsC,rpsB,rpsD,rpsE,rplS,rpsG,rplT,rplV,rpsJ,rpsS,rplM,rplN,rplO,rplX,rplP,rplA,rplB,lepA,rplK,nusA,recA,rpoB,rpoA,dn…	0	adeF,vanH gene in vanO cluster,qacG,amrA,amrB	Val,Ser,Arg,Leu,Met,Gln,Lys,Undet,Val,Arg,Ala,Ile,Ala,Tyr,Gly,Thr,Trp,Thr,Ile,Ala,Ser,Gly,Gly,Gly,Cys,Arg,Val,Pro,His,Leu,Val,Asp,fMet,Leu,Leu,Leu,Pro,Asn,Asn,Undet,Thr,Arg,Arg,Arg,Ser,Gly,Lys,Pro,Phe,Leu,Ile,Ala,fMet,Ser,Ala,Glu,Asp,Glu,Asp,Glu,Asp	23S,16S,23S,16S,16S,23S,16S,23S	DISARM_1,AbiE,RM_Type_II,RM_Type_III,Septu	0	N/A
Burkholderia pyrrocinia		GCF_001028665.1	NZ_CP011504	circular	3214754	66.5	-0.28	RIP-18	Paraib,COG1192,parB_part,COG1192,COG1192,COG1192	dnaG,tsaD,TIGR00593,TIGR01146	0.288288	adeF,adeF	Phe,Ile,Ala,Leu,Ile2,SeC	16S,23S	FS_HP	1	N/A
Burkholderia contaminans		GCF_001029145.1	NZ_CP009743	circular	3522585	66.89	0		COG1192,COG1192,CbiA,Paraib,COG1192,COG1192,COG1386	GrpE,rpmI,era,trmD,rpsP,smpB,tsf,rplI,rpsR,rpsF,infC,alaS,serS,truB,hisS,pheS,pheT,infB,frr,rpsB,rplS,rplT,dnaG,lepA,nusA,dnaX,tilS,gmk,engA,tsaD,TIGR00020,TIGR00054,TIGR00082,TIGR00115,TIGR00186,TIGR00194,TIGR00250,TIGR00337,TIGR00382,TIGR00416,TIGR00435,TIGR00435,TIGR00539,TIGR00580,TIGR00593,TIGR00615,TIGR00634,TIGR00717,TIGR01063,TIGR01302,TIGR01394,TIGR01951,TIGR02075,TIGR02191,TIGR02273,TIG…	0	adeF,vanH gene in vanO cluster,amrB,amrA,qacG	Ile,Ala,Pro,Asn,Asn,Undet,Thr,Arg,Arg,Arg,Ser,fMet,Gly,Lys,Ser,Ala,Glu,Asp,Glu,Asp,Glu,Asp,Leu,Val,Asp,fMet,Leu,Leu,Leu,His,Ser,Gly,Gly,Gly,Cys,Arg,Val,Pro,Ile2,SeC,SeC,Leu	16S,23S	AbiE,Gabija	1	N/A
Burkholderia contaminans		GCF_001029145.1	NZ_CP009744	circular	3358952	66.29	-0.6	RIP-18	parB_part,Paraib,Paraia,Paraib,Paraib,Paraib,COG1192,parB_part,CbiA,CbiA,COG1192,COG1192,COG0206	Ribosomal_S9,Ribosomal_S8,Ribosomal_L10,PNPase,rsmH,ruvB,rplW,rplE,rplC,rplF,rpsQ,rpsM,rpmC,prfA,rpsT,ybeY,rplQ,rplR,rplU,rpmA,ftsY,ychF,ileS,leuS,fmt,ksgA,rplL,nusG,rpsO,ffh,secA,secY,rpsL,rpsC,rpsD,rpsE,rpsG,rplV,rpsJ,rpsS,rplM,rplN,rplO,rplX,rplP,rplA,rplB,rplK,recA,rpoB,rpoA,cgtA,rplD,TIGR00065,TIGR00083,TIGR00084,TIGR00090,TIGR00095,TIGR00138,TIGR00362,TIGR00398,TIGR00420,TIGR00445,TIGR00456…	0.181766	ceoB,adeF	Tyr,Gly,Thr,Trp,Thr,Pro,Cys,fMet,Met,Gln,Lys,Arg,fMet,Leu,Leu,Ile,Ala,Phe,Val,Ser,Ile,Ala,Val,Arg,Ala	16S (partial);note=aligned only 33 percent of the 16S ribosomal RNA,23S,16S,23S,16S,23S,16S	RM_Type_III	1	N/A
Brucella abortus		GCF_001043295.1	NZ_CP008774	circular	2116990	57.16	0	RepL	parB_part,Paraib,COG1192,CbiA,CbiA,COG0206,COG1386	Ribosomal_S9,Ribosomal_S8,Ribosomal_L10,GrpE,PNPase,rpmI,rsmH,ruvB,era,trmD,rplW,rplE,rplC,rplF,rpsQ,rpsM,rpsP,rpmC,prfA,rpsT,ybeY,rplQ,rplR,rplU,rpmA,ftsY,smpB,ychF,tsf,rplI,rpsR,rpsF,infC,alaS,leuS,serS,truB,pheS,pheT,infB,frr,ksgA,rplL,nusG,rpsO,ffh,secA,secY,rpsL,rpsC,rpsB,rpsD,rpsE,rplS,rpsG,rplT,rplV,rpsJ,rpsS,rplM,rplN,rplO,rplX,rplP,rplA,rplB,dnaG,rplK,nusA,recA,rpoB,rpoA,dnaX,tilS,cgtA,g…	0	adeF,qacG	Pro,Thr,Gln,Pro,Arg,Asp,Leu,Arg,Leu,Leu,Leu,Glu,Glu,Lys,Met,Gln,Glu,Ser,Leu,Arg,Ala,Ile,Ala,fMet,Ile,Ala,fMet,His,Ile2,Tyr,Gly,Trp,Gly,Val,Thr,Val,Pro,Ser,Arg,Phe,Ala	5S,23S,16S,5S,23S,16S	AbiH	1	N/A
Brucella abortus		GCF_001043295.1	NZ_CP008775	circular	1156120	57.33	0.17	RP-C	partition_RepA,Paraib,partition_RepB	ileS,hisS,fmt,lepA,TIGR00083,TIGR00095,TIGR00250,TIGR00580,TIGR00643,TIGR01302,TIGR01394	0.217035	FosXCC,Brucella suis mprF	Cys,Thr,Gly,Gly,Leu,Ser,Ile,Ala,fMet,Asn,Lys,Ser,Asp,Val	5S,23S,16S	RM_Type_I	1	N/A
Sinorhizobium meliloti		GCF_001050915.2	NZ_CP021219	circular	3938685	62.61	0	RIP-17	parB_part,Paraib,Paraib,COG1192,ParBc,ParBc,CbiA,CbiA,COG0206,COG0206,COG1386,Paraib	Ribosomal_S9,Ribosomal_S8,Ribosomal_L10,GrpE,PNPase,rpmI,rsmH,ruvB,era,trmD,rplW,rplE,rplC,rplF,rpsQ,rpsM,rpsP,rpmC,prfA,rpsT,ybeY,rplQ,rplR,rplU,rpmA,ftsY,smpB,ychF,tsf,rplI,rpsR,rpsF,infC,alaS,ileS,leuS,serS,truB,hisS,fmt,pheS,pheT,infB,frr,ksgA,rplL,nusG,rpsO,ffh,secA,secY,rpsL,rpsC,rpsB,rpsD,rpsE,rplS,rpsG,rplT,rplV,rpsJ,rpsS,rplM,rplN,rplO,rplX,rplP,rplA,rplB,dnaG,lepA,rplK,nusA,recA,rpoB,rp…	0	adeF,vanY gene in vanA cluster,AAC(2')-IIa,adeF,qacJ,AAC(3)-IVa	Gln,Thr,Thr,Thr,Ala,Gly,Ser,Ile,Ala,fMet,Met,Ser,Leu,Ile,Ala,fMet,Ile2,Lys,Pro,Arg,Leu,Val,Pro,Asp,Asp,Thr,Tyr,Gly,Trp,Leu,Leu,Ser,Ala,Cys,Asn,Thr,Lys,Glu,Glu,Glu,Glu,fMet,Val,Arg,Ile,Ala,fMet,Ser,Leu,Arg,Gly,Phe,Undet,His,Gln,Pro,Ser	23S,16S,16S,23S,16S,23S	Gabija,Gabija,RM_Type_IV	2	N/A
Sinorhizobium meliloti		GCF_001050915.2	NZ_CP021218	circular	1686813	62.33	-0.28	RP-C	partition_RepA,partition_RepA,Paraib,partition_RepB,partition_RepB,COG1192,CbiA	engA	0.150507	adeF	Arg	N/A	N/A	3	N/A
Burkholderia pseudomallei		GCF_001277875.1	NZ_CP012515	circular	4038504	67.89	0		parB_part,Paraia,Paraib,Paraib,COG1192,CbiA,CbiA,COG1192,CbiA,COG1192,CbiA,COG0206,COG1192,COG1386	Ribosomal_S9,Ribosomal_S8,Ribosomal_L10,GrpE,PNPase,rpmI,rsmH,ruvB,era,trmD,rplW,rplE,rplC,rplF,rpsQ,rpsM,rpsP,rpmC,prfA,rpsT,ybeY,rplQ,rplR,rplU,rpmA,ftsY,smpB,ychF,tsf,rplI,rpsR,rpsF,infC,alaS,ileS,leuS,serS,truB,hisS,fmt,pheS,pheT,infB,frr,ksgA,rplL,nusG,rpsO,ffh,secA,secY,rpsL,rpsC,rpsB,rpsD,rpsE,rplS,rpsG,rplT,rplV,rpsJ,rpsS,rplM,rplN,rplO,rplX,rplP,rplA,rplB,lepA,rplK,nusA,recA,rpoB,rpoA,dn…	0	adeF,qacG,amrA,amrB,vanH gene in vanO cluster	Phe,Undet,Leu,Ile,Ala,Arg,Val,Val,Asn,Asn,Undet,Thr,Arg,Arg,Ser,Gly,Lys,Pro,Arg,Arg,Ala,Ile,Ala,Tyr,Gly,Thr,Trp,Thr,Ile,Ala,Ser,Gly,Gly,Cys,fMet,Ser,Ala,Glu,Asp,Glu,Asp,Leu,Val,Asp,His,fMet,Leu,Leu,Pro,Pro,Arg,Leu,Met,Gln,Lys	16S,23S,23S,16S,23S,16S	RloC,Gao_Iet,Lamassu-Cap4_nuclease,RM_Type_III,RM_Type_I,RM_Type_III,Thoeris_II	1	N/A
Burkholderia pseudomallei		GCF_001277875.1	NZ_CP012516	circular	3228004	68.31	0.42	RIP-18	Paraib,parB_part,Paraib,COG1192,COG1192,Paraib	ileS,dnaG,tsaD,TIGR00593,TIGR00631,TIGR01039	0.283749	adeF,Burkholderia pseudomallei Omp38,OXA-57	Ile,Ala,Ser,Pro,Cys,Val,Ile2,SeC,Leu	16S,23S	N/A	2	N/A
Burkholderia pseudomallei		GCF_001277895.1	NZ_CP012517	circular	4038845	67.89	0		parB_part,Paraia,Paraib,Paraib,COG1192,CbiA,CbiA,COG1192,CbiA,COG1192,CbiA,COG0206,COG1192,COG1386	Ribosomal_S9,Ribosomal_S8,Ribosomal_L10,GrpE,PNPase,rpmI,rsmH,ruvB,era,trmD,rplW,rplE,rplC,rplF,rpsQ,rpsM,rpsP,rpmC,prfA,rpsT,ybeY,rplQ,rplR,rplU,rpmA,ftsY,smpB,ychF,tsf,rplI,rpsR,rpsF,infC,alaS,ileS,leuS,serS,truB,hisS,fmt,pheS,pheT,infB,frr,ksgA,rplL,nusG,rpsO,ffh,secA,secY,rpsL,rpsC,rpsB,rpsD,rpsE,rplS,rpsG,rplT,rplV,rpsJ,rpsS,rplM,rplN,rplO,rplX,rplP,rplA,rplB,lepA,rplK,nusA,recA,rpoB,rpoA,dn…	0	adeF,qacG,amrA,amrB,vanH gene in vanO cluster	Phe,Undet,Leu,Ile,Ala,Arg,Val,Val,Asn,Asn,Undet,Thr,Arg,Arg,Ser,Gly,Lys,Pro,Arg,Arg,Ala,Ile,Ala,Tyr,Gly,Thr,Trp,Thr,Ile,Ala,Ser,Gly,Gly,Cys,fMet,Ser,Ala,Glu,Asp,Glu,Asp,Leu,Val,Asp,His,fMet,Leu,Leu,Pro,Pro,Arg,Leu,Met,Gln,Lys	16S,23S,23S,16S,23S,16S	RloC,Gao_Iet,Lamassu-Cap4_nuclease,RM_Type_III,RM_Type_I,RM_Type_III,Thoeris_II	1	N/A
Burkholderia pseudomallei		GCF_001277895.1	NZ_CP012518	circular	3227965	68.31	0.42	RIP-18	Paraib,parB_part,Paraib,COG1192,COG1192,Paraib	ileS,dnaG,tsaD,TIGR00593,TIGR00631,TIGR01039	0.283956	adeF,Burkholderia pseudomallei Omp38,OXA-57	Ile,Ala,Ser,Pro,Cys,Val,Ile2,SeC,Leu	16S,23S	N/A	2	N/A
Burkholderia pseudomallei		GCF_001277975.1	NZ_CP012576	circular	4028032	67.87	0		parB_part,Paraia,Paraib,Paraib,COG1192,CbiA,CbiA,COG1192,CbiA,COG1192,CbiA,COG0206,COG1192,COG1386	Ribosomal_S9,Ribosomal_S8,Ribosomal_L10,GrpE,PNPase,rpmI,rsmH,ruvB,era,trmD,rplW,rplE,rplC,rplF,rpsQ,rpsM,rpsP,rpmC,prfA,rpsT,ybeY,rplQ,rplR,rplU,rpmA,ftsY,smpB,ychF,tsf,rplI,rpsR,rpsF,infC,alaS,ileS,leuS,serS,truB,hisS,fmt,pheS,pheT,infB,frr,ksgA,rplL,nusG,rpsO,ffh,secA,secY,rpsL,rpsC,rpsB,rpsD,rpsE,rplS,rpsG,rplT,rplV,rpsJ,rpsS,rplM,rplN,rplO,rplX,rplP,rplA,rplB,lepA,rplK,nusA,recA,rpoB,rpoA,dn…	0	vanH gene in vanO cluster,amrB,amrA,qacG,adeF	Lys,Arg,Arg,Ala,Ile,Ala,Tyr,Gly,Thr,Trp,Thr,Thr,Ile,Ala,Ser,Gly,Gly,Cys,fMet,Ser,Ala,Glu,Asp,Glu,Asp,Leu,Val,Asp,His,fMet,Leu,Leu,Pro,Pro,Arg,Leu,Met,Gln,Leu,Ile,Ala,Arg,Arg,Val,Val,Asn,Asn,Undet,Thr,Arg,Arg,Ser,Gly,Lys,Pro,Phe,Undet	16S,23S,16S,23S,23S,16S	AbiE,Gabija,dCTPdeaminase,RM_Type_III,RM_Type_III,RM_Type_I,PARIS_I_merge,Thoeris_II,SanaTA	2	N/A
Burkholderia pseudomallei		GCF_001277975.1	NZ_CP012577	circular	3156645	68.56	0.69	RIP-18	Paraib,parB_part,Paraib,COG1192,COG1192,Paraib	ileS,dnaG,tsaD,TIGR00593,TIGR00631,TIGR01039	0.282658	adeF,OXA-59,Burkholderia pseudomallei Omp38	Val,Ile2,SeC,Leu,Pro,Cys,Ile,Ala,Ser,Undet	23S,16S	N/A	2	N/A
Brucella abortus		GCF_001296965.1	NZ_CP009625	circular	2122847	57.16	0	RepL	parB_part,Paraib,COG1192,CbiA,CbiA,COG0206,COG1386	Ribosomal_S9,Ribosomal_S8,Ribosomal_L10,GrpE,PNPase,rpmI,rsmH,ruvB,era,trmD,rplW,rplE,rplC,rplF,rpsQ,rpsM,rpsP,rpmC,prfA,rpsT,ybeY,rplQ,rplR,rplU,rpmA,ftsY,smpB,ychF,tsf,rplI,rpsR,rpsF,infC,alaS,leuS,serS,truB,pheS,pheT,infB,frr,ksgA,rplL,nusG,rpsO,ffh,secA,secY,rpsL,rpsC,rpsB,rpsD,rpsE,rplS,rpsG,rplT,rplV,rpsJ,rpsS,rplM,rplN,rplO,rplX,rplP,rplA,rplB,dnaG,rplK,nusA,recA,rpoB,rpoA,dnaX,tilS,cgtA,g…	0	adeF,qacG	Pro,Thr,Gln,Pro,Arg,Asp,Leu,Arg,Leu,Leu,Leu,Glu,Glu,Lys,Met,Gln,Glu,Ser,Leu,Arg,Ala,Ile,Ala,fMet,Ile,Ala,His,Ile2,Tyr,Gly,Trp,Gly,Val,Thr,Val,Pro,Ser,Arg,Phe,Ala	23S (partial);note=aligned only 45 percent of the 23S ribosomal RNA,16S,5S,23S,16S	AbiH	0	N/A
Brucella abortus		GCF_001296965.1	NZ_CP009626	circular	1162580	57.34	0.18	RP-C	partition_RepA,Paraib,partition_RepB	ileS,hisS,fmt,lepA,TIGR00083,TIGR00095,TIGR00250,TIGR00580,TIGR00643,TIGR01302,TIGR01394	0.226641	Brucella suis mprF,FosXCC	Asn,Lys,Ser,Asp,Gly,Leu,Ser,Cys,Thr,Gly,Val,Ile,Ala,fMet	5S,23S,16S	RM_Type_I	1	N/A
Azospirillum thiophilum		GCF_001305595.1	NZ_CP012401	circular	3037424	67.98	0	RepA_C,Replicase	parB_part,Paraib,Paraib,Paraib,COG1192,Paraib,CbiA,Paraib,CbiA,Paraib,COG0206,COG1192	Ribosomal_S8,Ribosomal_L10,GrpE,PNPase,rpmI,rsmH,ruvB,era,trmD,rplW,rplE,rplC,rplF,rpsQ,rpsM,rpsP,rpmC,prfA,rpsT,ybeY,rplQ,rplR,rplU,rpmA,ftsY,smpB,ychF,tsf,rplI,rpsR,rpsF,infC,ileS,leuS,serS,truB,hisS,fmt,pheS,pheT,infB,frr,ksgA,rplL,nusG,rpsO,ffh,secA,secY,rpsL,rpsC,rpsB,rpsD,rpsE,rplS,rpsG,rplT,rplV,rpsJ,rpsS,rplN,rplO,rplX,rplP,rplA,rplB,dnaG,lepA,rplK,nusA,recA,rpoB,rpoA,dnaX,tilS,cgtA,gmk,e…	0		Thr,Leu,Ala,Leu,Ser,Ile,Ala,fMet,Arg,Arg,Gly,Leu,Ile,Ala,fMet,Ser,Leu,Ala,Gly,Lys,Lys,Asp,Pro,Ile2,Gln,Lys,Cys,Asn,His,Leu,Val,Pro,Arg,Met,Thr,Thr,Arg,Gly,Ala,Val,Thr,Leu,Leu,Tyr,Gly,Trp,Glu	16S,23S,5S,16S,23S,5S	RM_Type_IV,RM_Type_I,RM_Type_IV,RM_Type_I,PD-T7-2,SoFic,MazEF	2	N/A
Azospirillum thiophilum		GCF_001305595.1	NZ_CP012403	circular	878428	68.73	0.75	RIP-19	parB_part,Paraia,COG3640,COG1386	Ribosomal_S9,alaS,rplM,TIGR00456	0.234345		Ser,Ile,Ala,Val,Arg,Ser,Ser,Pro,Pro	16S,23S,16S,23S,5S	N/A	2	N/A
Azospirillum thiophilum		GCF_001305595.1	NZ_CP012406	circular	694460	68.43	0.45	RepA_C	Paraia,parB_part	TIGR00194	0.209263		Tyr,Leu,Ala,Asp,Gly,Val,Ile,Ala	16S,23S,5S	Lamassu-PDDEXK	0	N/A
Azospirillum thiophilum		GCF_001305595.1	NZ_CP012407	circular	330423	67.26	-0.72	RepA_C,RepA_C	parB_part,Paraia,Paraib	infC	0.425447		N/A	N/A	N/A	2	N/A
Brucella melitensis		GCF_001307475.2	NZ_CP019679	circular	2125194	57.15	0	RepL	parB_part,Paraib,COG1192,CbiA,CbiA,COG0206,COG1386	Ribosomal_S9,Ribosomal_S8,Ribosomal_L10,GrpE,PNPase,rpmI,rsmH,ruvB,era,trmD,rplW,rplE,rplC,rplF,rpsQ,rpsM,rpsP,rpmC,prfA,rpsT,ybeY,rplQ,rplR,rplU,rpmA,ftsY,smpB,ychF,tsf,rplI,rpsR,rpsF,infC,alaS,leuS,serS,truB,pheS,pheT,infB,frr,ksgA,rplL,nusG,rpsO,ffh,secA,secY,rpsL,rpsC,rpsB,rpsB,rpsD,rpsE,rplS,rpsG,rplT,rplV,rpsJ,rpsS,rplM,rplN,rplO,rplX,rplP,rplA,rplB,dnaG,rplK,nusA,recA,rpoB,rpoA,dnaX,tilS,c…	0	adeF,qacG	Glu,Glu,Lys,Met,Gln,Glu,Ser,Leu,Arg,Pro,Thr,Gln,Pro,Arg,Asp,Leu,Arg,Leu,Leu,Leu,Tyr,Gly,Trp,Gly,Val,Thr,Val,Pro,Ser,Arg,Phe,Ala,Ala,Ile,Ala,fMet,Ile,Ala,fMet,His,Ile2	5S,23S,16S,5S,23S,16S	AbiH	1	N/A
Brucella melitensis		GCF_001307475.2	NZ_CP019680	circular	1185595	57.34	0.19	RP-C	partition_RepA,Paraib,partition_RepB	ileS,hisS,fmt,lepA,TIGR00083,TIGR00095,TIGR00250,TIGR00580,TIGR00643,TIGR01302,TIGR01394	0.227947	adeF,FosXCC,Brucella suis mprF	Cys,Thr,Gly,Gly,Leu,Ser,Ile,Ala,fMet,Asn,Lys,Ser,Asp,Val	5S,23S,16S	RM_Type_I	0	N/A
Azospirillum brasilense		GCF_001315015.1	NZ_CP012914	circular	3005726	68.21	0	RepA_C	parB_part,Paraib,Paraib,Paraib,Paraib,COG1192,CbiA,CbiA,COG0206,COG1192,COG1192	Ribosomal_S9,Ribosomal_S8,Ribosomal_L10,GrpE,PNPase,rpmI,rsmH,ruvB,trmD,rplW,rplE,rplC,rplF,rpsQ,rpsM,rpsP,rpmC,rpsT,ybeY,rplQ,rplR,rplU,rpmA,ftsY,smpB,tsf,rplI,rpsR,rpsF,infC,alaS,ileS,leuS,truB,hisS,fmt,pheS,pheT,infB,frr,rplL,nusG,rpsO,ffh,secA,secY,rpsL,rpsC,rpsB,rpsD,rpsE,rplS,rpsG,rplT,rplV,rpsJ,rpsS,rplM,rplN,rplO,rplX,rplP,rplA,rplB,dnaG,lepA,rplK,nusA,recA,rpoB,rpoA,dnaX,tilS,cgtA,engA,t…	0		Ala,Arg,Gly,Ser,Val,Met,His,His,Leu,Val,Asp,Glu,Glu,Pro,Arg,Thr,Arg,Thr,Ala,Thr,Arg,Ile,Ala,Ser,Leu,Tyr,Gly,Trp,Lys,Lys,Ile2,Glu,Glu,Val,Val,Pro,Ile,Ala,Cys,Asn,Tyr,Pro,Pro,Leu,Gly	5S,23S,16S,5S,23S,16S	Gabija,Lamassu-Cap4_nuclease,RM_Type_I,CAS_Class1-Subtype-I-C,CBASS_II,Hachiman	4	cas2_I_II_III_IV_V_VI_3,cas1_I_II_III_IV_V_VI_6,cas4_I_II_III_IV_V_VI_1,cas7_I-C_7,cas8c_I-C_2,cas5_I-C_5,cas3_I_5
Azospirillum brasilense		GCF_001315015.1	NZ_CP012915	circular	1754523	68.5	0.29	RepA_C,RCR-4	Paraib,Paraib,parB_part,CbiA,COG3640,COG1386	era,prfA,serS,ksgA,gmk,TIGR00194,TIGR00250,TIGR00456,TIGR00459,TIGR00631,TIGR00663,TIGR01059,TIGR01063,TIGR01302,TIGR01510,TIGR02191	0.102393	adeF	Leu,Lys,Gln,Thr,Ala,Asp,Val,Gln,Ile,Ala,Leu,Phe,Gly,Ser,Ile,Ala,fMet,Ser,Gln,Leu,Ala,Asn,Asp	5S,23S,16S,23S,16S,16S,23S,5S	RM_Type_I,pAgo_S2B,DRT_2	0	N/A
Azospirillum brasilense		GCF_001315015.1	NZ_CP012917	circular	645064	69.03	0.82	RIP-19	parB_part,Paraia,COG1192	ychF,TIGR00593	0.241612		Asn,Asp,Gly,Phe,Ile,Ala,fMet,Ile,Ala,Leu,Arg,Leu,Ala,Ile,Ala	5S,23S,16S,16S,23S,5S,5S,23S,16S	N/A	0	N/A
Burkholderia pseudomallei		GCF_001318245.1	NZ_CP012041	circular	4112209	67.75	0	Rep_trans,RCR-16	parB_part,Paraia,Paraib,Paraib,COG1192,CbiA,CbiA,COG1192,CbiA,COG1192,CbiA,COG0206,COG1192,COG1386	Ribosomal_S9,Ribosomal_S8,Ribosomal_L10,GrpE,PNPase,rpmI,rsmH,ruvB,era,trmD,rplW,rplE,rplC,rplF,rpsQ,rpsM,rpsP,rpmC,prfA,rpsT,ybeY,rplQ,rplR,rplU,rpmA,ftsY,smpB,ychF,tsf,rplI,rpsR,rpsF,infC,alaS,ileS,leuS,serS,truB,hisS,fmt,pheS,pheT,infB,frr,ksgA,rplL,nusG,rpsO,ffh,secA,secY,rpsL,rpsC,rpsB,rpsD,rpsE,rplS,rpsG,rplT,rplV,rpsJ,rpsS,rplM,rplN,rplO,rplX,rplP,rplA,rplB,lepA,rplK,nusA,recA,rpoB,rpoA,dn…	0	qacG,amrA,vanH gene in vanO cluster,adeF	Leu,Ile,Ala,Arg,Arg,Val,Val,Asn,Asn,Undet,Thr,Arg,Arg,Ser,Gly,Lys,Pro,Phe,Undet,Arg,Leu,Met,Gln,Lys,Arg,Ser,Ala,Ile,Ala,Tyr,Gly,Thr,Trp,Thr,Ile,Ala,Ser,Gly,Gly,Cys,fMet,Ser,Ala,Glu,Asp,Glu,Asp,Leu,Val,Asp,His,fMet,Leu,Leu,Pro,Pro	16S,23S,23S,16S,23S,16S	Gabija,RM_Type_I,RM_Type_I,RM_Type_III,Wadjet_I	0	N/A
Burkholderia pseudomallei		GCF_001318245.1	NZ_CP012042	circular	3147816	68.45	0.7	RIP-18	Paraib,Paraib,parB_part,Paraib,COG1192,COG1192,Paraib	ileS,dnaG,tsaD,TIGR00593,TIGR00631,TIGR01039	0.279866	OXA-59,adeF,Burkholderia pseudomallei Omp38	Ile,Ala,Ser,Pro,Cys,Leu,Val,Ile2,SeC	16S,23S	N/A	3	N/A
Burkholderia cepacia		GCF_001411495.1	NZ_CP012981	linear	3791734	66.5	0		parB_part,Paraib,Paraia,COG1192,Paraib,COG1192,Paraib,RepB,RepB,CbiA,CbiA,Paraib,CbiA,COG1192,COG1192,COG0206,COG1386,COG3640	Ribosomal_S9,Ribosomal_S8,Ribosomal_L10,GrpE,PNPase,rpmI,rsmH,ruvB,era,trmD,rplW,rplE,rplC,rplF,rpsQ,rpsM,rpsP,rpmC,prfA,rpsT,ybeY,rplQ,rplR,rplU,rpmA,ftsY,smpB,ychF,tsf,rplI,rpsR,rpsF,infC,alaS,ileS,leuS,serS,truB,hisS,fmt,pheS,pheT,infB,frr,ksgA,rplL,nusG,rpsO,ffh,secA,secY,rpsL,rpsC,rpsB,rpsD,rpsE,rplS,rpsG,rplT,rplV,rpsJ,rpsS,rplM,rplN,rplO,rplX,rplP,rplA,rplB,lepA,rplK,nusA,recA,rpoB,rpoA,dn…	0	adeF,vanH gene in vanO cluster,qacG,amrA,amrB	Leu,Met,Gln,Lys,Lys,Val,Arg,Ala,Ile,Ala,Tyr,Gly,Thr,Trp,Thr,Ile,Ala,Ser,Gly,Gly,Gly,Cys,Arg,Arg,Val,Pro,His,His,Arg,Val,Ser,Arg,fMet,Leu,Ile,Ala,fMet,Ser,Ser,Ala,Glu,Asp,Glu,Asp,Glu,Asp,Leu,Val,Asp,fMet,Leu,Leu,Leu,Pro,Asn,Asn,Undet,Thr,Arg,Arg,Arg,Ser,Gly,Lys,Pro,Phe	23S,16S,16S,23S,16S,23S,23S,16S	RloC,AbiE,RM_Type_III	1	N/A
Burkholderia cepacia		GCF_001411495.1	NZ_CP012982	linear	3408190	67.05	0.55	RIP-18	Paraib,COG1192,parB_part,COG1192,COG1192,COG1192	dnaG,tsaD,TIGR00435,TIGR00593	0.305493	ceoB,adeF	Cys,Leu,Ile,Ala,Ile2,SeC,Undet	23S,16S	AbiD	1	N/A
Burkholderia plantarii		GCF_001411805.1	NZ_CP007212	circular	4140040	68.35	0	RIP-17	parB_part,Paraia,Paraib,Paraib,Paraib,CbiA,ParBc,CbiA,CbiA,CbiA,COG1192,CbiA,COG0206,COG1386	Ribosomal_S9,Ribosomal_S8,Ribosomal_L10,GrpE,PNPase,rpmI,rsmH,ruvB,era,trmD,rplW,rplE,rplC,rplF,rpsQ,rpsM,rpsP,rpmC,prfA,rpsT,ybeY,rplQ,rplR,rplU,rpmA,ftsY,smpB,ychF,tsf,rplI,rpsR,rpsF,infC,alaS,ileS,leuS,serS,truB,hisS,fmt,pheS,pheT,infB,frr,ksgA,rplL,nusG,rpsO,ffh,secA,secY,rpsL,rpsC,rpsB,rpsD,rpsE,rplS,rpsG,rplT,rplV,rpsJ,rpsS,rplM,rplN,rplO,rplX,rplP,rplA,rplB,lepA,rplK,nusA,recA,rpoB,rpoA,dn…	0	vanY gene in vanB cluster,adeF,qacG,adeF	Arg,Ala,Ile,Ala,Tyr,Gly,Thr,Trp,Thr,Ile,Ala,Ser,Gly,Gly,Cys,Arg,Val,Pro,His,Val,Ser,Arg,Leu,Met,Gln,Lys,Phe,Leu,Ile,Ala,fMet,Ser,Ala,Ala,Glu,Asp,Leu,Val,Asp,fMet,Leu,Leu,Leu,Pro,Asn,Asn,Phe,Thr,Arg,Arg,Ser,Gly,Lys,Pro	16S,23S,16S,23S,23S,16S	RM_Type_III,RM_Type_II,CAS_Class1-Subtype-I-F,SanaTA,Avs_II,Mokosh_Type_I_A	3	cas1_I-F_1,cas3f_I-F_1,cas8f_I-F_8,cas5f_I-F_4,cas7f_I-F_2,cas6f_I_II_III_IV_V_VI_3
Burkholderia plantarii		GCF_001411805.1	NZ_CP007213	circular	3743649	69.1	0.75	RIP-18	Paraib,Paraib,parB_part,ParBc,COG1192,COG1192,COG0206	dnaG,tsaD,TIGR00593	0.249742	adeF,adeF,adeF,adeF	Ile,Ala,Ile,Ala,Val,Val,Ile2,SeC	16S,23S,16S,23S	Lamassu-Cap4_nuclease,Azaca,Old_exonuclease,Mokosh_TypeII	7	N/A
Brucella melitensis		GCF_001431745.1	NZ_CP008750	circular	2126134	57.15	0	RepL	parB_part,Paraib,COG1192,CbiA,CbiA,COG0206,COG1386	Ribosomal_S9,Ribosomal_S8,Ribosomal_L10,GrpE,PNPase,rpmI,rsmH,ruvB,era,trmD,rplW,rplE,rplC,rplF,rpsQ,rpsM,rpsP,rpmC,prfA,rpsT,ybeY,rplQ,rplR,rplU,rpmA,ftsY,smpB,ychF,tsf,rplI,rpsR,rpsF,infC,alaS,leuS,serS,truB,pheS,pheT,infB,frr,ksgA,rplL,nusG,rpsO,ffh,secA,secY,rpsL,rpsC,rpsB,rpsD,rpsE,rplS,rpsG,rplT,rplV,rpsJ,rpsS,rplM,rplN,rplO,rplX,rplP,rplA,rplB,dnaG,rplK,nusA,recA,rpoB,rpoA,dnaX,tilS,cgtA,g…	0	adeF,qacG	Pro,Thr,Gln,Pro,Arg,Asp,Leu,Arg,Leu,Leu,Leu,Glu,Glu,Lys,Met,Gln,Glu,Ser,Leu,Arg,Ala,Ile,Ala,fMet,Ile,Ala,fMet,His,Ile2,Tyr,Gly,Trp,Gly,Val,Thr,Val,Pro,Ser,Arg,Phe,Ala	5S,23S,16S,5S,23S,16S	AbiH	1	N/A
Brucella melitensis		GCF_001431745.1	NZ_CP008751	circular	1185741	57.34	0.19	RP-C	partition_RepA,Paraib,partition_RepB	ileS,hisS,lepA,TIGR00083,TIGR00095,TIGR00250,TIGR00580,TIGR00643,TIGR01302,TIGR01394	0.2288	adeF,FosXCC,Brucella suis mprF	Cys,Thr,Gly,Gly,Leu,Ser,Ile,Ala,fMet,Asn,Lys,Ser,Asp,Val	5S,23S,16S	RM_Type_I	0	N/A
Paraburkholderia caribensis		GCF_001449005.1	NZ_CP013102	circular	3688127	63.11	0	RCR-8	parB_part,Paraia,Paraib,CbiA,Paraib,Paraib,CbiA,CbiA,COG1192,COG1192,COG0206,Paraib,COG1386,parbia	Ribosomal_S9,Ribosomal_S8,Ribosomal_L10,GrpE,PNPase,rpmI,rsmH,ruvB,era,trmD,rplW,rplE,rplC,rplF,rpsQ,rpsM,rpsP,rpmC,prfA,rpsT,ybeY,rplQ,rplR,rplU,rpmA,ftsY,smpB,ychF,tsf,rplI,rpsR,rpsF,infC,alaS,ileS,leuS,serS,truB,hisS,fmt,pheS,pheT,infB,frr,ksgA,rplL,nusG,rpsO,ffh,secA,secY,rpsL,rpsC,rpsB,rpsD,rpsE,rplS,rpsG,rplT,rplV,rpsJ,rpsS,rplM,rplN,rplO,rplX,rplP,rplA,rplB,lepA,rplK,nusA,recA,rpoB,rpoA,dn…	0	vanH gene in vanO cluster,qacG,adeF,adeF	Gln,Lys,Arg,Arg,Ile,Ala,Tyr,Gly,Thr,Trp,Thr,Ile,Ala,Leu,Ile,Ala,Ser,His,Ser,Leu,Val,Asp,fMet,Pro,Val,Asn,Asn,Undet,Thr,Arg,Arg,Ser,Gly,Leu,Met,Ser,Gly,Gly,Cys,Arg,Val,Pro,Undet,Ser,Ala,Glu,Asp,Glu,Asp,Ile,Ala,fMet,Leu,Leu,Arg,Lys,Pro,Phe,Ala,Ala	16S,23S,16S,23S,16S,23S,23S,16S	Eleos,Dpd,Shango	4	N/A
Paraburkholderia caribensis		GCF_001449005.1	NZ_CP013103	circular	2890272	62.54	-0.57	RIP-18	Paraib,parB_part,Paraib,CbiA,COG1192,COG1192,COG1192,Paraib	dnaG,tsaD,TIGR00593,TIGR01039	0.261255	adeF,adeF,adeF	Val,Ile2,SeC,Ile,Ala,Ile,Ala	23S,16S,23S,16S	MazEF,Zorya_TypeII	2	N/A
Paraburkholderia caribensis		GCF_001449005.1	NZ_CP013104	circular	2011268	62.44	-0.67	RIP-18	parbia,Paraia,Paraib,COG3640	TIGR00435	0.336467	adeF	Leu	N/A	N/A	1	N/A
Sphingobium baderi		GCF_001456115.1	NZ_CP013264	circular	4107398	62.4	0	RIP-11,RIP-17,RIP-17,RIP-17,RIP-17	parB_part,MipZ,Paraib,Paraib,Paraib,Paraib,Paraib,Paraib,RepB,RepB,ParBc,ParBc,parB_part,ParBc,parB_part,COG1475,COG1475,CbiA,CbiA,CbiA,Paraib,Paraib,COG1192,COG1192,COG0206,COG1192,Paraib,COG1192,Paraib,COG1386	Ribosomal_S9,Ribosomal_S8,Ribosomal_L10,GrpE,PNPase,rpmI,rsmH,ruvB,era,trmD,rplW,rplE,rplC,rplF,rpsQ,rpsM,rpsP,rpmC,prfA,rpsT,ybeY,rplQ,rplR,rplU,rpmA,ftsY,smpB,ychF,tsf,rplI,rpsR,rpsF,infC,alaS,ileS,leuS,serS,truB,hisS,fmt,pheS,pheT,infB,frr,ksgA,rplL,nusG,rpsO,ffh,secA,secY,rpsL,rpsC,rpsB,rpsD,rpsE,rplS,rpsG,rplT,rplV,rpsJ,rpsS,rplM,rplN,rplO,rplX,rplP,rplA,rplB,dnaG,lepA,rplK,nusA,recA,rpoB,rp…	0	adeF,adeF	Pro,Leu,Leu,Ile,Ala,fMet,Thr,Gly,Undet,Ser,Gly,Ile,Ala,fMet,Ala,Thr,Leu,His,Arg,Pro,Leu,Glu,Met,Asn,Pro,Gln,Val,Arg,Undet,Asp,Thr,Ala,Ala,Ile2,Ser,Val,Lys,Lys,Arg,Arg,Undet,Leu,Glu,Gly,Asp,Gln,Trp,Arg,Cys,Val,Ser,Gly,Ser,Phe,Glu,Tyr	16S,23S,5S,16S,23S,5S	AbiU,AbiE,RM_Type_IIG,CAS_Cluster,CBASS_II,Pycsar	3	cas1_I_II_III_IV_V_VI_5,cas2_I_II_III_IV_V_VI_6
Sphingobium baderi		GCF_001456115.1	NZ_CP013266	circular	85174	62.37	-0.03	RIP-19	Paraib,ParBc	TIGR00631	0.692584		N/A	N/A	N/A	0	N/A
Xylella fastidiosa		GCF_001456315.1	NZ_CP009885	circular	2813297	52.7	0	Rep_trans,Rep_trans,Rep_trans,RepA_C	parB_part,Paraib,CbiA,COG1192,Paraib,parB_part,parB_part,ICE_PFGI_1_parB,Paraib,Paraib,CbiA,COG0206,COG3640,COG1386	Ribosomal_S9,Ribosomal_S8,Ribosomal_L10,GrpE,PNPase,rpmI,rsmH,ruvB,era,trmD,rplW,rplE,rplC,rplF,rpsQ,rpsM,rpsP,rpmC,prfA,rpsT,ybeY,rplQ,rplR,rplU,rpmA,ftsY,smpB,ychF,tsf,rplI,rpsR,rpsF,infC,alaS,ileS,leuS,serS,truB,hisS,fmt,pheS,pheT,infB,frr,ksgA,rplL,nusG,rpsO,ffh,secA,secY,rpsL,rpsC,rpsB,rpsD,rpsE,rplS,rpsG,rplT,rplV,rpsJ,rpsS,rplM,rplN,rplO,rplX,rplP,rplA,rplB,dnaG,lepA,rplK,nusA,recA,rpoB,rp…	0	vanY gene in vanM cluster	Arg,Ala,Ile,Ser,Ala,Ile,fMet,Phe,Leu,Asn,Val,Thr,Gly,Ser,Thr,Arg,Gly,Lys,Undet,Leu,Leu,Leu,Ala,Glu,Leu,Pro,Gly,Arg,Arg,Pro,Arg,His,Lys,Gln,Tyr,Gly,Thr,Trp,Pro,Val,Val,Asp,Ser,Thr,Lys,Cys,Cys,Ser,Phe,Met,Gln,Glu,Ala,Ile2	16S,23S,5S,16S,23S,5S	Rst_HelicaseDUF2290,RM_Type_I,RM_Type_II,RM_Type_II,RM_Type_I,RM_Type_I,Wadjet_I,Mokosh_TypeII	4	N/A
Xylella fastidiosa		GCF_001456315.1	NZ_CP009886	circular	64251	52.29	-0.41	RIP-12	Paraib,parB_part,Paraib,COG3640	dnaG	1.63601		N/A	N/A	N/A	0	N/A
Burkholderia cenocepacia		GCF_001484665.1	NZ_CP011917	circular	3822749	66.82	0		parB_part,Paraib,Paraia,Paraib,COG1192,Paraib,RepB,RepB,ParBc,CbiA,Paraib,CbiA,Paraib,CbiA,COG1192,COG0206,ICE_PFGI_1_parB,COG1386,COG3640	Ribosomal_S9,Ribosomal_S8,Ribosomal_L10,GrpE,PNPase,rpmI,rsmH,ruvB,era,trmD,rplW,rplE,rplC,rplF,rpsQ,rpsM,rpsP,rpmC,prfA,rpsT,ybeY,rplQ,rplR,rplU,rpmA,ftsY,smpB,ychF,tsf,rplI,rpsR,rpsF,infC,alaS,ileS,leuS,serS,truB,hisS,fmt,pheS,pheT,infB,frr,ksgA,rplL,nusG,rpsO,ffh,secA,secY,rpsL,rpsC,rpsB,rpsD,rpsE,rplS,rpsG,rplT,rplV,rpsJ,rpsS,rplM,rplN,rplO,rplX,rplP,rplA,rplB,lepA,rplK,nusA,recA,rpoB,rpoA,dn…	0	qacG,amrA,amrB,adeF,vanH gene in vanF cluster	Ile,Ala,Gly,Gly,Cys,Arg,Val,Pro,His,Val,Ser,Arg,fMet,Leu,Met,Gln,Lys,Gly,Ser,Gly,Ala,Ile,Ala,Tyr,Gly,Thr,Trp,Thr,Lys,Asn,Asn,Undet,Thr,Arg,Arg,Arg,Ser,Val,Arg,Phe,Leu,Ile,Ala,fMet,Ser,Ala,Glu,Asp,Glu,Asp,Glu,Asp,Leu,Val,Asp,fMet,Leu,Leu,Leu,Pro,Pro	16S,23S,23S,16S,16S,23S,16S,23S	AbiH,Gabija,RM_Type_III,RM_Type_I,PD-T7-2,Retron_I_C,CBASS_III,SspBCDE	0	N/A
Burkholderia cenocepacia		GCF_001484665.1	NZ_CP011918	circular	3086109	67.4	0.58	RIP-18,RIP-17	Paraib,Paraib,COG1192,ParBc,parB_part,CbiA,COG1192	dnaG,tsaD,TIGR00593	0.363976	ceoB,adeF	Ile2,SeC,Leu,Ile,Ala,Phe	23S,16S	N/A	1	N/A
Burkholderia humptydooensis		GCF_001513745.1	NZ_CP013380	circular	4069152	66.91	0	RCR-16	parB_part,Paraia,Paraib,Paraib,COG1192,CbiA,CbiA,COG1192,COG1192,CbiA,COG1192,CbiA,COG0206,COG1192,COG1386	Ribosomal_S9,Ribosomal_S8,Ribosomal_L10,GrpE,PNPase,rpmI,rsmH,ruvB,era,trmD,rplW,rplE,rplC,rplF,rpsQ,rpsM,rpsP,rpmC,prfA,rpsT,ybeY,rplQ,rplR,rplU,rpmA,ftsY,smpB,ychF,tsf,rplI,rpsR,rpsF,infC,alaS,ileS,leuS,serS,truB,hisS,fmt,pheS,pheT,infB,frr,ksgA,rplL,nusG,rpsO,ffh,secA,secY,rpsL,rpsC,rpsB,rpsD,rpsE,rplS,rpsG,rplT,rplV,rpsJ,rpsS,rplM,rplN,rplO,rplX,rplP,rplA,rplB,lepA,rplK,nusA,recA,rpoB,rpoA,dn…	0	vanH gene in vanO cluster,amrB,amrA,qacJ,adeF	Arg,Arg,Ala,Ile,Ala,Tyr,Gly,Thr,Trp,Thr,Ile,Ala,Ser,Gly,Gly,Cys,fMet,Ser,Ala,Glu,Asp,Glu,Asp,Leu,Val,Asp,Undet,His,fMet,Leu,Leu,Pro,Pro,Arg,Leu,Met,Gln,Lys,Phe,Leu,Ile,Ala,Arg,Arg,Val,Val,Asn,Asn,Undet,Thr,Arg,Arg,Ser,Gly,Lys,Pro,Undet	16S,23S,16S,23S,23S,16S	AbiE,RM_Type_III,RM_Type_IIG,RM_Type_II,RM_Type_I,PARIS_I_merge,Wadjet_I,DRT8,PD-T7-1	0	N/A
Burkholderia humptydooensis		GCF_001513745.1	NZ_CP013382	circular	2913543	67.71	0.8	RIP-18	Paraib,Paraib,parB_part,ParBc,Paraib,COG1192,COG1192,Paraib	ileS,dnaG,tsaD,TIGR00593,TIGR00631,TIGR01039	0.285192	adeF,Burkholderia pseudomallei Omp38	Ile,Ala,Ser,SeC,Val,Ile2,Pro	16S,23S	N/A	0	N/A
Burkholderia oklahomensis		GCF_001522105.2	NZ_CP013357	circular	4192894	66.9	0	RCR-13,RCR-13,RCR-16	parB_part,Paraia,Paraib,Paraib,CbiA,RepB,parB_part,CbiA,CbiA,COG1192,CbiA,COG1192,COG0206,COG1386	Ribosomal_S9,Ribosomal_S8,Ribosomal_L10,GrpE,PNPase,rpmI,rsmH,ruvB,era,trmD,rplW,rplE,rplC,rplF,rpsQ,rpsM,rpsP,rpmC,prfA,rpsT,ybeY,rplQ,rplR,rplU,rpmA,ftsY,smpB,ychF,tsf,rplI,rpsR,rpsF,infC,alaS,ileS,leuS,serS,truB,hisS,fmt,pheS,pheT,infB,frr,ksgA,rplL,nusG,rpsO,ffh,secA,secY,rpsL,rpsC,rpsB,rpsD,rpsE,rplS,rpsG,rplT,rplV,rpsJ,rpsS,rplM,rplN,rplO,rplX,rplP,rplA,rplB,lepA,rplK,nusA,recA,rpoB,rpoA,dn…	0	vanH gene in vanO cluster,amrB,amrA,qacG,adeF	Arg,Arg,Ala,Ile,Ala,Tyr,Gly,Thr,Trp,Undet,Ile,Ala,Ser,Gly,Gly,Cys,fMet,Ser,Ala,Glu,Asp,Glu,Asp,Leu,Val,Asp,fMet,Leu,Leu,Pro,Arg,Leu,Met,Gln,Lys,Phe,Undet,Leu,Ile,Ala,Arg,Val,Pro,His,Val,Asn,Asn,Undet,Thr,Arg,Arg,Ser,Gly,Lys,Pro	16S,23S,16S,23S,23S,16S	RloC,RM_Type_II,RM_Type_III,MazEF,Wadjet_II,ShosTA	1	N/A
Burkholderia oklahomensis		GCF_001522105.2	NZ_CP013356	circular	3126684	66.97	0.07	RIP-18	Paraib,COG1192,parB_part,Paraib,COG1192,Paraib	ileS,dnaG,tsaD,TIGR00459,TIGR00593,TIGR00631,TIGR01039	0.240141	Burkholderia pseudomallei Omp38,adeF	Val,SeC,Leu,Cys,Ile,Ala,Ser	23S,16S	Mokosh_TypeII	0	N/A
Burkholderia oklahomensis		GCF_001522135.2	NZ_CP013358	circular	4131753	66.91	0	Replicase,RCR-16	parB_part,Paraia,Paraib,Paraib,CbiA,CbiA,CbiA,COG1192,CbiA,COG1192,COG0206,COG1386	Ribosomal_S9,Ribosomal_S8,Ribosomal_L10,GrpE,PNPase,rpmI,rsmH,ruvB,era,trmD,rplW,rplE,rplC,rplF,rpsQ,rpsM,rpsP,rpmC,prfA,rpsT,ybeY,rplQ,rplR,rplU,rpmA,ftsY,smpB,ychF,tsf,rplI,rpsR,rpsF,infC,alaS,ileS,leuS,serS,truB,hisS,fmt,pheS,pheT,infB,frr,ksgA,rplL,nusG,rpsO,ffh,secA,secY,rpsL,rpsC,rpsB,rpsD,rpsE,rplS,rpsG,rplT,rplV,rpsJ,rpsS,rplM,rplN,rplO,rplX,rplP,rplA,rplB,lepA,rplK,nusA,recA,rpoB,rpoA,dn…	0	vanH gene in vanO cluster,amrB,amrA,qacG,adeF	Arg,Arg,Ala,Ile,Ala,Tyr,Gly,Thr,Trp,Thr,Ile,Ala,Ser,Gly,Gly,Cys,fMet,Ser,Ala,Glu,Asp,Glu,Asp,Leu,Val,Asp,fMet,Leu,Leu,Pro,Arg,Leu,Met,Gln,Lys,Phe,Leu,Ile,Ala,Arg,Undet,Val,Pro,His,Val,Asn,Asn,Undet,Thr,Arg,Arg,Ser,Gly,Lys,Pro	16S,23S,16S,23S,23S,16S	AbiE,RM_Type_III,RM_Type_II,RM_Type_I	1	N/A
Burkholderia oklahomensis		GCF_001522135.2	NZ_CP013359	circular	3003039	67.29	0.38	RIP-18	Paraib,COG1192,parB_part,Paraib,COG1192,Paraib	ileS,dnaG,tsaD,TIGR00593,TIGR00631,TIGR01039	0.299272	Burkholderia pseudomallei Omp38,adeF	Val,Ile2,SeC,Leu,Ile,Ala,Ser	23S,16S	Mokosh_TypeII	1	N/A
Burkholderia sp.		GCF_001522585.2	NZ_CP013373	circular	3427375	67.12	0		parB_part,Paraib,Paraia,Paraib,COG1192,Paraib,CbiA,CbiA,Paraib,CbiA,COG1192,COG1192,COG0206,COG1386	Ribosomal_S9,Ribosomal_S8,Ribosomal_L10,GrpE,PNPase,rpmI,rsmH,ruvB,era,trmD,rplW,rplE,rplC,rplF,rpsQ,rpsM,rpsP,rpmC,prfA,rpsT,ybeY,rplQ,rplR,rplU,rpmA,ftsY,smpB,ychF,tsf,rplI,rpsR,rpsF,infC,alaS,ileS,leuS,serS,truB,hisS,fmt,pheS,pheT,infB,frr,ksgA,rplL,nusG,rpsO,ffh,secA,secY,rpsL,rpsC,rpsB,rpsD,rpsE,rplS,rpsG,rplT,rplV,rpsJ,rpsS,rplM,rplN,rplO,rplX,rplP,rplA,rplB,lepA,rplK,nusA,recA,rpoB,rpoA,dn…	0	vanH gene in vanF cluster,qacG,amrA,amrB,adeF	Val,Arg,Ala,Ile,Ala,Tyr,Gly,Thr,Trp,Thr,Ile,Ala,Ser,Gly,Gly,Gly,Cys,Arg,Val,Pro,His,Val,Ser,Arg,fMet,Leu,Met,Gln,Lys,Phe,Leu,Ile,Ala,fMet,Ser,Ala,Glu,Asp,Glu,Asp,Glu,Asp,Leu,Val,Asp,fMet,Leu,Leu,Leu,Pro,Asn,Asn,Undet,Thr,Arg,Arg,Arg,Ser,Gly,Lys,Pro	23S,16S,16S,23S,16S,23S,23S,16S	AbiE,RM_Type_I,RM_Type_III,MazEF	1	N/A
Burkholderia sp.		GCF_001522585.2	NZ_CP013372	circular	2801147	67.3	0.18	RIP-18	Paraib,COG1192,parB_part,COG1192	dnaG,tsaD,TIGR00593	0.351369	adeF,ceoB	Ile2,SeC,Leu,Ile,Ala	23S,16S	N/A	1	N/A
Burkholderia mayonis		GCF_001522635.2	NZ_CP013389	circular	4439942	66.31	0	RIP-23,RCR-16	parB_part,Paraia,Paraib,Paraib,CbiA,RepB,RepB,parB_part,PRTRC_parB,CbiA,CbiA,COG1192,CbiA,COG1192,Paraia,CbiA,COG0206,PRTRC_D,Paraib,COG1386	Ribosomal_S9,Ribosomal_S8,Ribosomal_L10,GrpE,PNPase,rpmI,rsmH,ruvB,era,trmD,rplW,rplE,rplC,rplF,rpsQ,rpsM,rpsP,rpmC,prfA,rpsT,ybeY,rplQ,rplR,rplU,rpmA,ftsY,smpB,ychF,tsf,rplI,rpsR,rpsF,infC,alaS,ileS,leuS,serS,truB,hisS,fmt,pheS,pheT,infB,frr,ksgA,rplL,nusG,rpsO,ffh,secA,secY,rpsL,rpsC,rpsB,rpsD,rpsE,rplS,rpsG,rplT,rplV,rpsJ,rpsS,rplM,rplN,rplO,rplX,rplP,rplA,rplB,lepA,rplK,nusA,recA,rpoB,rpoA,dn…	0	vanH gene in vanO cluster,amrB,amrA,qacJ,adeF	Arg,Undet,Ala,Ile,Ala,Tyr,Gly,Thr,Trp,Thr,Ile,Ala,Ser,Gly,Gly,Cys,fMet,Ser,Ala,Glu,Asp,Glu,Asp,Leu,Val,Asp,fMet,Leu,Leu,Pro,Leu,Met,Gln,Lys,Lys,Phe,Arg,Leu,Ile,Ala,Arg,Val,Pro,His,Val,Asn,Asn,Undet,Thr,Arg,Arg,Ser,Gly,Lys,Pro	16S,23S,16S,23S,23S,16S	RloC,AbiE,RM_Type_I,RM_Type_III,MazEF,SanaTA,Wadjet_II,Hachiman	1	N/A
Burkholderia mayonis		GCF_001522635.2	NZ_CP013388	circular	2917588	66.7	0.39	RIP-18	Paraib,COG1192,parB_part,Paraib,COG1192,Paraib	dnaG,tsaD,TIGR00593,TIGR00631,TIGR01039	0.293252	Burkholderia pseudomallei Omp38,adeF	Val,Ile2,SeC,SeC,Ile,Ala,Ser,Undet	23S,16S	RloC	0	N/A
Burkholderia mayonis		GCF_001523745.2	NZ_CP013386	circular	3838800	66.36	0		parB_part,Paraia,Paraib,Paraib,CbiA,CbiA,CbiA,COG1192,CbiA,COG1192,CbiA,COG0206,COG1386	Ribosomal_S9,Ribosomal_S8,Ribosomal_L10,GrpE,PNPase,rpmI,rsmH,ruvB,era,trmD,rplW,rplE,rplC,rplF,rpsQ,rpsM,rpsP,rpmC,prfA,rpsT,ybeY,rplQ,rplR,rplU,rpmA,ftsY,smpB,ychF,tsf,rplI,rpsR,rpsF,infC,alaS,ileS,leuS,serS,truB,hisS,fmt,pheS,pheT,infB,frr,ksgA,rplL,nusG,rpsO,ffh,secA,secY,rpsL,rpsC,rpsB,rpsD,rpsE,rplS,rpsG,rplT,rplV,rpsJ,rpsS,rplM,rplN,rplO,rplX,rplP,rplA,rplB,lepA,rplK,nusA,recA,rpoB,rpoA,dn…	0	adeF,amrA,amrB,qacJ,vanH gene in vanO cluster	Arg,Ala,Ile,Ala,Tyr,Gly,Thr,Trp,Thr,Ile,Ala,Gly,Gly,Cys,fMet,Ser,Ala,Glu,Asp,Glu,Asp,Leu,Val,Asp,fMet,Leu,Leu,Pro,Undet,Thr,Arg,Arg,Ser,Gly,Lys,Gln,Lys,Phe,Undet,Ser,Leu,Ile,Ala,Arg,Undet,Val,Pro,His,Val,Asn,Asn,Arg,Leu,Met,Pro	16S,23S,16S,23S,23S,16S	RM_Type_III,RM_Type_I,pAgo_S1B,Wadjet_I	2	N/A
Burkholderia mayonis		GCF_001523745.2	NZ_CP013387	circular	2752114	66.1	-0.26	RIP-18	Paraib,COG1192,parB_part,ParBc,Paraib,COG1192,COG1192,Paraib	dnaG,tsaD,TIGR00593,TIGR00631,TIGR01039	0.253233	adeF,Burkholderia pseudomallei Omp38	Ile,Ala,Ser,Val,Ile2,SeC,Undet	16S,23S	Mokosh_TypeII	1	N/A
Burkholderia sp.		GCF_001523915.2	NZ_CP013384	circular	3445340	66.31	0		parB_part,Paraib,Paraia,Paraib,Paraib,COG1192,CbiA,CbiA,Paraib,CbiA,COG1192,COG1192,COG0206,COG1386	Ribosomal_S9,Ribosomal_S8,Ribosomal_L10,GrpE,PNPase,rpmI,rsmH,ruvB,era,trmD,rplW,rplE,rplC,rplF,rpsQ,rpsM,rpsP,rpmC,prfA,rpsT,ybeY,rplQ,rplR,rplU,rpmA,ftsY,smpB,ychF,tsf,rplI,rpsR,rpsF,infC,alaS,ileS,leuS,serS,truB,hisS,fmt,pheS,pheT,infB,frr,ksgA,rplL,nusG,rpsO,ffh,secA,secY,rpsL,rpsC,rpsB,rpsD,rpsE,rplS,rpsG,rplT,rplV,rpsJ,rpsS,rplM,rplN,rplO,rplX,rplP,rplA,rplB,lepA,rplK,nusA,recA,rpoB,rpoA,dn…	0	adeF,amrB,amrA,qacG,vanH gene in vanF cluster	Lys,Val,Arg,Ala,Ala,Ile,Ala,Tyr,Gly,Thr,Trp,Thr,Leu,Ile,Ala,fMet,Ser,Ala,Glu,Asp,Glu,Asp,Glu,Asp,Leu,Val,Asp,fMet,Leu,Leu,Leu,Pro,Pro,Asn,Asn,Undet,Thr,Arg,Arg,Arg,Ser,Gly,Lys,Pro,Lys,Phe,Ile,Ala,Ser,Gly,Gly,Gly,Cys,Arg,Val,Pro,His,His,fMet,Val,Ser,Arg,Leu,Met,Gln	23S,16S,16S,23S,16S,23S,23S,16S	AbiE,RM_Type_III,RM_Type_III,PD-T4-7,Dpd	0	N/A
Burkholderia sp.		GCF_001523915.2	NZ_CP013383	circular	2709855	66.57	0.26	RIP-18	Paraib,COG1192,parB_part,Paraib,COG1192,COG1192	dnaG,tsaD,TIGR00593,TIGR01039	0.313975	ceoB,adeF	Ile,Ala,Arg,Ile2,SeC,Leu	16S,23S	N/A	0	N/A
Burkholderia savannae		GCF_001524445.2	NZ_CP013417	circular	4228278	67.15	0	RCR-16,RIP-12	parB_part,Paraia,Paraib,Paraib,COG1192,CbiA,Paraib,CbiA,COG1192,CbiA,COG1192,CbiA,COG0206,Paraib,COG1192,COG1386	Ribosomal_S9,Ribosomal_S8,Ribosomal_L10,GrpE,PNPase,rpmI,rsmH,ruvB,era,trmD,rplW,rplE,rplC,rplF,rpsQ,rpsM,rpsP,rpmC,prfA,rpsT,ybeY,rplQ,rplR,rplU,rpmA,ftsY,smpB,ychF,tsf,rplI,rpsR,rpsF,infC,alaS,ileS,leuS,serS,truB,hisS,fmt,pheS,pheT,infB,frr,ksgA,rplL,nusG,rpsO,ffh,secA,secY,rpsL,rpsC,rpsB,rpsD,rpsE,rplS,rpsG,rplT,rplV,rpsJ,rpsS,rplM,rplN,rplO,rplX,rplP,rplA,rplB,lepA,rplK,nusA,recA,rpoB,rpoA,dn…	0	vanH gene in vanO cluster,amrB,amrA,qacG,adeF	Ala,Ile,Ala,Tyr,Gly,Thr,Trp,Thr,Ile,Ala,Ser,Gly,Gly,Cys,fMet,Ser,Ala,Glu,Asp,Glu,Asp,Leu,Val,Asp,His,fMet,Leu,Leu,Pro,Pro,Arg,Leu,Met,Gln,Lys,Arg,Phe,Leu,Ile,Ala,Arg,Arg,Val,Val,Val,Leu,Asn,Asn,Undet,Thr,Arg,Arg,Ser,Gly,Lys,Pro	16S,23S,16S,23S,23S,16S	RM_Type_II,RM_Type_III,PD-T7-2	3	N/A
Burkholderia savannae		GCF_001524445.2	NZ_CP013418	circular	2824254	67.74	0.59	RIP-18	Paraib,COG1192,parB_part,COG1192,Paraib	dnaG,tsaD,TIGR00593,TIGR00631,TIGR01039	0.242877	Burkholderia pseudomallei Omp38,adeF	Ile2,SeC,Leu,Val,Ile,Ala,Ser	23S,16S	RloC	2	N/A
Burkholderia savannae		GCF_001524625.2	NZ_CP013424	circular	4077888	67.31	0	RepA_C,RCR-16	parB_part,Paraia,Paraib,Paraib,COG1192,COG1192,CbiA,Paraib,CbiA,COG1192,CbiA,COG1192,CbiA,COG0206,Paraib,COG1192,COG1386	Ribosomal_S9,Ribosomal_S8,Ribosomal_L10,GrpE,PNPase,rpmI,rsmH,ruvB,era,trmD,rplW,rplE,rplC,rplF,rpsQ,rpsM,rpsP,rpmC,prfA,rpsT,ybeY,rplQ,rplR,rplU,rpmA,ftsY,smpB,ychF,tsf,rplI,rpsR,rpsF,infC,alaS,ileS,leuS,serS,truB,hisS,fmt,pheS,pheT,infB,frr,ksgA,rplL,nusG,rpsO,ffh,secA,secY,rpsL,rpsC,rpsB,rpsD,rpsE,rplS,rpsG,rplT,rplV,rpsJ,rpsS,rplM,rplN,rplO,rplX,rplP,rplA,rplB,lepA,rplK,nusA,recA,rpoB,rpoA,dn…	0	vanH gene in vanO cluster,amrB,amrA,qacG,adeF	Arg,Ser,Ala,Ser,Ile,Ala,Tyr,Gly,Thr,Trp,Thr,Ile,Ala,Ser,Gly,Gly,Cys,fMet,Ser,Ala,Glu,Asp,Glu,Asp,Leu,Val,Asp,His,fMet,Leu,Leu,Pro,Pro,Arg,Leu,Met,Gln,Lys,Phe,Leu,Ile,Ala,Arg,Val,Val,Asn,Asn,Undet,Thr,Arg,Arg,Ser,Gly,Lys,Pro	16S,23S,16S,23S,23S,16S	RM_Type_III,RM_Type_II,RM_Type_II,PD-T7-2,DarTG,RosmerTA	4	N/A
Burkholderia savannae		GCF_001524625.2	NZ_CP013425	circular	2934072	67.52	0.21	RIP-18	Paraib,Paraib,COG1192,parB_part,COG1192,Paraib	dnaG,tsaD,TIGR00593,TIGR00631,TIGR01039	0.243977	adeF,Burkholderia pseudomallei Omp38	Ile,Ala,Ser,Val,Ile2,SeC,Leu	16S,23S	N/A	1	N/A
Burkholderia sp.		GCF_001524645.2	NZ_CP013427	circular	3467548	66.6	0		parB_part,Paraib,Paraia,Paraib,COG1192,Paraib,CbiA,CbiA,Paraib,CbiA,COG1192,COG1192,COG0206,COG1386,COG3640	Ribosomal_S9,Ribosomal_S8,Ribosomal_L10,GrpE,PNPase,rpmI,rsmH,ruvB,era,trmD,rplW,rplE,rplC,rplF,rpsQ,rpsM,rpsP,rpmC,prfA,rpsT,ybeY,rplQ,rplR,rplU,rpmA,ftsY,smpB,ychF,tsf,rplI,rpsR,rpsF,infC,alaS,ileS,leuS,serS,truB,hisS,fmt,pheS,pheT,infB,frr,ksgA,rplL,nusG,rpsO,ffh,secA,secY,rpsL,rpsC,rpsB,rpsD,rpsE,rplS,rpsG,rplT,rplV,rpsJ,rpsS,rplM,rplN,rplO,rplX,rplP,rplA,rplB,lepA,rplK,nusA,recA,rpoB,rpoA,dn…	0	vanH gene in vanF cluster,amrB,amrA,qacG,adeF	Val,Arg,Ala,Ile,Ala,Tyr,Gly,Thr,Trp,Thr,Ile,Ala,Ser,Leu,Ile,Ala,fMet,Ser,Ala,Glu,Asp,Glu,Asp,Glu,Asp,Leu,Val,Asp,fMet,Leu,Leu,Leu,Pro,Asn,Asn,Undet,Thr,Arg,Arg,Arg,Ser,Leu,Met,Gln,Lys,Lys,Phe,Gly,Gly,Gly,Cys,Arg,Undet,Val,Pro,His,Val,Ser,Arg,Gly,Lys,Pro,fMet	23S,16S,16S,23S,16S,23S,16S,23S	AbiE,RM_Type_I,RM_Type_III,RM_Type_II	1	N/A
Burkholderia sp.		GCF_001524645.2	NZ_CP013428	circular	2473077	67.2	0.6	RIP-18	Paraib,COG1192,parB_part,COG1192,COG1192	dnaG,tsaD,TIGR00593	0.331415	adeF,ceoB	Ile2,SeC,Undet,Leu,Ile,Ala	23S,16S	Shedu,PARIS_I	0	N/A
Burkholderia sp.		GCF_001532025.2	NZ_CP013457	circular	4081657	67.27	0	RCR-16	parB_part,Paraia,Paraib,Paraib,COG1192,CbiA,Paraib,CbiA,COG1192,CbiA,COG1192,COG1192,CbiA,COG0206,Paraib,COG1192,COG1386	Ribosomal_S9,Ribosomal_S8,Ribosomal_L10,GrpE,PNPase,rpmI,rsmH,ruvB,era,trmD,rplW,rplE,rplC,rplF,rpsQ,rpsM,rpsP,rpmC,prfA,rpsT,ybeY,rplQ,rplR,rplU,rpmA,ftsY,smpB,ychF,tsf,rplI,rpsR,rpsF,infC,alaS,ileS,leuS,serS,truB,hisS,fmt,pheS,pheT,infB,frr,ksgA,rplL,nusG,rpsO,ffh,secA,secY,rpsL,rpsC,rpsB,rpsD,rpsE,rplS,rpsG,rplT,rplV,rpsJ,rpsS,rplM,rplN,rplO,rplX,rplP,rplA,rplB,lepA,rplK,nusA,recA,rpoB,rpoA,dn…	0	vanH gene in vanO cluster,vanH gene in vanO cluster,amrB,amrA,qacG,adeF	Arg,Ala,Ile,Ala,Tyr,Gly,Thr,Trp,Thr,Ile,Ala,Ser,Gly,Gly,Cys,fMet,Ser,Ala,Glu,Asp,Glu,Asp,Leu,Val,Asp,His,fMet,Leu,Leu,Pro,Pro,Pro,Arg,Leu,Met,Gln,Lys,Phe,Leu,Ile,Ala,Arg,Val,Val,Asn,Asn,Undet,Thr,Arg,Arg,Ser,Gly,Lys,Pro,Ser	16S,23S,16S,23S,23S,16S	Lamassu-Cap4_nuclease,Gabija,RM_Type_III,RM_Type_II,RM_Type_I,RM_Type_IV,RnlAB	4	N/A
Burkholderia sp.		GCF_001532025.2	NZ_CP013458	circular	2832141	67.82	0.55	RIP-18	Paraib,Paraib,COG1192,parB_part,COG1192,Paraib	dnaG,tsaD,TIGR00593,TIGR00631,TIGR01039	0.282399	Burkholderia pseudomallei Omp38,adeF	Val,Ile2,SeC,Leu,Ile,Ala,Ser	23S,16S	N/A	3	N/A
Methylobacterium aquaticum		GCF_001548015.1	NZ_AP014704	circular	5348274	71.11	0	RepA_C,RepA_C,RP-C,RP-C	parB_part,Paraib,Paraib,Paraib,partition_RepA,Paraib,Paraib,partition_RepA,COG1192,partition_RepB,partition_RepB,ParBc,ParBc,partition_RepA,CbiA,Paraib,COG1192,CbiA,COG0206,COG1386	Ribosomal_S9,Ribosomal_S8,Ribosomal_L10,GrpE,PNPase,rpmI,rsmH,ruvB,era,rplW,rplE,rplC,rplF,rpsQ,rpsM,rpsP,rpmC,prfA,rpsT,rplQ,rplR,rplU,rpmA,ftsY,smpB,tsf,rplI,rpsR,rpsF,infC,ileS,leuS,serS,hisS,fmt,pheS,pheT,frr,ksgA,rplL,nusG,rpsO,ffh,secY,rpsL,rpsC,rpsB,rpsE,rpsG,rplT,rplV,rpsJ,rpsS,rplM,rplN,rplO,rplX,rplP,rplA,rplB,dnaG,lepA,rplK,rpoB,rpoA,dnaX,tilS,cgtA,gmk,engA,tsaD,rplD,TIGR00020,TIGR0005…	0	adeF	Ser,Leu,Ile,Ala,fMet,Asp,Asp,Asp,Lys,Thr,Thr,Met,Val,Val,Ile,Ala,Glu,Gln,Ser,Leu,Gly,Leu,Gly,Lys,Lys,Lys,Arg,Asn,Ala,Ala,Ala,Tyr,Tyr,Val,Val,Gly,Ile,Ala,Ile,Ala,fMet,Trp,Gly,Arg,Ile,Ala,fMet,Ile,Ala,Ser,Pro,Pro,Pro,Pro,Leu,Leu,Leu,Ala,Ala,Ser,Ile,Ala,fMet,Gly,Gly,Gly,Ser,Cys,Ile,Ala,fMet,Ile,Ala,Thr,Leu,Leu,Gln,Asn,Pro,Glu,His,Val,Thr,Thr,Ile,Ala,fMet	23S,16S,16S,23S,16S,23S,23S,16S,23S,16S,23S,16S,16S,23S,16S,23S,16S,23S,16S,23S	AbiU,RM_Type_I,CAS_Class1-Subtype-I-C,pAgo_S2B,CBASS_II,CBASS_II,Gao_RL,Zorya_TypeI,Hna	5	cas5_I-C_11,cas8c_I-C_2,cas7_I-C_7,cas2_I_II_III_IV_V_VI_3,cas3_I_5
Methylobacterium aquaticum		GCF_001548015.1	NZ_AP014705	circular	1571989	70.89	-0.22	RIP-2	partition_RepA,Paraib,partition_RepB,ParBc,CbiA,CbiA,Paraib	trmD,ybeY,ychF,alaS,truB,infB,secA,rpsD,rplS,nusA,recA,TIGR00082,TIGR00593,TIGR00928,TIGR01302,TIGR01951,TIGR03725	0.114028	adeF	Ile2,Met,Arg,Ser,Glu,Ile,Ala,fMet,Arg,Arg,Arg,Phe,Phe,Glu,Glu	23S,16S	Lamassu-PDDEXK,Gao_Qat	3	N/A
Burkholderia sp.		GCF_001557535.2	NZ_CP014306	circular	3397021	60.2	0		parB_part,Paraia,Paraib,Paraib,CbiA,COG1192,CbiA,COG1192,CbiA,COG1192,COG0206,Paraib,COG1386	Ribosomal_S9,Ribosomal_S8,Ribosomal_L10,GrpE,PNPase,rpmI,rsmH,ruvB,era,trmD,rplW,rplE,rplC,rplF,rpsQ,rpsM,rpsP,rpmC,prfA,rpsT,ybeY,rplQ,rplR,rplU,rpmA,ftsY,smpB,ychF,tsf,rplI,rpsR,rpsF,infC,alaS,ileS,leuS,serS,truB,hisS,fmt,pheS,pheT,infB,frr,ksgA,rplL,nusG,rpsO,ffh,secA,secY,rpsL,rpsC,rpsB,rpsD,rpsE,rplS,rpsG,rplT,rplV,rpsJ,rpsS,rplM,rplN,rplO,rplX,rplP,rplA,rplB,lepA,rplK,nusA,recA,rpoB,rpoA,dn…	0	adeF,vanH gene in vanO cluster,qacG	Val,Asn,Undet,Lys,Pro,Phe,Ala,Ser,Ser,Ala,Glu,Asp,His,Val,Asp,Leu,Leu,Pro,Ser,fMet,Val,Leu,fMet,Leu,Arg,Gly,Thr,Arg,Arg,Ser,Leu,Met,Gln,Lys,Arg,Ile,Ala,Tyr,Gly,Thr,Trp,Thr,Ile,Ala,Ile,Ala,Gly,Gly,Cys,Pro,Arg,Leu,Ile,Ala	23S,16S,23S,16S,23S,16S,23S,16S	Lamassu-Mrr,CAS_Class1-Subtype-I-C,Gao_Qat,SEFIR	2	cas2_I_II_III_IV_V_VI_3,cas1_I_II_III_IV_V_VI_6,cas4_I_II_III_IV_V_VI_1,cas7_I-C_7,cas8c_I-C_2,cas5_I-C_11,cas3_I_5
Burkholderia sp.		GCF_001557535.2	NZ_CP014307	circular	1611937	60.19	-0.01	RIP-18	Paraib,Paraib,COG1192,ParBc,parB_part,COG3640,CbiA	dnaG,tsaD,TIGR00593	0.236586	adeF	Ile2	N/A	AbiE,RM_Type_I,PD-T4-6	0	N/A
Vibrio mimicus		GCF_001558475.2	NZ_CP014043	circular	3091045	46.59	0		parB_part,Paraib,Paraia,COG3640,CbiA,COG1192,CbiA,COG1192,CbiA,COG0206,2ZARU,Paraib,COG3006	Ribosomal_S9,Ribosomal_S8,Ribosomal_L10,GrpE,PNPase,rsmH,ruvB,era,trmD,rplW,rplE,rplC,rplF,rpsQ,rpsM,rpsP,rpmC,prfA,rpsT,ybeY,rplQ,rplR,rplU,rpmA,ftsY,smpB,ychF,tsf,rplI,rpsR,rpsF,alaS,ileS,leuS,serS,truB,hisS,fmt,pheS,pheT,infB,frr,ksgA,rplL,nusG,rpsO,ffh,secA,secY,rpsL,rpsC,rpsB,rpsD,rpsE,rplS,rpsG,rplV,rpsJ,rpsS,rplM,rplN,rplO,rplX,rplP,rplA,rplB,dnaG,lepA,rplK,nusA,recA,rpoB,rpoA,dnaX,tilS,cg…	0	CRP,vanT gene in vanG cluster,rsmA,Vibrio cholerae varG,vanY gene in vanB cluster,Escherichia coli parE conferring resistance to fluoroquinolones	Glu,Ser,Arg,His,Pro,His,Pro,Ile,Ala,Asp,Thr,Tyr,Gly,Thr,Gly,Gly,Gly,Gly,fMet,Gly,fMet,fMet,Ile,Ala,Ile,Ala,Asp,Ser,Arg,Ser,Arg,Arg,Arg,Arg,Arg,Leu,fMet,Ala,Asp,Cys,Gly,Leu,Gly,Pro,Ser,Met,Leu,Leu,Gln,Met,Leu,Gln,Leu,Gln,Leu,Met,Leu,Gln,Leu,Gln,Leu,Arg,Pro,Arg,Ser,Val,Val,Asn,Tyr,Tyr,Tyr,Ile2,Phe,Thr,Phe,Asn,Phe,Thr,Asn,Thr,Asn,Ala,Glu,Lys,Val,Asp,Glu,Lys,Val,Ala,Asp,Trp,Leu,Glu,Lys,Val,Thr	5S,5S,23S,16S,5S,23S,16S,5S,23S,16S,5S,23S,16S,16S,23S,5S,16S,23S,5S,16S,23S,5S,16S,23S,5S,16S,23S,5S	RloC,Gabija,dGTPase,PrrC,PrrC,CBASS_II,BREX_III,GAPS2	1	N/A
Vibrio mimicus		GCF_001558475.2	NZ_CP014042	circular	1347652	45.9	-0.69	RCR-8,RCR-8,RIP-20	Paraia,parbia,CbiA,COG3640	rpmI,infC,rplT	0.229711		Cys,Leu,Cys,Gly	N/A	RM_Type_II,Uzume	0	N/A
Cereibacter sphaeroides		GCF_001576595.1	NZ_CP012960	circular	3188042	69.01	0		parB_part,MipZ,Paraia,CbiA,ParBc,ParBc,CbiA,COG1192,CbiA,CbiA,CbiA,CbiA,COG1192,COG0206,COG1192,COG1386	Ribosomal_S9,Ribosomal_S8,Ribosomal_L10,GrpE,PNPase,rpmI,rsmH,ruvB,era,trmD,rplW,rplE,rplC,rplF,rpsQ,rpsM,rpsP,rpmC,prfA,rpsT,rplQ,rplR,ftsY,smpB,ychF,tsf,rplI,rpsR,rpsF,infC,alaS,ileS,leuS,serS,truB,fmt,pheS,pheT,infB,frr,ksgA,rplL,nusG,rpsO,ffh,secA,secY,rpsL,rpsC,rpsB,rpsD,rpsE,rplS,rpsG,rplT,rplV,rpsJ,rpsS,rplM,rplN,rplO,rplX,rplP,rplA,rplB,dnaG,lepA,rplK,nusA,recA,rpoB,rpoA,dnaX,tilS,gmk,eng…	0	vanH gene in vanA cluster,qacG	Ile,Ala,fMet,Trp,Leu,Leu,Glu,Pro,Gln,Gln,Thr,Gly,Asn,Asn,Glu,Arg,Thr,His,Lys,Ala,Leu,Val,Arg,Pro,Phe,Ser,Leu,Cys,Undet,Asp,Asp,Leu,Val,Gly,Pro,Tyr,Gly,Arg,Ile2,Arg,Ser,Thr	16S,23S,5S	CBASS_II,Shango	1	N/A
Cereibacter sphaeroides		GCF_001576595.1	NZ_CP012961	circular	942876	69.01	0	RIP-18	Paraia,RepB,RepB,ParBc,parbia,CbiA	ybeY,rplU,rpmA,hisS,cgtA,TIGR00717	0.155628	Rhodobacter sphaeroides ampC beta-lactamase	Ile,Ala,fMet,Ile,Ala,fMet,Gly,Ser,Ala,Met,Met,Val,Ser	16S,23S,5S,16S,23S,5S	Gabija,RM_Type_II	0	N/A
Cereibacter sphaeroides		GCF_001576595.1	NZ_CP012963	circular	124323	69.59	0.58	RIP-11	Paraia,33CYH	TIGR01039	0.514031		N/A	N/A	N/A	1	N/A
Burkholderia sp.		GCF_001577465.1	NZ_CP014505	circular	3260450	60.13	0	RCR-16	Paraib,Paraib,CbiA,COG1192,RepB,RepB,CbiA,COG1192,COG0206,Paraib,COG1386	Ribosomal_S9,Ribosomal_S8,Ribosomal_L10,GrpE,PNPase,rpmI,rsmH,ruvB,era,trmD,rplW,rplE,rplC,rplF,rpsQ,rpsM,rpsP,rpmC,prfA,rpsT,ybeY,rplQ,rplR,rplU,rpmA,ftsY,smpB,ychF,tsf,rplI,rpsR,rpsF,infC,alaS,ileS,leuS,serS,truB,hisS,pheS,pheT,infB,frr,ksgA,rplL,nusG,rpsO,ffh,secA,secY,rpsL,rpsC,rpsB,rpsD,rpsE,rplS,rpsG,rplT,rplV,rpsJ,rpsS,rplM,rplN,rplO,rplX,rplP,rplA,rplB,lepA,rplK,nusA,recA,rpoB,rpoA,dnaX,t…	0	adeF,vanH gene in vanO cluster,qacG	Ser,Ser,Ala,Glu,Asp,His,Val,Asp,Leu,Leu,Pro,Ser,Val,Asn,Undet,Lys,Pro,Ile,Ala,Tyr,Gly,Thr,Trp,Thr,Ile,Ala,Ile,Ala,Gly,Gly,Cys,Pro,Arg,Leu,Ile,Ala,fMet,Val,Leu,fMet,Leu,Arg,Gly,Thr,Arg,Arg,Ser,Leu,Met,Met,Gln	23S,16S,23S,16S,23S,16S,23S,16S	RM_Type_IIG,CAS_Class1-Subtype-I-F,BREX_I,MazEF	1	cas6f_I_II_III_IV_V_VI_3,cas7f_I-F_2,cas5f_I-F_4,cas8f_I-F_8,cas3f_I-F_1,cas1_I-F_1
Burkholderia sp.		GCF_001577465.1	NZ_CP014507	circular	1495500	60.27	0.14	RIP-18	Paraib,Paraib,COG1192,parB_part,CbiA	dnaG,tsaD,TIGR00593	0.225543	adeF	Ile2	N/A	AbiE	0	N/A
Aminobacter aminovorans		GCF_001605015.1	NZ_CP015005	circular	5623946	63.45	0	RIP-17	parB_part,Paraia,Paraib,Paraib,RepB,RepB,ParBc,2ZEAZ,ParBc,CbiA,CbiA,COG1192,Paraib,CbiA,Paraib,COG0206,COG1386	Ribosomal_S9,Ribosomal_S8,Ribosomal_L10,GrpE,PNPase,rpmI,rsmH,ruvB,era,trmD,rplW,rplE,rplC,rplF,rpsQ,rpsM,rpsP,rpmC,prfA,rpsT,ybeY,rplQ,rplR,rplU,rpmA,ftsY,smpB,ychF,tsf,rplI,rpsR,rpsF,infC,alaS,ileS,leuS,serS,truB,hisS,fmt,pheS,pheT,infB,frr,ksgA,rplL,nusG,rpsO,ffh,secA,secY,rpsL,rpsC,rpsB,rpsD,rpsE,rplS,rpsG,rplT,rplV,rpsJ,rpsS,rplM,rplN,rplO,rplX,rplP,rplA,rplB,dnaG,lepA,rplK,nusA,recA,rpoB,rp…	0	qacG,adeF	Ser,Leu,Gly,Glu,Glu,Leu,Ile,Ala,fMet,Ile2,Lys,Lys,Leu,Cys,Thr,Tyr,Gly,Trp,Ser,Lys,Val,Gln,Pro,Ser,Pro,Gln,His,Phe,Gly,Thr,Arg,Arg,Thr,Arg,Pro,Asp,Asp,Glu,Leu,Asn,Leu,Val,Met,Val,Arg,Ser,Ala,Ala,Ile,Ala,fMet,Ile,Ala,fMet,Arg,Undet	5S,23S,16S,5S,23S,16S,16S,23S,5S	Lamassu-Cap4_nuclease,RM_Type_IIG,PD-T7-2,CBASS_I,Retron_I_C,SoFic,DRT6,Zorya_TypeI	2	N/A
Aminobacter aminovorans		GCF_001605015.1	NZ_CP015006	circular	534207	63.21	-0.24	RP-C	partition_RepA,partition_RepB,COG0206,COG1386	TIGR00065	0.303749		N/A	N/A	N/A	0	N/A
Burkholderia cenocepacia		GCF_001606115.1	NZ_CP015033	circular	3526250	67.07	0		parB_part,Paraib,Paraia,Paraib,COG1192,Paraib,CbiA,CbiA,Paraib,CbiA,COG1192,COG0206,COG1386	Ribosomal_S9,Ribosomal_S8,Ribosomal_L10,GrpE,PNPase,rpmI,rsmH,ruvB,era,trmD,rplW,rplE,rplC,rplF,rpsQ,rpsM,rpsP,rpmC,prfA,rpsT,ybeY,rplQ,rplR,rplU,rpmA,ftsY,smpB,ychF,tsf,rplI,rpsR,rpsF,infC,alaS,ileS,leuS,serS,truB,hisS,fmt,pheS,pheT,infB,frr,ksgA,rplL,nusG,rpsO,ffh,secA,secY,rpsL,rpsC,rpsB,rpsD,rpsE,rplS,rpsG,rplT,rplV,rpsJ,rpsS,rplM,rplN,rplO,rplX,rplP,rplA,rplB,lepA,rplK,nusA,recA,rpoB,rpoA,dn…	0	vanH gene in vanF cluster,adeF,amrB,amrA,qacG	Lys,Pro,Phe,Leu,Ile,Ala,fMet,Ser,Ala,Glu,Asp,Glu,Asp,Glu,Asp,Leu,Val,Asp,fMet,Leu,Leu,Leu,Pro,Asn,Asn,Undet,Thr,Arg,Arg,Arg,Ser,Gly,Ser,Gly,Gly,Gly,Cys,Cys,Arg,Val,Pro,His,Val,Ser,Arg,fMet,Leu,Met,Gln,Lys,Val,Arg,Ala,Ile,Ala,Tyr,Gly,Thr,Trp,Thr,Ile,Ala	23S,16S,23S,16S,16S,23S,16S,23S	RM_Type_III,RM_Type_I,RM_Type_II,Retron_I_C,NLR_like_bNACHT01	0	N/A
Burkholderia cenocepacia		GCF_001606115.1	NZ_CP015034	circular	3107451	67.45	0.38	RIP-18	Paraib,COG1192,parB_part,COG1192,COG1192	dnaG,tsaD,TIGR00593	0.344547	adeF,ceoB	Leu,Ile2,SeC,Phe,Ile,Ala	23S,16S	N/A	2	N/A
Paraburkholderia caribensis		GCF_001611015.1	NZ_CP013347	circular	3694000	63.03	0	RCR-8	parB_part,Paraia,Paraib,CbiA,Paraib,Paraib,CbiA,CbiA,COG1192,COG1192,COG0206,Paraib,COG1386,parbia	Ribosomal_S9,Ribosomal_S8,Ribosomal_L10,GrpE,PNPase,rpmI,rsmH,ruvB,era,trmD,rplW,rplE,rplC,rplF,rpsQ,rpsM,rpsP,rpmC,prfA,rpsT,ybeY,rplQ,rplR,rplU,rpmA,ftsY,smpB,ychF,tsf,rplI,rpsR,rpsF,infC,alaS,ileS,leuS,serS,truB,hisS,fmt,pheS,pheT,infB,frr,ksgA,rplL,nusG,rpsO,ffh,secA,secY,rpsL,rpsC,rpsB,rpsD,rpsE,rplS,rpsG,rplT,rplV,rpsJ,rpsS,rplM,rplN,rplO,rplX,rplP,rplA,rplB,lepA,rplK,nusA,recA,rpoB,rpoA,dn…	0	adeF,adeF,qacG,vanH gene in vanO cluster	Phe,Ala,Ser,Gly,Gly,Cys,Arg,Val,Pro,Undet,Ser,Ala,Glu,Asp,Glu,Asp,Ile,Ala,fMet,Leu,Leu,Arg,Lys,Pro,Arg,Ile,Ala,Tyr,Gly,Thr,Trp,Thr,Ile,Ala,Leu,Ile,Ala,Ser,His,Leu,Val,Asp,fMet,Pro,Val,Asn,Asn,Undet,Thr,Arg,Arg,Ser,Gly,Leu,Met,Gln,Lys	16S,23S,23S,16S,23S,16S,23S,16S	Gao_Ape,Wadjet_I,Shango	5	N/A
Paraburkholderia caribensis		GCF_001611015.1	NZ_CP013348	circular	3049409	62.38	-0.65	RIP-18	Paraib,COG1192,parB_part,Paraib,CbiA,COG1192,COG1192,Paraib	dnaG,tsaD,TIGR00593,TIGR01039	0.273412	adeF,adeF,adeF	SeC,Ile,Ala,Ile,Ala,Ile2,Val	16S,23S,16S,23S	MazEF,Hna	8	N/A
Paraburkholderia phytofirmans		GCF_001634365.1	NZ_CP014578	circular	4646070	61.42	0		parB_part,Paraia,Paraib,CbiA,COG1192,COG1192,RepB,parB_part,ParBc,CbiA,Paraib,CbiA,COG1192,COG3640,Paraib,COG0206,Paraib,COG1386,parbia	Ribosomal_S9,Ribosomal_S8,Ribosomal_L10,GrpE,PNPase,rpmI,rsmH,ruvB,era,trmD,rplW,rplE,rplC,rplF,rpsQ,rpsM,rpsP,rpmC,prfA,rpsT,ybeY,rplQ,rplR,rplU,rpmA,ftsY,smpB,ychF,tsf,rplI,rpsR,rpsF,infC,alaS,ileS,leuS,serS,truB,hisS,fmt,pheS,pheT,infB,frr,ksgA,rplL,nusG,rpsO,ffh,secA,secY,rpsL,rpsC,rpsB,rpsD,rpsE,rplS,rpsG,rplT,rplV,rpsJ,rpsS,rplM,rplN,rplO,rplX,rplP,rplA,rplB,lepA,rplK,nusA,recA,rpoB,rpoA,dn…	0	adeF,qacJ,adeF	Phe,Ala,Ser,Leu,Ile,Ala,Ser,fMet,Leu,Leu,Pro,Val,Asn,Asn,Tyr,Thr,Arg,Arg,Ser,Gly,Leu,Met,Pro,Arg,Ile,Ala,Tyr,Gly,Thr,Trp,Thr,Ile,Ala,Gly,Gly,Cys,Arg,Val,Pro,Leu,fMet,Ser,Ala,Glu,Asp,Glu,Asp,His,Leu,Val,Asp,Arg,Lys,Gln,Lys	16S,23S,23S,16S,23S,16S	Gabija,Thoeris_I,Wadjet_I,Septu,Shango	9	N/A
Paraburkholderia phytofirmans		GCF_001634365.1	NZ_CP014580	circular	271008	60.55	-0.87	RIP-18	Paraia,parB_part,Paraib	TIGR01039	0.683317		N/A	N/A	N/A	0	N/A
Vibrio parahaemolyticus		GCF_001636035.1	NZ_CP011406	circular	3241330	45.16	0	Rep_trans	parB_part,Paraib,Paraia,COG3640,CbiA,COG1192,COG1192,CbiA,Paraib,Paraib,COG0206,2ZARU,COG3006	Ribosomal_S9,Ribosomal_S8,Ribosomal_L10,GrpE,PNPase,rpmI,rsmH,ruvB,era,trmD,rplW,rplE,rplC,rplF,rpsQ,rpsM,rpsP,rpmC,prfA,rpsT,ybeY,rplQ,rplR,rplU,rpmA,ftsY,smpB,ychF,tsf,infC,alaS,ileS,leuS,serS,truB,hisS,fmt,pheS,pheT,infB,frr,ksgA,rplL,nusG,rpsO,ffh,secA,secY,rpsC,rpsB,rpsD,rpsE,rplS,rplT,rplV,rpsJ,rpsS,rplM,rplN,rplO,rplX,rplP,rplA,rplB,dnaG,lepA,rplK,nusA,recA,rpoB,rpoA,dnaX,tilS,cgtA,gmk,eng…	0	tet(35),TxR,FosG,vanY gene in vanG cluster,rsmA,Escherichia coli parE conferring resistance to fluoroquinolones,Haemophilus influenzae PBP3 conferring resistance to beta-lactam antibiotics	Glu,Lys,Val,Ser,Ile,Ala,Asp,Thr,Tyr,Gly,Thr,Glu,Lys,Ala,Val,Arg,His,Pro,His,Pro,Ala,Glu,Asp,Trp,Pro,Arg,Ser,Val,Val,Asn,Ser,Phe,Thr,Phe,Asn,Thr,Phe,Asn,Phe,Thr,Asn,Thr,Asn,Glu,Lys,Val,Asp,Trp,Ile,Ala,Ile,Ala,Asp,Leu,Ile,Ala,Thr,Asp,Ser,Arg,Ser,Arg,Arg,Arg,Arg,Arg,Arg,Leu,fMet,Cys,Gly,Leu,Gly,Tyr,Tyr,Tyr,Tyr,Tyr,Arg,Met,Leu,Gln,Met,Leu,Leu,Gln,Leu,Gln,Leu,Gln,Leu,Met,Leu,Gln,Leu,Ile2	16S,23S (partial);note=aligned only 65 percent of the 23S ribosomal RNA,23S (partial);note=aligned only 65 percent of the 23S ribosomal RNA,5S,16S,23S,5S,16S,23S,5S,16S,23S,5S,5S,5S,23S,16S,5S,23S,16S,5S,23S,16S,5S,23S,16S	dGTPase,dCTPdeaminase,Thoeris_II,PfiAT,PD-Lambda-1,GAPS2,PD-T7-5	0	N/A
Vibrio parahaemolyticus		GCF_001636035.1	NZ_CP011407	circular	1997247	45.69	0.53	Rep_trans	Paraia,parbia,CbiA,Paraib,COG1192,COG3640	rplI,rpsR,rpsF,rpsL,rpsG,TIGR00186	0.263767	CRP,vanT gene in vanG cluster,adeF,CARB-23,adeF	Glu,Lys,Ala,Val,Asp,Gly,fMet,Gly,fMet,Gly,fMet,Gly,Gly,Gly,Gly,fMet,Glu,Ile,Ala,Val,Ser,Ser,Cys,Gly,Leu,Cys,Leu,Cys,Gly,Leu	16S,23S,5S,16S,23S,5S,16S,23S,5S	RloC,ShosTA	1	N/A
Rhizobium leguminosarum		GCF_001679785.1	NZ_CP016286	circular	5035299	60.93	0		parB_part,Paraib,Paraib,COG1192,Paraib,CbiA,CbiA,COG0206,COG0206,Paraib,COG1386,Paraib,Paraib	Ribosomal_S9,Ribosomal_S8,Ribosomal_L10,GrpE,PNPase,rpmI,rsmH,ruvB,era,trmD,rplW,rplE,rplC,rplF,rpsQ,rpsM,rpsP,rpmC,prfA,rpsT,ybeY,rplQ,rplR,rplU,rpmA,ftsY,smpB,ychF,tsf,rplI,rpsR,rpsF,infC,alaS,ileS,leuS,serS,truB,hisS,fmt,pheS,pheT,infB,frr,ksgA,rplL,nusG,rpsO,ffh,secA,secY,rpsL,rpsC,rpsB,rpsD,rpsE,rplS,rpsG,rplT,rplV,rpsJ,rpsS,rplM,rplN,rplO,rplX,rplP,rplA,rplB,dnaG,lepA,rplK,nusA,recA,rpoB,rp…	0	Streptomyces rimosus otr(A),adeF,adeF	Gln,Pro,Ser,Pro,Asp,Asp,Thr,Tyr,Gly,Trp,Cys,Leu,Arg,Lys,Ser,Ile2,Ser,Arg,Val,Leu,Arg,Gly,Ile,Ala,fMet,Ala,Arg,Gly,Phe,His,Gln,Thr,Thr,Leu,Ser,Ser,Thr,Ile,Ala,fMet,Met,Ile,Ala,fMet,Lys,Leu,Pro,Glu,Glu,Glu,Asn,Val	23S,16S,23S,16S,16S,23S	RM_Type_IIG,Gao_Qat,PD-T7-2,CBASS_II,Hna	1	N/A
Rhizobium leguminosarum		GCF_001679785.1	NZ_CP016287	circular	1254530	59.95	-0.98	RP-C	partition_RepA,partition_RepB,ParBc,partition_RepA,COG1386	TIGR00928	0.344122		N/A	N/A	AbiE,Gabija,RloC,PD-T7-1	1	N/A
Vibrio scophthalmi		GCF_001685465.1	NZ_CP016307	circular	3266565	45	0		parB_part,Paraib,Paraia,Paraib,COG1192,Paraib,CbiA,COG0206,2ZARU,COG3006	Ribosomal_S9,Ribosomal_S8,Ribosomal_L10,GrpE,PNPase,rsmH,ruvB,era,trmD,rplW,rplE,rplC,rplF,rpsQ,rpsM,rpsP,rpmC,prfA,rpsT,ybeY,rplQ,rplR,rplU,rpmA,ftsY,smpB,ychF,tsf,rplI,rpsR,rpsF,alaS,ileS,leuS,serS,truB,hisS,fmt,pheS,pheT,infB,frr,ksgA,rplL,nusG,rpsO,ffh,secA,secY,rpsL,rpsC,rpsB,rpsD,rpsE,rplS,rpsG,rplV,rpsJ,rpsS,rplM,rplN,rplO,rplX,rplP,rplA,rplB,dnaG,lepA,rplK,nusA,recA,rpoB,rpoA,dnaX,tilS,cg…	0	CRP,vanY gene in vanB cluster,rsmA,vanT gene in vanG cluster	Glu,Lys,Val,Ser,Glu,Asp,Leu,fMet,Glu,Ala,Asp,Trp,Arg,Val,Tyr,Tyr,Tyr,Tyr,Ile2,Glu,Lys,Val,Ile,Ala,Asp,Thr,Tyr,Gly,Thr,Gly,fMet,Gly,fMet,Gly,fMet,Gly,fMet,Gly,fMet,Gly,Ser,Arg,Ser,Arg,Arg,Arg,Arg,Arg,Leu,Ile,Ala,Thr,Pro,Ser,Cys,Gly,Leu,Gly,Pro,Ser,Asn,Met,Leu,Gln,Met,Leu,Leu,Gln,Leu,Met,Leu,Gln,Leu,Gln,Leu,Gln,Leu,Arg,Phe,Thr,Phe,Asn,Phe,Thr,Asn,Thr,Asn,Glu,Lys,Ala,Val,Asp,Trp,Arg,His,Pro,His,Pro,…	5S,23S,16S,5S,23S,16S,5S,23S,16S,5S,23S,16S,16S,23S,5S,16S,23S,5S,16S,23S,5S,16S,23S,5S,16S,23S,5S,5S,5S,23S,16S,5S,23S,16S,5S,23S,16S,5S,23S,16S	dGTPase,RM_Type_I,SanaTA,GAPS2	0	N/A
Vibrio scophthalmi		GCF_001685465.1	NZ_CP016308	circular	1463510	44.01	-0.99	RCR-8,RCR-8	Paraia,parbia,CbiA,CbiA	rpmI,infC,rplT,TIGR00631	0.183495	adeF	Cys,Gly,Leu,Gly,Cys,Leu,Gly,Cys,Gly,Trp,Ser	N/A	Gao_Hhe,Dazbog,PD-Lambda-1	0	N/A
Cereibacter sphaeroides		GCF_001685625.1	NZ_CP015210	circular	3188543	69.01	0		parB_part,MipZ,Paraia,CbiA,ParBc,ParBc,CbiA,COG1192,CbiA,CbiA,CbiA,CbiA,COG1192,COG0206,COG1192,COG1386	Ribosomal_S9,Ribosomal_S8,Ribosomal_L10,GrpE,PNPase,rpmI,rsmH,ruvB,era,trmD,rplW,rplE,rplC,rplF,rpsQ,rpsM,rpsP,rpmC,prfA,rpsT,rplQ,rplR,ftsY,smpB,ychF,tsf,rplI,rpsR,rpsF,infC,alaS,ileS,leuS,serS,truB,fmt,pheS,pheT,infB,frr,ksgA,rplL,nusG,rpsO,ffh,secA,secY,rpsL,rpsC,rpsB,rpsD,rpsE,rplS,rpsG,rplT,rplV,rpsJ,rpsS,rplM,rplN,rplO,rplX,rplP,rplA,rplB,dnaG,lepA,rplK,nusA,recA,rpoB,rpoA,dnaX,tilS,gmk,eng…	0	vanH gene in vanA cluster,qacG	Ile,Ala,fMet,Trp,Leu,Leu,Glu,Pro,Gln,Gln,Thr,Gly,Asn,Asn,Glu,Arg,Thr,His,Lys,Ala,Leu,Val,Arg,Pro,Phe,Ser,Leu,Cys,Undet,Asp,Asp,Leu,Val,Gly,Pro,Tyr,Gly,Arg,Ile2,Arg,Ser,Thr	16S,23S,5S	CBASS_II,Shango	1	N/A
Cereibacter sphaeroides		GCF_001685625.1	NZ_CP015211	circular	942948	69.01	0	RIP-18	Paraia,RepB,RepB,ParBc,parbia,CbiA	ybeY,rplU,rpmA,hisS,cgtA,TIGR00717	0.154495	Rhodobacter sphaeroides ampC beta-lactamase	Ile,Ala,fMet,Ile,Ala,fMet,Gly,Ser,Ala,Met,Met,Val,Ser	16S,23S,5S,16S,23S,5S	Gabija,RM_Type_II	0	N/A
Cereibacter sphaeroides		GCF_001685625.1	NZ_CP015213	circular	124345	69.6	0.59	RIP-11	Paraia,33CYH	TIGR01039	0.636219		N/A	N/A	N/A	2	N/A
Agrobacterium fabacearum		GCF_001692265.2	NZ_CP123838	circular	2940508	58.75	0		parB_part,Paraib,Paraia,Paraib,Paraib,parB_part,2ZEAZ,2ZEAZ,CbiA,CbiA,COG0206,Paraib,COG1386	Ribosomal_S9,Ribosomal_S8,Ribosomal_L10,GrpE,PNPase,rpmI,rsmH,era,trmD,rplW,rplE,rplC,rplF,rpsQ,rpsM,rpsP,rpmC,rpsT,ybeY,rplQ,rplR,rplU,rpmA,ftsY,smpB,ychF,tsf,rplI,rpsR,rpsF,infC,alaS,ileS,leuS,serS,truB,hisS,fmt,pheS,pheT,infB,frr,ksgA,rplL,nusG,rpsO,ffh,secY,rpsL,rpsC,rpsB,rpsD,rpsE,rplS,rpsG,rplT,rplV,rpsJ,rpsS,rplM,rplN,rplO,rplX,rplP,rplA,rplB,dnaG,lepA,rplK,nusA,recA,rpoB,rpoA,dnaX,cgtA,gm…	0	qacG,adeF	Arg,Gly,fMet,Phe,Thr,His,Gln,Pro,Ser,Leu,Asp,Asp,Glu,Glu,Lys,Undet,Lys,Thr,Arg,Arg,Gly,Ile,Ala,fMet,Leu,Ser,Ile,Ala,fMet,Ile2,Thr,Tyr,Gly,Trp,Pro,Cys,Leu,Leu,Ser,Val,Pro,Asn,Thr	23S,16S,16S,23S	N/A	1	N/A
Agrobacterium fabacearum		GCF_001692265.2	NZ_CP123839	linear	2071026	58.56	-0.19	RP-C	partition_RepA,COG1192,partition_RepB,CbiA,COG0206,COG0206,COG1192	ruvB,prfA,secA,tilS,TIGR00065,TIGR00065,TIGR00084,TIGR00420,TIGR00717	0.219654		Leu,Leu,Gly,Ile,Ala,fMet,Ile,Ala,fMet,Ile,Ala,fMet,Ala,Gln,Val,Ser,Met	16S,23S,16S,23S,16S,23S	RM_Type_IV,RM_Type_I	0	N/A
Agrobacterium sp.		GCF_001692275.2	NZ_CP110831	circular	2785006	58.84	0		parB_part,Paraib,Paraia,Paraib,Paraib,CbiA,CbiA,COG0206,COG1386,Paraib	Ribosomal_S9,Ribosomal_S8,Ribosomal_L10,GrpE,PNPase,rpmI,rsmH,era,trmD,rplW,rplE,rplC,rplF,rpsQ,rpsM,rpsP,rpmC,rpsT,ybeY,rplQ,rplR,rplU,rpmA,ftsY,smpB,ychF,tsf,rplI,rpsR,rpsF,infC,alaS,ileS,leuS,serS,truB,hisS,fmt,pheS,pheT,infB,frr,ksgA,rplL,nusG,rpsO,ffh,secY,rpsL,rpsC,rpsB,rpsD,rpsE,rplS,rpsG,rplT,rplV,rpsJ,rpsS,rplM,rplN,rplO,rplX,rplP,rplA,rplB,dnaG,lepA,rplK,nusA,recA,rpoB,rpoA,dnaX,cgtA,gm…	0	qacG,adeF	Arg,Gly,Phe,Thr,His,Gln,Pro,Ser,Leu,Asp,Asp,Glu,Glu,Lys,Lys,Arg,Arg,Gly,Ile,Ala,fMet,Leu,Ser,Ile,Ala,fMet,Ile2,Thr,Tyr,Gly,Trp,Pro,Cys,Leu,Leu,Ser,Val,Pro,Asn,Arg,Thr	23S,16S,16S,23S	N/A	1	N/A
Agrobacterium sp.		GCF_001692275.2	NZ_CP110832	linear	2042361	58.64	-0.2	RP-C	partition_RepA,COG1192,CbiA,partition_RepB,COG0206,COG0206,COG1192	ruvB,prfA,secA,tilS,TIGR00065,TIGR00065,TIGR00084,TIGR00420,TIGR00717	0.209973		Leu,Leu,Gly,Ile,Ala,fMet,Ile,Ala,fMet,Ile,Ala,fMet,Ala,Gln,Val,Ser,Met	16S,23S,16S,23S,16S,23S	PD-Lambda-5	0	N/A
Burkholderia pseudomallei		GCF_001695715.1	NZ_CP016638	circular	4061776	67.81	0		parB_part,Paraia,Paraib,Paraib,COG1192,CbiA,CbiA,COG1192,CbiA,COG1192,COG1192,CbiA,COG0206,COG1192,COG1386	Ribosomal_S9,Ribosomal_S8,Ribosomal_L10,GrpE,PNPase,rpmI,rsmH,ruvB,era,trmD,rplW,rplE,rplC,rplF,rpsQ,rpsM,rpsP,rpmC,prfA,rpsT,ybeY,rplQ,rplR,rplU,rpmA,ftsY,smpB,ychF,tsf,rplI,rpsR,rpsF,infC,alaS,ileS,leuS,serS,truB,hisS,fmt,pheS,pheT,infB,frr,ksgA,rplL,nusG,rpsO,ffh,secA,secY,rpsL,rpsC,rpsB,rpsD,rpsE,rplS,rpsG,rplT,rplV,rpsJ,rpsS,rplM,rplN,rplO,rplX,rplP,rplA,rplB,lepA,rplK,nusA,recA,rpoB,rpoA,dn…	0	qacG,amrA,amrB,vanH gene in vanO cluster,adeF	Ile,Ala,Arg,Val,Val,Asn,Asn,Undet,Thr,Arg,Arg,Ser,Gly,Lys,Pro,Arg,Leu,Met,Gln,Lys,Arg,Ala,Ile,Ala,Tyr,Gly,Thr,Trp,Thr,Undet,Ile,Ala,Phe,Leu,Ile,Ala,Ser,Gly,Gly,Cys,fMet,Ser,Ala,Glu,Asp,Glu,Asp,Leu,Val,Asp,His,fMet,Leu,Leu,Pro,Pro	23S,23S,16S,16S,23S,16S,23S	RM_Type_I,RM_Type_I,RM_Type_III,DarTG,RosmerTA	0	N/A
Burkholderia pseudomallei		GCF_001695715.1	NZ_CP016639	circular	3256300	68.22	0.41	RIP-18	Paraib,parB_part,Paraib,COG1192,COG1192,Paraib	ileS,dnaG,tsaD,TIGR00593,TIGR00631,TIGR01039	0.292754	adeF,OXA-57,Burkholderia pseudomallei Omp38	Val,Ile2,SeC,Pro,Cys,Leu,Ile,Ala,Ser	23S,16S	RM_Type_II	2	N/A
Brucella canis		GCF_001715365.1	NZ_CP016973	circular	2100452	57.22	0		parB_part,Paraib,COG1192,CbiA,CbiA,COG0206,COG1386	Ribosomal_S9,Ribosomal_S8,Ribosomal_L10,GrpE,PNPase,rpmI,rsmH,ruvB,era,trmD,rplW,rplE,rplC,rplF,rpsQ,rpsM,rpsP,rpmC,prfA,rpsT,ybeY,rplQ,rplR,rplU,rpmA,ftsY,smpB,ychF,tsf,rplI,rpsR,rpsF,infC,alaS,leuS,serS,truB,pheS,pheT,infB,frr,ksgA,rplL,nusG,rpsO,ffh,secA,secY,rpsL,rpsC,rpsB,rpsD,rpsE,rplS,rpsG,rplT,rplV,rpsJ,rpsS,rplM,rplN,rplO,rplX,rplP,rplA,rplB,dnaG,rplK,nusA,recA,rpoB,rpoA,dnaX,tilS,cgtA,g…	0	adeF,qacG	Pro,Thr,Gln,Pro,Arg,Asp,Leu,Arg,Leu,Leu,Leu,Glu,Glu,Lys,Met,Gln,Glu,Ser,Leu,Arg,Ala,Ile,Ala,fMet,Ile,Ala,fMet,His,Ile2,Tyr,Gly,Trp,Gly,Val,Thr,Val,Pro,Ser,Arg,Phe,Ala	5S,23S,16S,5S,23S,16S	N/A	1	N/A
Brucella canis		GCF_001715365.1	NZ_CP016974	circular	1206869	57.3	0.08	RP-C,RIP-2	partition_RepA,Paraib,partition_RepB	ileS,hisS,fmt,lepA,TIGR00083,TIGR00095,TIGR00250,TIGR00580,TIGR00643,TIGR01302,TIGR01394	0.221595	adeF,FosXCC,Brucella suis mprF	Cys,Thr,Gly,Gly,Leu,Ser,Ile,Ala,fMet,Asn,Lys,Ser,Asp,Val	5S,23S,16S	RM_Type_I	1	N/A
Brucella sp.		GCF_001715385.1	NZ_CP016979	circular	2121345	57.16	0	RepL	parB_part,Paraib,COG1192,CbiA,CbiA,COG0206,COG1386	Ribosomal_S9,Ribosomal_S8,Ribosomal_L10,GrpE,PNPase,rpmI,rsmH,ruvB,era,trmD,rplW,rplE,rplC,rplF,rpsQ,rpsM,rpsP,rpmC,prfA,rpsT,ybeY,rplQ,rplR,rplU,rpmA,ftsY,smpB,ychF,tsf,rplI,rpsR,rpsF,infC,alaS,leuS,serS,truB,pheS,pheT,infB,frr,ksgA,rplL,nusG,rpsO,ffh,secA,secY,rpsL,rpsC,rpsB,rpsD,rpsE,rplS,rpsG,rplT,rplV,rpsJ,rpsS,rplM,rplN,rplO,rplX,rplP,rplA,rplB,dnaG,rplK,nusA,recA,rpoB,rpoA,dnaX,tilS,cgtA,g…	0	adeF,qacG	Pro,Thr,Gln,Pro,Arg,Asp,Leu,Arg,Leu,Leu,Leu,Glu,Glu,Lys,Met,Gln,Glu,Ser,Leu,Arg,Ala,Ile,Ala,fMet,Ile,Ala,fMet,His,Ile2,Tyr,Gly,Trp,Gly,Val,Thr,Val,Pro,Ser,Arg,Phe,Ala	5S,23S,16S,5S,23S,16S	AbiH	0	N/A
Brucella sp.		GCF_001715385.1	NZ_CP016980	circular	1162140	57.34	0.18	RP-C	partition_RepA,Paraib,partition_RepB	ileS,hisS,fmt,lepA,TIGR00083,TIGR00095,TIGR00250,TIGR00580,TIGR00643,TIGR01302,TIGR01394	0.226404	Brucella suis mprF,FosXCC	Asn,Lys,Ser,Asp,Gly,Leu,Ser,Ile,Ala,fMet,Cys,Thr,Gly,Val	5S,23S,16S	RM_Type_I	1	N/A
Brucella canis		GCF_001715405.1	NZ_CP016977	circular	2106942	57.21	0		parB_part,Paraib,COG1192,CbiA,CbiA,COG0206,COG1386	Ribosomal_S9,Ribosomal_S8,Ribosomal_L10,GrpE,PNPase,rpmI,rsmH,ruvB,era,trmD,rplW,rplE,rplC,rplF,rpsQ,rpsM,rpsP,rpmC,prfA,rpsT,ybeY,rplQ,rplR,rplU,rpmA,ftsY,smpB,ychF,tsf,rplI,rpsR,rpsF,infC,alaS,leuS,serS,truB,pheS,pheT,infB,frr,ksgA,rplL,nusG,rpsO,ffh,secA,secY,rpsL,rpsC,rpsB,rpsD,rpsE,rplS,rpsG,rplT,rplV,rpsJ,rpsS,rplM,rplN,rplO,rplX,rplP,rplA,rplB,dnaG,rplK,nusA,recA,rpoB,rpoA,dnaX,tilS,cgtA,g…	0	adeF,qacG	Pro,Thr,Gln,Pro,Arg,Asp,Leu,Arg,Leu,Leu,Leu,Glu,Glu,Lys,Met,Gln,Glu,Ser,Leu,Arg,Ala,Ile,Ala,fMet,Ile,Ala,fMet,His,Ile2,Tyr,Gly,Trp,Gly,Val,Thr,Val,Pro,Ser,Arg,Phe,Ala	5S,23S,16S,5S,23S,16S	N/A	1	N/A
Brucella canis		GCF_001715405.1	NZ_CP016978	circular	1170644	57.29	0.08	RP-C,RIP-2	partition_RepA,Paraib,partition_RepB	ileS,hisS,fmt,lepA,TIGR00083,TIGR00095,TIGR00250,TIGR00580,TIGR00643,TIGR01302,TIGR01394	0.224215	adeF,FosXCC,Brucella suis mprF	Cys,Thr,Gly,Gly,Leu,Ser,Ile,Ala,fMet,Asn,Lys,Ser,Asp,Val	5S,23S,16S	RM_Type_I	1	N/A
Brucella suis		GCF_001715425.1	NZ_CP016981	circular	2107886	57.21	0		parB_part,Paraib,COG1192,CbiA,CbiA,COG0206,COG1386	Ribosomal_S9,Ribosomal_S8,Ribosomal_L10,GrpE,PNPase,rpmI,rsmH,ruvB,era,trmD,rplW,rplE,rplC,rplF,rpsQ,rpsM,rpsP,rpmC,prfA,rpsT,ybeY,rplQ,rplR,rplU,rpmA,ftsY,smpB,ychF,tsf,rplI,rpsR,rpsF,infC,alaS,leuS,serS,truB,pheS,pheT,infB,frr,ksgA,rplL,nusG,rpsO,ffh,secA,secY,rpsL,rpsC,rpsB,rpsD,rpsE,rplS,rpsG,rplT,rplV,rpsJ,rpsS,rplM,rplN,rplO,rplX,rplP,rplA,rplB,dnaG,rplK,nusA,recA,rpoB,rpoA,dnaX,tilS,cgtA,g…	0	adeF,qacG	Pro,Thr,Gln,Pro,Arg,Asp,Leu,Arg,Leu,Leu,Leu,Glu,Glu,Lys,Met,Gln,Glu,Ser,Leu,Arg,Ala,Ile,Ala,fMet,Ile,Ala,fMet,His,Ile2,Tyr,Gly,Trp,Gly,Val,Thr,Val,Pro,Ser,Arg,Phe,Ala	5S,23S,16S,5S,23S,16S	N/A	0	N/A
Brucella suis		GCF_001715425.1	NZ_CP016982	circular	1207345	57.32	0.11	RP-C,RIP-2	partition_RepA,Paraib,partition_RepB	ileS,hisS,fmt,lepA,TIGR00083,TIGR00095,TIGR00250,TIGR00580,TIGR00643,TIGR01302,TIGR01394	0.22048	adeF,FosXCC,Brucella suis mprF	Cys,Thr,Gly,Gly,Leu,Ser,Ile,Ala,fMet,Asn,Lys,Ser,Asp,Val	5S,23S,16S	RM_Type_I	1	N/A
Brucella melitensis		GCF_001715485.1	NZ_CP016983	circular	2122788	57.15	0	RepL	parB_part,Paraib,COG1192,CbiA,CbiA,COG0206,COG1386	Ribosomal_S9,Ribosomal_S8,Ribosomal_L10,GrpE,PNPase,rpmI,rsmH,ruvB,era,trmD,rplW,rplE,rplC,rplF,rpsQ,rpsM,rpsP,rpmC,prfA,rpsT,ybeY,rplQ,rplR,rplU,rpmA,ftsY,smpB,ychF,tsf,rplI,rpsR,rpsF,infC,alaS,leuS,serS,truB,pheS,pheT,infB,frr,ksgA,rplL,nusG,rpsO,ffh,secA,secY,rpsL,rpsC,rpsB,rpsD,rpsE,rplS,rpsG,rplT,rplV,rpsJ,rpsS,rplM,rplN,rplO,rplX,rplP,rplA,rplB,dnaG,rplK,nusA,recA,rpoB,rpoA,dnaX,tilS,cgtA,g…	0	adeF,qacG	Pro,Thr,Gln,Pro,Arg,Asp,Leu,Arg,Leu,Leu,Leu,Glu,Glu,Lys,Met,Gln,Glu,Ser,Leu,Arg,Ala,Ile,Ala,fMet,Ile,Ala,fMet,His,Ile2,Tyr,Gly,Trp,Gly,Val,Thr,Val,Pro,Ser,Arg,Phe,Ala	5S,23S,16S,5S,23S,16S	AbiH	1	N/A
Brucella melitensis		GCF_001715485.1	NZ_CP016984	circular	1187086	57.33	0.18	RP-C	partition_RepA,Paraib,partition_RepB	ileS,hisS,fmt,lepA,TIGR00083,TIGR00095,TIGR00250,TIGR00580,TIGR00643,TIGR01302,TIGR01394	0.226925	FosXCC,Brucella suis mprF	Cys,Thr,Gly,Gly,Leu,Ser,Ile,Ala,fMet,Asn,Lys,Ser,Asp,Val	5S,23S,16S	RM_Type_I	0	N/A
Burkholderia thailandensis		GCF_001718295.1	NZ_CP013360	circular	3762719	67.35	0	RCR-16	parB_part,Paraib,Paraia,Paraib,COG1192,COG1192,CbiA,CbiA,COG1192,COG1192,CbiA,COG1192,CbiA,COG0206,COG1192,COG1386	Ribosomal_S9,Ribosomal_S8,Ribosomal_L10,GrpE,PNPase,rpmI,rsmH,ruvB,era,trmD,rplW,rplE,rplC,rplF,rpsQ,rpsM,rpsP,rpmC,prfA,rpsT,ybeY,rplQ,rplR,rplU,rpmA,ftsY,smpB,ychF,tsf,rplI,rpsR,rpsF,infC,alaS,ileS,leuS,serS,truB,hisS,fmt,pheS,pheT,infB,frr,ksgA,rplL,nusG,rpsO,ffh,secA,secY,rpsL,rpsC,rpsB,rpsD,rpsE,rplS,rpsG,rplT,rplV,rpsJ,rpsS,rplM,rplN,rplO,rplX,rplP,rplA,rplB,lepA,rplK,nusA,recA,rpoB,rpoA,dn…	0	vanH gene in vanO cluster,amrB,amrA,qacG,adeF	Arg,Ala,Ile,Ala,Tyr,Gly,Thr,Trp,Thr,Ile,Ala,Ser,Gly,Gly,Cys,fMet,Ser,Ala,Glu,Asp,Glu,Asp,Leu,Val,Asp,His,fMet,Leu,Leu,Pro,Pro,fMet,Arg,Leu,Met,Gln,Lys,Phe,Leu,Ile,Ala,Arg,Val,Val,Val,Asn,Asn,Undet,Thr,Arg,Arg,Ser,Gly,Lys,Pro	16S,23S,16S,23S,23S,16S	Lamassu-Cap4_nuclease,AbiE,RM_Type_III,Druantia_I	0	N/A
Burkholderia thailandensis		GCF_001718295.1	NZ_CP013361	circular	2966282	68.1	0.75	RIP-18	Paraib,parB_part,Paraib,COG1192,COG1192,Paraib	dnaG,tsaD,TIGR00593,TIGR00631,TIGR01039	0.253967	OXA-42,Burkholderia pseudomallei Omp38,adeF	Val,Ile2,SeC,Leu,Ile,Ala,Ser,Undet	23S,16S	N/A	1	N/A
Burkholderia diffusa		GCF_001718315.1	NZ_CP013362	circular	3333368	66.54	0		parB_part,Paraib,Paraia,Paraib,COG1192,Paraib,CbiA,CbiA,Paraib,CbiA,COG1192,COG1192,COG0206,COG1386	Ribosomal_S9,Ribosomal_S8,Ribosomal_L10,GrpE,PNPase,rpmI,rsmH,ruvB,era,trmD,rplW,rplE,rplC,rplF,rpsQ,rpsM,rpsP,rpmC,prfA,rpsT,ybeY,rplQ,rplR,rplU,rpmA,ftsY,smpB,ychF,tsf,rplI,rpsR,rpsF,infC,alaS,ileS,leuS,serS,truB,hisS,fmt,pheS,pheT,infB,frr,ksgA,rplL,nusG,rpsO,ffh,secA,secY,rpsL,rpsC,rpsB,rpsD,rpsE,rplS,rpsG,rplT,rplV,rpsJ,rpsS,rplM,rplN,rplO,rplX,rplP,rplA,rplB,lepA,rplK,nusA,recA,rpoB,rpoA,dn…	0	vanH gene in vanF cluster,qacG,amrA,amrB,adeF	Val,Arg,Ala,Ile,Ala,Tyr,Gly,Thr,Trp,Thr,Ile,Ala,Ser,Gly,Gly,Gly,Cys,Arg,Arg,Val,Pro,His,Val,Ser,Arg,Leu,Met,Gln,Lys,Phe,Leu,Ile,Ala,fMet,Ser,Ala,Glu,Asp,Glu,Asp,Glu,Asp,Leu,Val,Asp,fMet,Leu,Leu,Leu,Pro,Asn,Asn,Undet,Thr,Arg,Arg,Arg,Ser,Gly,Lys,Pro	23S,16S,16S,23S,16S,23S,23S,16S	AbiE,RM_Type_I,RM_Type_III	1	N/A
Burkholderia diffusa		GCF_001718315.1	NZ_CP013363	circular	2619120	66.48	-0.06	RIP-18	Paraib,COG1192,parB_part,COG1475,COG1192,Paraib	dnaG,tsaD,TIGR00593	0.295321	ceoB	Ile2,SeC,Leu,Ile,Ala,Arg	23S,16S	RM_Type_IIG,CBASS_II	1	N/A
Burkholderia territorii		GCF_001718335.1	NZ_CP013366	circular	3421021	66.67	0	RepC	parB_part,Paraib,Paraia,Paraib,COG1192,Paraib,RepB,parB_part,CbiA,CbiA,Paraib,CbiA,COG1192,COG1192,COG0206,COG1386	Ribosomal_S9,Ribosomal_S8,Ribosomal_L10,GrpE,PNPase,rpmI,rsmH,ruvB,era,trmD,rplW,rplE,rplC,rplF,rpsQ,rpsM,rpsP,rpmC,prfA,rpsT,ybeY,rplQ,rplR,rplU,rpmA,ftsY,smpB,ychF,tsf,rplI,rpsR,rpsF,infC,alaS,ileS,leuS,serS,truB,hisS,fmt,pheS,pheT,infB,frr,ksgA,rplL,nusG,rpsO,ffh,secA,secY,rpsL,rpsC,rpsB,rpsD,rpsE,rplS,rpsG,rplT,rplV,rpsJ,rpsS,rplM,rplN,rplO,rplX,rplP,rplA,rplB,lepA,rplK,nusA,recA,rpoB,rpoA,dn…	0	vanH gene in vanF cluster,qacG,amrA,amrB,adeF	Val,Arg,Ala,Ile,Ala,Tyr,Gly,Thr,Trp,Thr,Ile,Ala,Ser,Gly,Gly,Gly,Cys,Arg,Val,Pro,His,Ile,Val,Ser,Arg,Leu,Leu,Met,Gln,Lys,Phe,Leu,Ile,Ala,fMet,Ser,Ala,Glu,Asp,Glu,Asp,Glu,Asp,Leu,Val,Asp,fMet,Leu,Leu,Leu,Pro,Asn,Asn,Undet,Thr,Arg,Arg,Arg,Ser,Gly,Lys,Pro	23S,16S,16S,23S,16S,23S,23S,16S	AbiE,Rst_3HP,RM_Type_I,RM_Type_III,RM_Type_I,CBASS_I	2	N/A
Burkholderia territorii		GCF_001718335.1	NZ_CP013365	circular	2466714	66.99	0.32	RIP-18	Paraib,COG1192,parB_part,COG1192	dnaG,tsaD,TIGR00593	0.343617	ceoB	Ile2,SeC,Leu,Ile,Ala	23S,16S	N/A	3	N/A
Burkholderia ubonensis		GCF_001718355.1	NZ_CP013370	circular	3724327	67.39	0	RIP-12	parB_part,Paraib,Paraia,Paraib,Paraib,COG1192,CbiA,CbiA,Paraib,CbiA,COG1192,COG1192,COG0206,COG1386	Ribosomal_S9,Ribosomal_S8,Ribosomal_L10,GrpE,PNPase,rpmI,rsmH,ruvB,era,trmD,rplW,rplE,rplC,rplF,rpsQ,rpsM,rpsP,rpmC,prfA,rpsT,ybeY,rplQ,rplR,rplU,rpmA,ftsY,smpB,ychF,tsf,rplI,rpsR,rpsF,infC,alaS,ileS,leuS,serS,truB,hisS,fmt,pheS,pheT,infB,frr,ksgA,rplL,nusG,rpsO,ffh,secA,secY,rpsL,rpsC,rpsB,rpsD,rpsE,rplS,rpsG,rplT,rplV,rpsJ,rpsS,rplM,rplN,rplO,rplX,rplP,rplA,rplB,lepA,rplK,nusA,recA,rpoB,rpoA,dn…	0	tet(64),vanH gene in vanO cluster,qacG,amrA,amrB,adeF,adeF	Val,Arg,Ala,Ile,Ala,Tyr,Gly,Thr,Trp,Thr,Ile,Ala,Ser,Gly,Gly,Gly,Cys,Arg,Undet,Val,Pro,His,fMet,Val,Arg,fMet,Leu,Met,Gln,Lys,Phe,Leu,Ile,Ala,Ser,fMet,Ser,Ala,Glu,Asp,Glu,Asp,Glu,Asp,Leu,Val,Asp,fMet,Leu,Leu,Leu,Undet,Pro,Asn,Asn,Undet,Thr,Arg,Arg,Arg,Ser,Gly,Lys,Pro	16S,23S,16S,23S,23S,16S	Lamassu-Mrr,RM_Type_III,FS_GIY_YIG	0	N/A
Burkholderia ubonensis		GCF_001718355.1	NZ_CP013371	circular	3052802	67.2	-0.19	RIP-18	Paraib,COG1192,parB_part,COG1192,COG1192,COG1192	dnaG,tsaD,TIGR00435,TIGR00593,TIGR01146	0.246086	adeF	Ile,Ala,Ile2,SeC,Leu,Ile,Ala,Undet	16S,23S,23S,16S	N/A	1	N/A
Burkholderia cepacia		GCF_001718395.1	NZ_CP013375	circular	3728457	66.66	0	RIP-17	parB_part,Paraib,Paraia,Paraib,Paraib,COG1192,Paraib,RepB,parB_part,ParBc,CbiA,CbiA,Paraib,CbiA,COG1192,COG1192,COG0206,COG1386	Ribosomal_S9,Ribosomal_S8,Ribosomal_L10,GrpE,PNPase,rpmI,rsmH,ruvB,era,trmD,rplW,rplE,rplC,rplF,rpsQ,rpsM,rpsP,rpmC,prfA,rpsT,ybeY,rplQ,rplR,rplU,rpmA,ftsY,smpB,ychF,tsf,rplI,rpsR,rpsF,infC,alaS,ileS,leuS,serS,truB,hisS,fmt,pheS,pheT,infB,frr,ksgA,rplL,nusG,rpsO,ffh,secA,secY,rpsL,rpsC,rpsB,rpsD,rpsE,rplS,rpsG,rplT,rplV,rpsJ,rpsS,rplM,rplN,rplO,rplX,rplP,rplA,rplB,lepA,rplK,nusA,recA,rpoB,rpoA,dn…	0	vanH gene in vanO cluster,qacG,amrA,amrB,adeF	Val,Arg,Ala,Ile,Ala,Tyr,Gly,Thr,Trp,Thr,Ile,Ala,Ser,Gly,Gly,Gly,Cys,Cys,Arg,Val,Pro,His,Arg,Val,Ser,Arg,fMet,Leu,Met,Gln,Lys,Phe,Leu,Ile,Ala,fMet,Ser,Ala,Glu,Asp,Glu,Asp,Glu,Asp,Leu,Val,Asp,fMet,Leu,Leu,Leu,Pro,Asn,Asn,Undet,Thr,Arg,Arg,Arg,Ser,Gly,Lys,Pro	23S,16S,16S,23S,16S,23S,23S,16S	AbiE,Gabija,RM_Type_IIG,RM_Type_III,Gao_Qat,CBASS_II,Avs_IV	0	N/A
Burkholderia cepacia		GCF_001718395.1	NZ_CP013376	circular	3608925	66.97	0.31	RIP-18	Paraib,COG1192,parB_part,COG1192,COG1192,COG1192	dnaG,tsaD,TIGR00435,TIGR00593	0.309655	adeF,ceoB	Ile2,SeC,Leu,Ile,Ala,Ile2,Cys	23S,16S	Gabija,AbiD,Retron_III	2	N/A
Burkholderia pseudomultivorans		GCF_001718415.1	NZ_CP013378	circular	4849929	67.32	0	RIP-18	parB_part,Paraib,Paraia,Paraib,Paraib,COG1192,Paraib,parB_part,CbiA,Paraib,CbiA,Paraib,COG1192,CbiA,COG0206,Paraib,COG1192,COG1192,COG1386	Ribosomal_S9,Ribosomal_S8,Ribosomal_L10,GrpE,PNPase,rpmI,rsmH,ruvB,era,trmD,rplW,rplE,rplC,rplF,rpsQ,rpsM,rpsP,rpmC,prfA,rpsT,ybeY,rplQ,rplR,rplU,rpmA,ftsY,smpB,ychF,tsf,rplI,rpsR,rpsF,infC,alaS,ileS,leuS,serS,truB,hisS,fmt,pheS,pheT,infB,frr,ksgA,rplL,nusG,rpsO,ffh,secA,secY,rpsL,rpsC,rpsB,rpsD,rpsE,rplS,rpsG,rplT,rplV,rpsJ,rpsS,rplM,rplN,rplO,rplX,rplP,rplA,rplB,lepA,rplK,nusA,recA,rpoB,rpoA,dn…	0	vanH gene in vanF cluster,qacG,amrA,amrB,adeF	Val,Arg,Ala,Ile,Ala,Ile,Ala,Tyr,Gly,Thr,Trp,Thr,Ile,Ala,Ser,Gly,Gly,Gly,Cys,Arg,Ser,Val,Pro,His,Val,Val,fMet,Arg,Leu,Met,Gln,Lys,Phe,Leu,Ile,Ala,Ser,fMet,Ser,Ala,Glu,Asp,Glu,Asp,Glu,Asp,Leu,Val,Asp,fMet,Leu,Leu,Leu,Pro,Asn,Asn,Phe,Thr,Arg,Arg,Arg,Ser,Gly,Lys,Pro,Ile,Ala	23S,16S,16S,23S (partial);note=aligned only 60 percent of the 23S ribosomal RNA,16S,23S,16S,23S,23S,16S	RM_Type_II,RM_Type_III,Druantia_II	1	N/A
Burkholderia pseudomultivorans		GCF_001718415.1	NZ_CP013377	circular	2995708	67.5	0.18	RIP-18	Paraib,COG1192,parB_part,CbiA,COG1192	dnaG,tsaD,TIGR00593,TIGR01146	0.215696	adeF,adeF	Ile,Ala,Phe,Ile2,SeC,Leu	16S,23S	Gabija,MazEF	2	N/A
Burkholderia vietnamiensis		GCF_001718495.1	NZ_CP013393	circular	3257130	67.17	0		parB_part,Paraia,Paraib,Paraib,CbiA,Paraib,RepB,RepB,CbiA,CbiA,Paraib,CbiA,COG0206,COG1192,COG1192,COG1386	Ribosomal_S9,Ribosomal_S8,Ribosomal_L10,GrpE,PNPase,rpmI,rsmH,ruvB,era,trmD,rplW,rplE,rplC,rplF,rpsQ,rpsM,rpsP,rpmC,prfA,rpsT,ybeY,rplQ,rplR,rplU,rpmA,ftsY,smpB,ychF,tsf,rplI,rpsR,rpsF,infC,alaS,ileS,leuS,serS,truB,hisS,fmt,pheS,pheT,infB,frr,ksgA,rplL,nusG,rpsO,ffh,secA,secY,rpsL,rpsC,rpsB,rpsD,rpsE,rplS,rpsG,rplT,rplV,rpsJ,rpsS,rplM,rplN,rplO,rplX,rplP,rplA,rplB,lepA,rplK,nusA,recA,rpoB,rpoA,dn…	0	vanH gene in vanO cluster,qacG,amrA,amrB,adeF	Val,Arg,Ala,Ile,Ala,Tyr,Gly,Thr,Trp,Thr,Ile,Ala,Ser,Gly,Gly,Gly,Cys,Cys,Arg,Val,Pro,His,Val,Ser,Arg,Leu,Leu,Met,Gln,Lys,Undet,Phe,Leu,Ile,Ala,fMet,fMet,Ser,Ala,Glu,Asp,Glu,Asp,Glu,Asp,Leu,Val,Asp,fMet,Leu,Leu,Leu,Pro,Asn,Asn,Undet,Thr,Arg,Arg,Arg,Ser,Gly,Lys,Pro	23S,16S,16S,23S,16S,23S,23S,16S	AbiE,Gao_Iet,RM_Type_III,RM_Type_IV,PD-T4-7,Septu	0	N/A
Burkholderia vietnamiensis		GCF_001718495.1	NZ_CP013394	circular	2428798	67.17	0	RIP-18	Paraib,COG1192,parB_part,COG1475,COG1192,COG1192	dnaG,tsaD,TIGR00593,TIGR01146	0.318269	ceoB	Ile2,SeC,Leu,Ile,Ala	23S,16S	PD-T7-3	2	N/A
Burkholderia seminalis		GCF_001718535.1	NZ_CP013398	circular	3505262	67.11	0		parB_part,Paraia,Paraib,Paraib,COG1192,Paraib,CbiA,CbiA,Paraib,CbiA,COG1192,CbiA,COG0206,COG1386,COG3640	Ribosomal_S9,Ribosomal_S8,Ribosomal_L10,GrpE,PNPase,rpmI,rsmH,ruvB,era,trmD,rplW,rplE,rplC,rplF,rpsQ,rpsM,rpsP,rpmC,prfA,rpsT,ybeY,rplQ,rplR,rplU,rpmA,ftsY,smpB,ychF,tsf,rplI,rpsR,rpsF,infC,alaS,ileS,leuS,serS,truB,hisS,fmt,pheS,pheT,infB,frr,ksgA,rplL,nusG,rpsO,ffh,secA,secY,rpsL,rpsC,rpsB,rpsD,rpsE,rplS,rpsG,rplT,rplV,rpsJ,rpsS,rplM,rplN,rplO,rplX,rplP,rplA,rplB,lepA,rplK,nusA,recA,rpoB,rpoA,dn…	0	vanH gene in vanO cluster,qacG,amrA,amrB,adeF	Val,Arg,Ala,Ile,Ala,Tyr,Gly,Thr,Trp,Thr,Ile,Ala,Ser,Gly,Gly,Gly,Cys,Ser,Arg,Val,Pro,His,Val,Ser,Arg,Leu,Met,Gln,Lys,Phe,Leu,Ile,Ala,fMet,Ser,Ala,Glu,Asp,Glu,Asp,Glu,Asp,Leu,Val,Asp,fMet,Leu,Leu,Leu,Pro,Asn,Asn,Undet,Thr,Arg,Arg,Arg,Ser,Gly,Lys,Pro	23S,16S,16S,23S,16S,23S,23S,16S	Lamassu-Mrr,RM_Type_II,RM_Type_III,Retron_VI,Detocs	1	N/A
Burkholderia seminalis		GCF_001718535.1	NZ_CP013400	circular	3050136	67.53	0.42	RIP-18	Paraib,COG1192,parB_part,COG1192,COG1192,COG1192	dnaG,tsaD,TIGR00593	0.309156	adeF,ceoB	Ile2,SeC,Leu,Ile,Ala,Phe	23S,16S	N/A	1	N/A
Burkholderia seminalis		GCF_001718535.1	NZ_CP013399	circular	1093546	67.23	0.12	RIP-18	Paraib,Paraib,parB_part,COG1192,CbiA,COG1192	TIGR01146	0.444852	adeF	Ile,Ala	23S,16S	N/A	0	N/A
Burkholderia metallica		GCF_001718555.1	NZ_CP013401	circular	3556612	66.97	0		parB_part,Paraib,Paraia,Paraib,CbiA,Paraib,CbiA,CbiA,Paraib,CbiA,COG0206,COG1192,COG1386	Ribosomal_S9,Ribosomal_S8,Ribosomal_L10,GrpE,PNPase,rpmI,rsmH,ruvB,era,trmD,rplW,rplE,rplC,rplF,rpsQ,rpsM,rpsP,rpmC,prfA,rpsT,ybeY,rplQ,rplR,rplU,rpmA,ftsY,smpB,ychF,tsf,rplI,rpsR,rpsF,infC,alaS,ileS,leuS,serS,truB,hisS,fmt,pheS,pheT,infB,frr,ksgA,rplL,nusG,rpsO,ffh,secA,secY,rpsL,rpsC,rpsB,rpsD,rpsE,rplS,rpsG,rplT,rplV,rpsJ,rpsS,rplM,rplN,rplO,rplX,rplP,rplA,rplB,lepA,rplK,nusA,recA,rpoB,rpoA,dn…	0	vanH gene in vanF cluster,qacG,amrA,amrB,adeF	Val,Arg,Ala,Ile,Ala,Tyr,Gly,Thr,Trp,Thr,Ile,Ala,Ser,Gly,Gly,Gly,Cys,Arg,Val,Pro,His,Val,Ser,Arg,fMet,Leu,Met,Gln,Lys,Phe,Leu,Ile,Ala,fMet,Ser,Ala,Glu,Asp,Glu,Asp,Glu,Asp,Leu,Val,Asp,fMet,Leu,Leu,Leu,Pro,Asn,Asn,Undet,Thr,Arg,Arg,Arg,Ser,Gly,Lys,Pro	23S,16S,16S,23S,16S,23S,23S,16S	AbiE,RM_Type_II,RM_Type_III	1	N/A
Burkholderia metallica		GCF_001718555.1	NZ_CP013403	circular	2967116	67.36	0.39	RIP-18	Paraib,COG1192,parB_part,COG1192,COG1192	dnaG,tsaD,TIGR00435,TIGR00593	0.308669	adeF,ceoB	Ile2,SeC,Leu,Ile,Ala,Cys	23S,16S	RM_Type_IIG,Hachiman	0	N/A
Burkholderia lata		GCF_001718575.1	NZ_CP013404	circular	3756401	66.57	0		parB_part,Paraia,Paraib,Paraib,COG1192,Paraib,RepB,parB_part,ParBc,CbiA,CbiA,Paraib,CbiA,COG1192,COG0206,COG1386	Ribosomal_S9,Ribosomal_S8,Ribosomal_L10,GrpE,PNPase,rpmI,rsmH,ruvB,era,trmD,rplW,rplE,rplC,rplF,rpsQ,rpsM,rpsP,rpmC,prfA,rpsT,ybeY,rplQ,rplR,rplU,rpmA,ftsY,smpB,ychF,tsf,rplI,rpsR,rpsF,infC,alaS,ileS,leuS,serS,truB,hisS,fmt,pheS,pheT,infB,frr,ksgA,rplL,nusG,rpsO,ffh,secA,secY,rpsL,rpsC,rpsB,rpsD,rpsE,rplS,rpsG,rplT,rplV,rpsJ,rpsS,rplM,rplN,rplO,rplX,rplP,rplA,rplB,lepA,rplK,nusA,recA,rpoB,rpoA,dn…	0	vanH gene in vanF cluster,qacG,amrA,amrB,adeF	Val,Arg,Ala,Ile,Ala,Tyr,Gly,Thr,Trp,Thr,Ile,Ala,Ser,Gly,Gly,Gly,Cys,Cys,Arg,Val,Pro,His,Val,Ser,Arg,fMet,Leu,Met,Gln,Lys,Phe,Leu,Ile,Ala,fMet,Ser,Ala,Glu,Asp,Glu,Asp,Glu,Asp,Leu,Val,Asp,fMet,Leu,Leu,Leu,Pro,Asn,Asn,Undet,Thr,Arg,Arg,Arg,Ser,Gly,Lys,Pro	23S,16S,16S,23S,16S,23S,23S,16S	AbiE,RM_Type_IV,RM_Type_III,RM_Type_I,Septu	0	N/A
Burkholderia lata		GCF_001718575.1	NZ_CP013406	circular	3386917	66.45	-0.12	RIP-18	Paraib,COG1192,parB_part,COG1192,COG1192	dnaG,tsaD,TIGR00435,TIGR00593	0.282773	adeF,ceoB	Ile2,SeC,SeC,Leu,Ile,Ala,Cys	23S,16S	AbiD,Septu	2	N/A
Burkholderia thailandensis		GCF_001718615.1	NZ_CP013409	circular	3827782	67.44	0	RepC	parB_part,Paraib,Paraia,Paraib,COG1192,COG1192,CbiA,CbiA,COG1192,CbiA,COG1192,COG1192,CbiA,COG0206,COG1192,COG1386	Ribosomal_S9,Ribosomal_S8,Ribosomal_L10,GrpE,PNPase,rpmI,rsmH,ruvB,era,trmD,rplW,rplE,rplC,rplF,rpsQ,rpsM,rpsP,rpmC,prfA,rpsT,ybeY,rplQ,rplR,rplU,rpmA,ftsY,smpB,ychF,tsf,rplI,rpsR,rpsF,infC,alaS,ileS,leuS,serS,truB,hisS,fmt,pheS,pheT,infB,frr,ksgA,rplL,nusG,rpsO,ffh,secA,secY,rpsL,rpsC,rpsB,rpsD,rpsE,rplS,rpsG,rplT,rplV,rpsJ,rpsS,rplM,rplN,rplO,rplX,rplP,rplA,rplB,lepA,rplK,nusA,recA,rpoB,rpoA,dn…	0	vanH gene in vanO cluster,amrB,amrA,qacG,adeF	Arg,Ala,Ile,Ala,Tyr,Gly,Thr,Trp,Thr,Ile,Ala,Ser,Gly,Gly,Cys,fMet,Ser,Ala,Glu,Asp,Glu,Asp,Leu,Val,Asp,His,fMet,Leu,Leu,Pro,Pro,Arg,Leu,Met,Gln,Lys,Phe,Leu,Ile,Ala,Arg,Arg,Val,Val,Asn,Asn,Undet,Thr,Arg,Arg,Ser,Gly,Lys,Pro	16S,23S,16S,23S,23S,16S	AbiE,Rst_HelicaseDUF2290,Gabija,AbiJ,RM_Type_III,RM_Type_I,RM_Type_II,RM_Type_I,PD-T7-2	0	N/A
Burkholderia thailandensis		GCF_001718615.1	NZ_CP013410	circular	2940149	68.23	0.79	RIP-18	Paraib,Paraib,parB_part,Paraib,COG1192,COG1192,Paraib	dnaG,tsaD,TIGR00459,TIGR00593,TIGR00631,TIGR01039	0.278644	OXA-42,Burkholderia pseudomallei Omp38,adeF	Val,Ile2,SeC,Leu,Ile,Ala,Ser	23S,16S	N/A	3	N/A
Burkholderia thailandensis		GCF_001718635.1	NZ_CP013411	circular	3897156	67.25	0	Rep_trans,RCR-16,RCR-16	parB_part,Paraib,Paraia,Paraib,COG1192,CbiA,Paraib,CbiA,COG1192,CbiA,COG1192,COG1192,CbiA,COG0206,COG1192,COG1386	Ribosomal_S9,Ribosomal_S8,Ribosomal_L10,GrpE,PNPase,rpmI,rsmH,ruvB,era,trmD,rplW,rplE,rplC,rplF,rpsQ,rpsM,rpsP,rpmC,prfA,rpsT,ybeY,rplQ,rplR,rplU,rpmA,ftsY,smpB,ychF,tsf,rplI,rpsR,rpsF,infC,alaS,ileS,leuS,serS,truB,hisS,fmt,pheS,pheT,infB,frr,ksgA,rplL,nusG,rpsO,ffh,secA,secY,rpsL,rpsC,rpsB,rpsD,rpsE,rplS,rpsG,rplT,rplV,rpsJ,rpsS,rplM,rplN,rplO,rplX,rplP,rplA,rplB,lepA,rplK,nusA,recA,rpoB,rpoA,dn…	0	adeF,qacG,amrA,amrB,vanH gene in vanO cluster	Arg,Arg,Ala,Ile,Ala,Tyr,Gly,Thr,Trp,Thr,Ile,Ala,Undet,Leu,Ile,Ala,Arg,Val,Val,Val,Asn,Asn,Undet,Thr,Arg,Arg,Ser,Gly,Lys,Pro,Lys,Phe,Ser,Gly,Gly,Cys,fMet,Ser,Ala,Glu,Asp,Glu,Asp,Leu,Val,Asp,His,fMet,Leu,Leu,Pro,Pro,Arg,Leu,Met,Gln	16S,23S,16S,23S,16S,23S	AbiE,RM_Type_III,RM_Type_I,NLR_like_bNACHT01,RosmerTA	1	N/A
Burkholderia thailandensis		GCF_001718635.1	NZ_CP013413	circular	2895326	68.15	0.9	RIP-18	Paraib,parB_part,Paraib,COG1192,COG1192,Paraib	dnaG,tsaD,TIGR00593,TIGR00631,TIGR01039	0.28372	OXA-42,Burkholderia pseudomallei Omp38,adeF	Val,Ile2,SeC,Leu,Ile,Ala,Ser	23S,16S	N/A	2	N/A
Burkholderia ubonensis		GCF_001718655.1	NZ_CP013414	circular	3935154	67.06	0	RepA_C	parB_part,Paraib,Paraia,Paraib,Paraib,COG1192,RepB,CbiA,CbiA,Paraib,CbiA,COG1192,COG1192,COG0206,COG1386	Ribosomal_S9,Ribosomal_S8,Ribosomal_L10,GrpE,PNPase,rpmI,rsmH,ruvB,era,trmD,rplW,rplE,rplC,rplF,rpsQ,rpsM,rpsP,rpmC,prfA,rpsT,ybeY,rplQ,rplR,rplU,rpmA,ftsY,smpB,ychF,tsf,rplI,rpsR,rpsF,infC,alaS,ileS,leuS,serS,truB,hisS,fmt,pheS,pheT,infB,frr,ksgA,rplL,nusG,rpsO,ffh,secA,secY,rpsL,rpsC,rpsB,rpsD,rpsE,rplS,rpsG,rplT,rplV,rpsJ,rpsS,rplM,rplN,rplO,rplX,rplP,rplA,rplB,lepA,rplK,nusA,recA,rpoB,rpoA,dn…	0	tet(64),vanH gene in vanF cluster,qacG,amrA,amrB,adeF,adeF	Val,Arg,Ala,Ile,Ala,Tyr,Gly,Thr,Trp,Thr,Thr,Ile,Ala,Ser,Gly,Gly,Gly,Cys,Arg,Val,Pro,His,fMet,Val,fMet,Arg,fMet,Leu,Met,Gln,Lys,Phe,Leu,Ile,Ala,Ser,fMet,Ser,Ala,Glu,Asp,Glu,Asp,Glu,Asp,Leu,Val,Asp,fMet,Leu,Leu,Leu,Pro,Asn,Asn,Undet,Thr,Arg,Arg,Arg,Ser,Gly,Lys,Pro	16S,23S,16S,23S,23S,16S	Lamassu-Mrr,RM_Type_II,RM_Type_III,RM_Type_I,Retron_IV,FS_GIY_YIG,Mokosh_TypeII	1	N/A
Burkholderia ubonensis		GCF_001718655.1	NZ_CP013416	circular	3000610	67.12	0.06	RIP-18	HTH_ParB,Paraib,COG1192,parB_part,COG1192,COG1192	dnaG,tsaD,TIGR00435,TIGR00593,TIGR01146	0.216031	adeF	Ile,Ala,Ile2,Ser,SeC,Leu,Undet,Ile,Ala,Phe	16S,23S,23S,16S	N/A	2	N/A
Burkholderia ubonensis		GCF_001718695.1	NZ_CP013420	circular	3268347	67.25	0		parB_part,HTH_ParB,Paraib,Paraia,Paraib,Paraib,Paraib,COG1192,CbiA,CbiA,Paraib,CbiA,CbiA,COG0206,COG0206,COG1192,COG1386	Ribosomal_S9,Ribosomal_S8,Ribosomal_L10,GrpE,PNPase,rpmI,rsmH,ruvB,era,trmD,rplW,rplE,rplC,rplF,rpsQ,rpsM,rpsP,rpmC,prfA,rpsT,ybeY,rplQ,rplR,rplU,rpmA,ftsY,smpB,ychF,tsf,rplI,rpsR,rpsF,infC,alaS,ileS,serS,truB,hisS,fmt,pheS,pheT,infB,frr,ksgA,rplL,nusG,rpsO,ffh,secA,secY,rpsL,rpsC,rpsB,rpsD,rpsE,rplS,rpsG,rplT,rplV,rpsJ,rpsS,rplM,rplN,rplO,rplX,rplP,rplA,rplB,lepA,rplK,nusA,recA,rpoB,rpoA,dnaX,ti…	0	amrB,amrA,qacG,vanH gene in vanF cluster,adeF	Leu,Ile,Ala,fMet,Ser,Ala,Glu,Asp,Glu,Asp,Glu,Asp,Leu,Val,Asp,fMet,Leu,Leu,Leu,Pro,Asn,Asn,Undet,Thr,Arg,Arg,Arg,Ser,Gly,Lys,Pro,Phe,Leu,Met,Gln,Lys,Val,Arg,Ala,Ile,Ala,Tyr,Gly,Thr,Trp,Thr,Ile,Ala,Ser,Gly,Gly,Gly,Cys,Undet,Arg,Arg,Val,Pro,His,Val,Ser,Arg	16S,23S,23S,16S,23S,16S,16S,23S	Lamassu-Mrr,RM_Type_IIG,RM_Type_IIG,RM_Type_III,Retron_VI,RosmerTA	1	N/A
Burkholderia ubonensis		GCF_001718695.1	NZ_CP013422	circular	2186651	67.87	0.62	RIP-18	Paraib,COG1192,parB_part,Paraib,COG1192	dnaG,tsaD,TIGR00593,TIGR01146	0.412348	adeF	Ile2,SeC,Leu,Ile,Ala	23S,16S	N/A	1	N/A
Burkholderia multivorans		GCF_001718755.1	NZ_CP013430	circular	3525707	66.6	0		ParG,parB_part,Paraib,Paraia,Paraib,COG1192,Paraib,CbiA,CbiA,Paraib,CbiA,COG1192,COG1192,COG0206,COG1386	Ribosomal_S9,Ribosomal_S8,Ribosomal_L10,GrpE,PNPase,rpmI,rsmH,ruvB,era,trmD,rplW,rplE,rplC,rplF,rpsQ,rpsM,rpsP,rpmC,prfA,rpsT,ybeY,rplQ,rplR,rplU,rpmA,ftsY,smpB,ychF,tsf,rplI,rpsR,rpsF,infC,alaS,ileS,leuS,serS,truB,hisS,fmt,pheS,pheT,infB,frr,ksgA,rplL,nusG,rpsO,ffh,secA,secY,rpsL,rpsC,rpsB,rpsD,rpsE,rplS,rpsG,rplT,rplV,rpsJ,rpsS,rplM,rplN,rplO,rplX,rplP,rplA,rplB,lepA,rplK,nusA,recA,rpoB,rpoA,dn…	0	vanH gene in vanF cluster,amrB,qacG,adeF	Val,Arg,Arg,Ala,Ile,Ala,Tyr,Gly,Thr,Trp,Thr,Ile,Ala,Leu,Ile,Ala,fMet,Ser,Ala,Glu,Asp,Glu,Asp,Glu,Asp,Leu,Val,Asp,fMet,Leu,Leu,Leu,Pro,Asn,Asn,Undet,Thr,Arg,Arg,Arg,Ser,Leu,Met,Gln,Lys,Undet,Phe,Ser,Gly,Gly,Gly,Cys,Arg,Val,Pro,His,Val,Ser,Arg,Gly,Lys,Pro	16S,23S,16S,23S,16S,23S	Gabija,AbiE,RM_Type_III,RM_Type_III,RM_Type_II,RM_Type_IIG	0	N/A
Burkholderia multivorans		GCF_001718755.1	NZ_CP013431	circular	2533520	67.09	0.49	RIP-18	Paraib,COG1192,parB_part	dnaG,tsaD,TIGR00593	0.35548	adeF,adeF,adeF	Ile,Ala,Ile2,SeC,Leu	16S,23S	AbiD,CBASS_II,MazEF	3	N/A
Burkholderia latens		GCF_001718795.1	NZ_CP013435	circular	3331737	66.27	0		parB_part,Paraib,Paraia,Paraib,COG1192,Paraib,RepB,RepB,CbiA,CbiA,Paraib,CbiA,COG1192,COG1192,COG0206,COG1386	Ribosomal_S9,Ribosomal_S8,Ribosomal_L10,GrpE,PNPase,rpmI,rsmH,ruvB,era,trmD,rplW,rplE,rplC,rplF,rpsQ,rpsM,rpsP,rpmC,prfA,rpsT,ybeY,rplQ,rplR,rplU,rpmA,ftsY,smpB,ychF,tsf,rplI,rpsR,rpsF,infC,alaS,ileS,leuS,serS,truB,hisS,fmt,pheS,pheT,infB,frr,ksgA,rplL,nusG,rpsO,ffh,secA,secY,rpsL,rpsC,rpsB,rpsD,rpsE,rplS,rpsG,rplT,rplV,rpsJ,rpsS,rplM,rplN,rplO,rplX,rplP,rplA,rplB,lepA,rplK,nusA,recA,rpoB,rpoA,dn…	0	vanH gene in vanF cluster,qacG,amrA,amrB,adeF	Ser,Gly,Gly,Gly,Cys,Arg,Val,Pro,His,Val,Ser,Arg,Leu,Met,Gln,Lys,Phe,Leu,Ile,Ala,fMet,Ser,Ala,Glu,Asp,Glu,Asp,Glu,Asp,Leu,Val,Asp,fMet,Leu,Leu,Leu,Pro,Asn,Asn,Undet,Thr,Arg,Arg,Arg,Ser,Gly,Lys,Pro,Val,Arg,Undet,Undet,Ala,Ile,Ala,Tyr,Gly,Thr,Trp,Thr,Thr	23S,16S,23S,16S,16S,23S,23S,16S	AbiE,dCTPdeaminase,RM_Type_III,DRT8	0	N/A
Burkholderia latens		GCF_001718795.1	NZ_CP013438	circular	2339576	66.5	0.23	RIP-18	Paraib,COG1192,parB_part,COG1192,COG1192,COG1192	dnaG,tsaD,TIGR00593	0.339684	adeF	Ile2,SeC,Leu,Ile,Ala	23S,16S	N/A	4	N/A
Burkholderia vietnamiensis		GCF_001718815.1	NZ_CP013439	circular	3308896	66.87	0		parB_part,HTH_ParB,Paraia,Paraib,Paraib,CbiA,Paraib,CbiA,CbiA,Paraib,CbiA,COG0206,COG0206,COG1192,COG1192,COG1386	Ribosomal_S9,Ribosomal_S8,Ribosomal_L10,GrpE,PNPase,rpmI,rsmH,ruvB,era,trmD,rplW,rplE,rplC,rplF,rpsQ,rpsM,rpsP,rpmC,prfA,rpsT,ybeY,rplQ,rplR,rplU,rpmA,ftsY,smpB,ychF,tsf,rplI,rpsR,rpsF,infC,alaS,ileS,leuS,serS,truB,hisS,fmt,pheS,pheT,infB,frr,ksgA,rplL,nusG,rpsO,ffh,secA,secY,rpsL,rpsC,rpsB,rpsD,rpsE,rplS,rpsG,rplT,rplV,rpsJ,rpsS,rplM,rplN,rplO,rplX,rplP,rplA,rplB,lepA,rplK,nusA,recA,rpoB,rpoA,dn…	0	vanH gene in vanO cluster,qacG,amrA,amrB,adeF	Val,Arg,Ala,Ile,Ala,Tyr,Gly,Thr,Trp,Thr,Ile,Ala,Ser,Gly,Gly,Gly,Cys,Arg,Arg,Val,Pro,His,Val,Ser,Arg,Leu,Met,Gln,Lys,Phe,Leu,Ile,Ala,fMet,Ser,Ala,Glu,Asp,Glu,Asp,Glu,Asp,Leu,Val,Asp,fMet,Leu,Leu,Leu,Pro,Asn,Asn,Undet,Thr,Arg,Arg,Arg,Ser,Gly,Lys,Pro	23S,16S,16S,23S,16S,23S,23S,16S	Lamassu-Mrr,RM_Type_III,RM_Type_IIG,RM_Type_IIG,Retron_VI,RosmerTA	2	N/A
Burkholderia vietnamiensis		GCF_001718815.1	NZ_CP013440	circular	2215292	67.57	0.7	RIP-18	Paraib,COG1192,parB_part,Paraib,COG1192	dnaG,tsaD,TIGR00593,TIGR01146	0.374337	ceoB	Ile,Ala,Ile2,SeC,Leu	16S,23S	N/A	0	N/A
Burkholderia cepacia		GCF_001718835.1	NZ_CP013443	circular	3750729	66.7	0		parB_part,Paraib,Paraia,Paraib,COG1192,Paraib,Paraib,ICE_PFGI_1_parB,CbiA,CbiA,Paraib,CbiA,COG1192,COG1192,COG0206,COG1386	Ribosomal_S9,Ribosomal_S8,Ribosomal_L10,GrpE,PNPase,rpmI,rsmH,ruvB,era,trmD,rplW,rplE,rplC,rplF,rpsQ,rpsM,rpsP,rpmC,prfA,rpsT,ybeY,rplQ,rplR,rplU,rpmA,ftsY,smpB,ychF,tsf,rplI,rpsR,rpsF,infC,alaS,ileS,leuS,serS,truB,hisS,fmt,pheS,pheT,infB,frr,ksgA,rplL,nusG,rpsO,ffh,secA,secY,rpsL,rpsC,rpsB,rpsD,rpsE,rplS,rpsG,rplT,rplV,rpsJ,rpsS,rplM,rplN,rplO,rplX,rplP,rplA,rplB,lepA,rplK,nusA,recA,rpoB,rpoA,dn…	0	vanH gene in vanO cluster,qacG,amrA,amrB,adeF	Val,Arg,Ala,Ile,Ala,Tyr,Gly,Thr,Trp,Thr,Ile,Ala,Ser,Gly,Gly,Gly,Cys,Arg,Val,Pro,His,Val,Arg,fMet,Leu,Met,Gln,Lys,Phe,Leu,Ile,Ala,Ser,fMet,Ser,Ala,Glu,Asp,Glu,Asp,Glu,Asp,Leu,Val,Asp,fMet,Leu,Leu,Leu,Pro,Asn,Asn,Undet,Thr,Arg,Arg,Arg,Ser,Gly,Lys,Pro	16S,23S,16S,23S,23S,16S	AbiE,RM_Type_I,RM_Type_III,RM_Type_I,Wadjet_I,Wadjet_III	0	N/A
Burkholderia cepacia		GCF_001718835.1	NZ_CP013444	circular	3417004	66.04	-0.66	RIP-18	Paraib,COG1192,ParBc,parB_part,ParBc,COG1192,COG1192,COG3640,COG1192,COG1192	dnaG,tsaD,TIGR00435,TIGR00593,TIGR01146	0.243359	adeF,adeF,ceoB	Ile,Ala,Ile2,SeC,Ile,Ala,Leu,Cys	16S,23S,23S,16S	Lamassu-Cap4_nuclease,AbiU,Avs_I	1	N/A
Burkholderia cepacia		GCF_001718835.1	NZ_CP013442	circular	835898	66.39	-0.31	RIP-18	Paraib,parB_part,COG1192	TIGR02350	0.370503		Gln,Ile,Ala	23S,16S	Gabija	1	N/A
Burkholderia ubonensis		GCF_001718855.1	NZ_CP013446	circular	3756926	67.3	0		parB_part,Paraib,Paraia,Paraib,Paraib,COG1192,Paraib,ICE_PFGI_1_parB,CbiA,CbiA,Paraib,CbiA,COG1192,COG1192,COG0206,COG1386	Ribosomal_S9,Ribosomal_S8,Ribosomal_L10,GrpE,PNPase,rpmI,rsmH,ruvB,era,trmD,rplW,rplE,rplC,rplF,rpsQ,rpsM,rpsP,rpmC,prfA,rpsT,ybeY,rplQ,rplR,rplU,rpmA,ftsY,smpB,ychF,tsf,rplI,rpsR,rpsF,infC,alaS,ileS,leuS,serS,truB,hisS,fmt,pheS,pheT,infB,frr,ksgA,rplL,nusG,rpsO,ffh,secA,secY,rpsL,rpsC,rpsB,rpsD,rpsE,rplS,rpsG,rplT,rplV,rpsJ,rpsS,rplM,rplN,rplO,rplX,rplP,rplA,rplB,lepA,rplK,nusA,recA,rpoB,rpoA,dn…	0	tet(64),vanH gene in vanF cluster,qacG,amrA,amrB,adeF	Val,Arg,Ala,Ile,Ala,Tyr,Gly,Thr,Trp,Thr,Ile,Ala,Ser,Gly,Gly,Gly,Cys,Arg,Val,Pro,His,Val,Arg,fMet,Leu,Met,Gln,Lys,Phe,Leu,Ile,Ala,Ser,fMet,Ser,Ala,Glu,Asp,Glu,Asp,Glu,Asp,Leu,Val,Asp,fMet,Leu,Leu,Leu,Pro,Asn,Asn,Undet,Thr,Arg,Arg,Arg,Ser,Gly,Lys,Pro	16S,23S,16S,23S,23S,16S	AbiE,RM_Type_I,RM_Type_III,RM_Type_I,Wadjet_I,Wadjet_III	0	N/A
Burkholderia ubonensis		GCF_001718855.1	NZ_CP013447	circular	3435939	66.32	-0.98	RIP-18	Paraib,COG1192,ParBc,parB_part,ParBc,COG1192,COG1192,COG3640,COG1192,COG1192	dnaG,tsaD,TIGR00435,TIGR00593,TIGR01146	0.275069	adeF,adeF,adeF	Ile,Ala,Ile2,SeC,Ile,Ala,Leu,Undet	16S,23S,23S,16S	Lamassu-Cap4_nuclease,AbiU,Avs_I	2	N/A
Burkholderia ubonensis		GCF_001718855.1	NZ_CP013445	circular	835894	66.46	-0.84	RIP-18	Paraib,parB_part,COG1192	TIGR02350	0.420503	adeF	Gln,Ile,Ala	23S,16S	Gabija	0	N/A
Burkholderia cenocepacia		GCF_001718895.1	NZ_CP013450	circular	3588848	67.03	0		parB_part,Paraib,Paraia,Paraib,COG1192,Paraib,CbiA,CbiA,Paraib,CbiA,COG1192,COG0206,COG1386,COG3640	Ribosomal_S9,Ribosomal_S8,Ribosomal_L10,GrpE,PNPase,rpmI,rsmH,ruvB,era,trmD,rplW,rplE,rplC,rplF,rpsQ,rpsM,rpsP,rpmC,prfA,rpsT,ybeY,rplQ,rplR,rplU,rpmA,ftsY,smpB,ychF,tsf,rplI,rpsR,rpsF,infC,alaS,ileS,leuS,serS,truB,hisS,fmt,pheS,pheT,infB,frr,ksgA,rplL,nusG,rpsO,ffh,secA,secY,rpsL,rpsC,rpsB,rpsD,rpsE,rplS,rpsG,rplT,rplV,rpsJ,rpsS,rplM,rplN,rplO,rplX,rplP,rplA,rplB,lepA,rplK,nusA,recA,rpoB,rpoA,dn…	0	vanH gene in vanF cluster,qacG,amrA,amrB,adeF	Val,Arg,Ala,Ile,Ala,Tyr,Gly,Thr,Trp,Thr,Ile,Ala,Ser,Gly,Gly,Gly,Cys,Arg,Val,Pro,His,Val,Ser,Arg,fMet,Leu,Met,Gln,Lys,Phe,Leu,Ile,Ala,fMet,Ser,Ala,Glu,Asp,Glu,Asp,Glu,Asp,Leu,Val,Asp,fMet,Leu,Leu,Leu,Pro,Asn,Asn,Undet,Thr,Arg,Arg,Arg,Ser,Gly,Lys,Pro	23S,16S,16S,23S,16S,23S,23S,16S	RM_Type_III,DRT_5,PD-T7-5	0	N/A
Burkholderia cenocepacia		GCF_001718895.1	NZ_CP013452	circular	3069864	67.38	0.35	RIP-18	Paraib,COG1192,parB_part,COG1192	dnaG,tsaD,TIGR00593	0.330977	adeF,ceoB	Ile2,SeC,Leu,Ile,Ala,Phe	23S,16S	N/A	1	N/A
Burkholderia vietnamiensis		GCF_001718915.1	NZ_CP013453	circular	3322910	66.96	0		parB_part,Paraia,Paraib,Paraib,CbiA,Paraib,CbiA,CbiA,Paraib,CbiA,COG0206,COG1192,COG1192,COG1386	Ribosomal_S9,Ribosomal_S8,Ribosomal_L10,GrpE,PNPase,rpmI,rsmH,ruvB,era,trmD,rplW,rplE,rplC,rplF,rpsQ,rpsM,rpsP,rpmC,prfA,rpsT,ybeY,rplQ,rplR,rplU,rpmA,ftsY,smpB,ychF,tsf,rplI,rpsR,rpsF,infC,alaS,ileS,leuS,serS,truB,hisS,fmt,pheS,pheT,infB,frr,ksgA,rplL,nusG,rpsO,ffh,secA,secY,rpsL,rpsC,rpsB,rpsD,rpsE,rplS,rpsG,rplT,rplV,rpsJ,rpsS,rplM,rplN,rplO,rplX,rplP,rplA,rplB,lepA,rplK,nusA,recA,rpoB,rpoA,dn…	0	vanH gene in vanO cluster,qacG,amrA,amrB,adeF	Val,Arg,Ala,Ile,Ala,Tyr,Gly,Thr,Trp,Thr,Ile,Ala,Ser,Gly,Gly,Gly,Cys,Arg,Val,Pro,His,Val,Ser,Arg,Leu,Met,Met,Gln,Lys,Phe,Leu,Ile,Ala,fMet,fMet,Ser,Ala,Glu,Asp,Glu,Asp,Glu,Asp,Leu,Val,Asp,fMet,Leu,Leu,Leu,Pro,Asn,Asn,Undet,Thr,Arg,Arg,Arg,Ser,Gly,Lys,Pro	23S,16S,16S,23S,16S,23S,23S,16S	RM_Type_III,RM_Type_I,Menshen	1	N/A
Burkholderia vietnamiensis		GCF_001718915.1	NZ_CP013455	circular	2229737	67.39	0.43	RIP-18	Paraib,COG1192,parB_part,CbiA,COG1192	dnaG,tsaD,TIGR00593,TIGR01146	0.343467	ceoB	Ile2,SeC,Leu,Ile,Ala	23S,16S	N/A	0	N/A
Burkholderia stagnalis		GCF_001718955.1	NZ_CP013459	circular	3703595	67.66	0		parB_part,Paraib,Paraia,Paraib,Paraib,Paraib,RepB,parB_part,CbiA,CbiA,Paraib,CbiA,COG1192,COG0206,COG1386	Ribosomal_S9,Ribosomal_S8,Ribosomal_L10,GrpE,PNPase,rpmI,rsmH,ruvB,era,trmD,rplW,rplE,rplC,rplF,rpsQ,rpsM,rpsP,rpmC,prfA,rpsT,ybeY,rplQ,rplR,rplU,rpmA,ftsY,smpB,ychF,tsf,rplI,rpsR,rpsF,infC,alaS,ileS,leuS,serS,truB,hisS,fmt,pheS,pheT,infB,frr,ksgA,rplL,nusG,rpsO,ffh,secA,secY,rpsL,rpsC,rpsB,rpsD,rpsE,rplS,rpsG,rplT,rplV,rpsJ,rpsS,rplM,rplN,rplO,rplX,rplP,rplA,rplB,lepA,rplK,nusA,recA,rpoB,rpoA,dn…	0	vanH gene in vanO cluster,qacG,amrA,amrB,adeF	Val,Arg,Ala,Ile,Ala,Tyr,Gly,Thr,Trp,Thr,Ile,Ala,Ser,Gly,Gly,Gly,Cys,Arg,Val,His,Val,Arg,Leu,Met,Gln,Lys,Phe,Leu,Ile,Ala,Ser,fMet,Ser,Ala,Glu,Asp,Glu,Asp,Glu,Asp,Leu,Val,Asp,fMet,Leu,Leu,Leu,Pro,Pro,Asn,Asn,Undet,Thr,Arg,Arg,Arg,Ser,Gly,Lys,Pro,fMet	16S,23S,16S,23S,23S,16S	RM_Type_I,RM_Type_IV,RM_Type_III,Azaca,Wadjet_I,Zorya_TypeII	3	N/A
Burkholderia stagnalis		GCF_001718955.1	NZ_CP013461	circular	3001569	67.56	-0.1	RIP-18	Paraib,COG1192,COG1192,parB_part,COG1192,COG1192,COG1192,COG1192,COG3006	dnaG,tsaD,TIGR00593,TIGR01146	0.27797	adeF,adeF,adeF	Ile2,SeC,Leu,Ile,Ala,Ile,Ala,Undet	23S,16S,23S,16S	AbiE,CBASS_I	2	N/A
Burkholderia stagnalis		GCF_001718955.1	NZ_CP013460	circular	878643	67.94	0.28	RIP-18	Paraib,parB_part	TIGR00435	0.308985		Ile,Ala	23S,16S	N/A	0	N/A
Burkholderia ubonensis		GCF_001718975.1	NZ_CP013463	circular	3531036	67.56	0		parB_part,Paraib,Paraia,Paraib,Paraib,COG1192,CbiA,CbiA,Paraib,CbiA,COG1192,COG0206,COG1192,COG1386	Ribosomal_S9,Ribosomal_S8,Ribosomal_L10,GrpE,PNPase,rpmI,rsmH,ruvB,era,trmD,rplW,rplE,rplC,rplF,rpsQ,rpsM,rpsP,rpmC,prfA,rpsT,ybeY,rplQ,rplR,rplU,rpmA,ftsY,smpB,ychF,tsf,rplI,rpsR,rpsF,infC,alaS,ileS,leuS,serS,truB,hisS,fmt,pheS,pheT,infB,frr,ksgA,rplL,nusG,rpsO,ffh,secA,secY,rpsL,rpsC,rpsB,rpsD,rpsE,rplS,rpsG,rplT,rplV,rpsJ,rpsS,rplM,rplN,rplO,rplX,rplP,rplA,rplB,lepA,rplK,nusA,recA,rpoB,rpoA,dn…	0	tet(64),vanH gene in vanF cluster,qacG,amrA,amrB,adeF	Val,Arg,Ala,Ile,Ala,Tyr,Gly,Thr,Trp,Thr,Ile,Ala,Ser,Gly,Gly,Gly,Cys,Arg,Val,Pro,His,fMet,Val,Arg,fMet,Leu,Met,Gln,Lys,Phe,Leu,Ile,Ala,Ser,fMet,Ser,Ala,Glu,Asp,Glu,Asp,Glu,Asp,Leu,Val,Asp,fMet,Leu,Leu,Leu,Pro,Asn,Asn,Undet,Thr,Arg,Arg,Arg,Ser,Gly,Lys,Pro	16S,23S,16S,23S,23S,16S	RM_Type_III,RM_Type_I,Gao_Qat	0	N/A
Burkholderia ubonensis		GCF_001718975.1	NZ_CP013464	circular	3094056	67.3	-0.26	RIP-18	Paraib,COG1192,parB_part,COG1192,COG1192,COG1192,COG1192,COG1192,COG1192	dnaG,tsaD,TIGR00435,TIGR00593,TIGR01146	0.28882	adeF,adeF,adeF	Ile,Ala,Ile2,SeC,Leu,Ile,Ala,Undet	16S,23S,23S,16S	Hna	1	N/A
Burkholderia ubonensis		GCF_001718975.1	NZ_CP013465	circular	824232	66.89	-0.67	RIP-18	Paraib,Paraib,parB_part	TIGR02350	0.405856		Gln,Ile,Ala	23S,16S	N/A	0	N/A
[truncated: 1,620 more rows]
