# Supplementary material for: Unexplored diversity and potential functions of extra-chromosomal elements
Source: mSystems. 2025 Aug 19;10(9):e00175-25. doi: 10.1128/msystems.00175-25 (PMC12456017; doi:10.1128/msystems.00175-25)
Supplement: Table S2 — The ratio of chromid-carrying strain genomes to the total number of complete genomes sequenced within each bacterial genus. [file msystems.00175-25-s0004.xlsx]

## Sheet: 收集chromid
Supplementary Table 2 The ratio of chromid-carrying strain genomes to the total number of complete genomes sequenced within each bacterial genus
Genus	Chromid-carrying	ALL	Ratio
Flammeovirga	4	4	1
Mucilaginibacter	1	1	1
Trichormus	2	2	1
Crocosphaera	1	1	1
Cetobacterium	1	1	1
Methylovirgula	1	1	1
Aminobacter	8	8	1
Cereibacter	10	10	1
Falsirhodobacter	1	1	1
Qingshengfaniella	1	1	1
Tropicibacter	1	1	1
Yangia	1	1	1
Azospirillum	17	17	1
Nitrospirillum	1	1	1
Niveispirillum	1	1	1
Caballeronia	10	10	1
Aquincola	1	1	1
Sulfuricella	1	1	1
Acinetobacter	1	1	1
Agrobacterium	91	94	0.968085
Brucella	204	212	0.962264
Paraburkholderia	47	49	0.959184
Burkholderia	428	450	0.951111
Chloracidobacterium	9	10	0.9
Leptolyngbya	3	4	0.75
Sinorhizobium	33	48	0.6875
Tolypothrix	2	3	0.666667
Pseudanabaena	2	3	0.666667
Asticcacaulis	2	3	0.666667
Chroococcidiopsis	1	2	0.5
Oscillatoria	1	2	0.5
Allorhizobium	1	2	0.5
Aliivibrio	2	4	0.5
Marispirochaeta	1	2	0.5
Saprospira	1	3	0.333333
Ilyobacter	1	3	0.333333
Phyllobacterium	2	6	0.333333
Pararhizobium	1	3	0.333333
Skermanella	1	3	0.333333
Xenorhabdus	1	3	0.333333
Acaryochloris	1	4	0.25
Paracoccus	10	40	0.25
Tritonibacter	1	4	0.25
Variovorax	3	12	0.25
Rhodobacter	1	5	0.2
Hafnia	1	5	0.2
Cupriavidus	7	39	0.179487
Anabaena	1	6	0.166667
Ralstonia	9	54	0.166667
Vibrio	88	562	0.156584
Sphingobium	7	49	0.142857
Methylobacterium	2	18	0.111111
Rhizobium	27	272	0.0992647
Shinella	1	11	0.0909091
Pseudoalteromonas	6	72	0.0833333
Nostoc	5	72	0.0694444
Novosphingobium	1	15	0.0666667
Leptospira	6	90	0.0666667
Sphingomonas	2	31	0.0645161
Prevotella	3	48	0.0625
Xylella	2	39	0.0512821
Deinococcus	1	30	0.0333333
Shewanella	1	32	0.03125
Photobacterium	1	33	0.030303
Limosilactobacillus	1	37	0.027027
Providencia	2	79	0.0253165
Legionella	1	50	0.02
Sulfitobacter	1	74	0.0135135
Lactococcus	1	95	0.0105263
Clostridium	2	202	0.00990099
Salmonella	3	951	0.00315457
Escherichia	7	2563	0.00273117
Staphylococcus	1	881	0.00113507
