# Supplementary material for: Unexplored diversity and potential functions of extra-chromosomal elements
Source: mSystems. 2025 Aug 19;10(9):e00175-25. doi: 10.1128/msystems.00175-25 (PMC12456017; doi:10.1128/msystems.00175-25)
Supplement: Table S3 — Chromid-carrying bacterial genomes with available isolation source. [file msystems.00175-25-s0005.xlsx]

## Sheet: 收集chromid
Supplementary Table 3 Chromid-carrying bacterial genomes with available isolation source (n = 502)
GCF_ID	Isolation_source	分类
GCF_005222145.1	Agricultural field	terrestrial
GCF_005222205.1	Agricultural field	terrestrial
GCF_005222165.1	Agricultural field	terrestrial
GCF_008274965.1	Agricultural field	terrestrial
GCF_008274945.1	Agricultural field	terrestrial
GCF_002277895.1	agricultural soil	terrestrial
GCF_020843905.1	agricultural soil	terrestrial
GCF_020843965.1	agricultural soil	terrestrial
GCF_020843945.1	agricultural soil	terrestrial
GCF_020843925.1	agricultural soil	terrestrial
GCF_020843985.1	agricultural soil	terrestrial
GCF_002302355.1	alfalfa nodule	terrestrial
GCF_012689525.1	Alpine forest soil	terrestrial
GCF_032806925.1	burned soil (forest)	terrestrial
GCF_020229735.1	coastal dune soil	terrestrial
GCF_002007585.1	Corn Root	terrestrial
GCF_033611815.1	Crown gall tissues	terrestrial
GCF_030036535.1	Cucumber hairy roots	terrestrial
GCF_009755625.1	cucumber rhizosphere	terrestrial
GCF_003063555.1	Dichlobenil-treated soil sampled from the courtyard of a former plant nursery located above a BAM-contaminated aquifer near Hvidovre	terrestrial
GCF_024760605.1	diseased rice	terrestrial
GCF_024760585.1	diseased rice	terrestrial
GCF_024760625.1	diseased rice	terrestrial
GCF_001611015.1	farm soil	terrestrial
GCF_005280735.1	forest soil	terrestrial
GCF_009789675.1	forest soil	terrestrial
GCF_009789655.1	forest soil	terrestrial
GCF_002943835.1	from a crown gall tumor on a field-grown alfalfa	terrestrial
GCF_003260185.2	gold-copper mine	terrestrial
GCF_016919705.1	grassland soil	terrestrial
GCF_016806835.2	hydrocarbon-contaminated desert sand	terrestrial
GCF_014263355.1	leaf	terrestrial
GCF_024072595.1	leaf	terrestrial
GCF_024123895.1	leaf	terrestrial
GCF_018672515.1	mining soil	terrestrial
GCF_018417535.1	mixed forest near oak tree	terrestrial
GCF_024600575.1	Mixed soil samples	terrestrial
GCF_025560745.1	mountain soil	terrestrial
GCF_002302375.1	nitrogen fixing nodules	terrestrial
GCF_016864515.1	nodule	terrestrial
GCF_029854455.1	nodules	terrestrial
GCF_001718815.1	Oryza sativa root	terrestrial
GCF_000959445.1	Oryza sativa, rhizosphere soil	terrestrial
GCF_003019945.1	oryza sativa, rhizosphere soil	terrestrial
GCF_002407205.1	paddy soil	terrestrial
GCF_003119115.1	paddy soils	terrestrial
GCF_000959545.1	Pea rhizosphere	terrestrial
GCF_026958255.1	peanut rhizospheric soil	terrestrial
GCF_022625045.1	pepper stem	terrestrial
GCF_002944315.1	plant nodule in agricultural field	terrestrial
GCF_030345655.1	plant root	terrestrial
GCF_001718915.1	plant roots	terrestrial
GCF_002600635.1	rhizosphere	terrestrial
GCF_022024335.1	rhizosphere	terrestrial
GCF_030374675.1	rhizosphere and root exudates	terrestrial
GCF_002278035.1	rhizosphere of potato	terrestrial
GCF_009017375.1	rhizosphere of tomato	terrestrial
GCF_031585635.1	Rhizosphere soil of Tomato	terrestrial
GCF_009372195.1	rice field	terrestrial
GCF_004923315.1	rice paddy soil	terrestrial
GCF_024022955.1	rice panicle	terrestrial
GCF_003233675.1	rice rhizosphere	terrestrial
GCF_016698705.1	rice shoot	terrestrial
GCF_001315015.1	root	terrestrial
GCF_002025625.1	root	terrestrial
GCF_018987265.1	root	terrestrial
GCF_019048945.1	root	terrestrial
GCF_023053515.1	root	terrestrial
GCF_014489975.1	root endosphere of Glycine max	terrestrial
GCF_001865575.2	root nodule	terrestrial
GCF_002764115.1	root nodule	terrestrial
GCF_014189535.1	root nodule	terrestrial
GCF_025452195.1	root nodule	terrestrial
GCF_007855645.1	saline soil	terrestrial
GCF_030440405.1	Seaside Soil	terrestrial
GCF_000764575.1	soil	terrestrial
GCF_000765375.1	soil	terrestrial
GCF_001028665.1	soil	terrestrial
GCF_001456115.1	soil	terrestrial
GCF_001522585.2	soil	terrestrial
GCF_001522635.2	soil	terrestrial
GCF_001523915.2	soil	terrestrial
GCF_001523745.2	soil	terrestrial
GCF_001524445.2	soil	terrestrial
GCF_001524645.2	soil	terrestrial
GCF_001532025.2	soil	terrestrial
GCF_001524625.2	soil	terrestrial
GCF_001605015.1	soil	terrestrial
GCF_001718315.1	soil	terrestrial
GCF_001718395.1	soil	terrestrial
GCF_001718355.1	soil	terrestrial
GCF_001718335.1	soil	terrestrial
GCF_001718535.1	soil	terrestrial
GCF_001718495.1	soil	terrestrial
GCF_001718415.1	soil	terrestrial
GCF_001718555.1	soil	terrestrial
GCF_001718695.1	soil	terrestrial
GCF_001718655.1	soil	terrestrial
GCF_001718855.1	soil	terrestrial
GCF_001718835.1	soil	terrestrial
GCF_001718975.1	soil	terrestrial
GCF_001718955.1	soil	terrestrial
GCF_002097715.1	soil	terrestrial
GCF_002080435.1	soil	terrestrial
GCF_002111025.1	soil	terrestrial
GCF_002111265.1	soil	terrestrial
GCF_002902965.1	soil	terrestrial
GCF_002902945.1	soil	terrestrial
GCF_002902925.1	soil	terrestrial
GCF_003330785.1	soil	terrestrial
GCF_003330765.1	soil	terrestrial
GCF_003330745.1	soil	terrestrial
GCF_003330825.1	soil	terrestrial
GCF_003330805.1	soil	terrestrial
GCF_003660165.1	soil	terrestrial
GCF_003704285.1	soil	terrestrial
GCF_004923295.1	soil	terrestrial
GCF_005937855.2	soil	terrestrial
GCF_006088755.1	soil	terrestrial
GCF_006970545.1	soil	terrestrial
GCF_008271425.1	soil	terrestrial
GCF_007724625.1	soil	terrestrial
GCF_011039955.1	soil	terrestrial
GCF_011493005.1	soil	terrestrial
GCF_013347285.1	soil	terrestrial
GCF_014211915.1	soil	terrestrial
GCF_014250155.1	soil	terrestrial
GCF_014843375.1	soil	terrestrial
GCF_018228345.1	soil	terrestrial
GCF_018228545.1	soil	terrestrial
GCF_018228525.1	soil	terrestrial
GCF_018228605.1	soil	terrestrial
GCF_018228585.1	soil	terrestrial
GCF_018228565.1	soil	terrestrial
GCF_019343105.1	soil	terrestrial
GCF_019890815.1	soil	terrestrial
GCF_019602855.1	soil	terrestrial
GCF_020990385.1	soil	terrestrial
GCF_022023855.1	soil	terrestrial
GCF_022760295.1	soil	terrestrial
GCF_023546805.1	soil	terrestrial
GCF_023658595.1	soil	terrestrial
GCF_024381035.1	soil	terrestrial
GCF_025860405.1	soil	terrestrial
GCF_029203935.1	soil	terrestrial
GCF_029278605.1	soil	terrestrial
GCF_030643885.1	soil	terrestrial
GCF_031356765.1	soil	terrestrial
GCF_033675275.1	soil	terrestrial
GCF_033675305.1	soil	terrestrial
GCF_029909795.1	soil adjacent to the roots of the plant Clitoria ternatea	terrestrial
GCF_029910495.1	soil associated with Quercus lobator	terrestrial
GCF_003071665.1	soil from courtyard of a former plant nursery located above a BAM-contaminated aquifer	terrestrial
GCF_028657905.1	soil sample	terrestrial
GCF_024730645.1	Soil samples	terrestrial
GCF_014171495.1	Sorghum rhizosphere	terrestrial
GCF_016899425.1	soybean	terrestrial
GCF_000730165.1	Sugarcane field	terrestrial
GCF_000705535.2	surface-sterilized vetiver roots	terrestrial
GCF_003368325.1	tea plantation soil	terrestrial
GCF_010669145.1	the root of rice	terrestrial
GCF_000632475.1	wheat rhizosphere	terrestrial
GCF_023238405.1	activated sludge	sediment
GCF_021391315.1	Aquaculture sediment	sediment
GCF_011064285.1	mangrove sediment	sediment
GCF_017638925.1	mangrove sediment	sediment
GCF_003352085.1	North Sea (sediment)	sediment
GCF_003111685.1	oil-contaminated sediment	sediment
GCF_018873185.1	polluted mud	sediment
GCF_003366075.1	reactor sludge	sediment
GCF_013001025.1	River sediment contaminated by e-waste	sediment
GCF_029958925.1	sediment	sediment
GCF_018729255.1	sewage water sludge	sediment
GCF_033705735.1	Activated charcoal	others
GCF_000756005.1	Aerosol sample	others
GCF_001718995.1	air	others
GCF_009650375.1	almond drupe	others
GCF_009650355.1	almond drupe	others
GCF_009650395.1	almond drupe	others
GCF_001305595.1	bacterial mat of the sulfide spring "Shameless Bath"	others
GCF_016458805.1	Baijiu fermentation starter	others
GCF_016458785.1	Baijiu fermentation starter	others
GCF_026651975.1	broken rice	others
GCF_026651995.1	broken rice	others
GCF_026652015.1	broken rice	others
GCF_026427355.1	chemical plant	others
GCF_022809715.1	China:Nanjing	others
GCF_963668165.1	Ciliate: Metopus paraes	others
GCF_028464065.1	Coastal area	others
GCF_020181535.1	conjugation	others
GCF_023653845.1	conjugation assay	others
GCF_023653825.1	conjugation assay	others
GCF_024661975.1	Daily chemical products	others
GCF_025244785.1	Dendrobium officinale Kimura et Migo	others
GCF_025917725.1	enrironmental	others
GCF_002843645.1	environment	others
GCF_000788395.1	environmental	others
GCF_001718575.1	environmental	others
GCF_001718635.1	environmental	others
GCF_002386205.1	environmental	others
GCF_002591255.1	environmental	others
GCF_003614835.1	environmental	others
GCF_000770455.1	environmental sample	others
GCF_000770535.1	environmental sample	others
GCF_000770515.1	environmental sample	others
GCF_000770495.1	environmental sample	others
GCF_000770565.1	environmental sample	others
GCF_017220215.1	ETA	others
GCF_003713105.1	Fermented corn meal	others
GCF_012849215.1	Flower of Shittah tree	others
GCF_003130795.1	hot spring	others
GCF_013285525.1	hyphae	others
GCF_003547055.1	Institute for Medical Research, Kuala Lumpur	others
GCF_021497025.1	intertidal zone	others
GCF_002005205.3	isolated from cucumber	others
GCF_016743075.1	isolated from infected banana fruit with green skin, the plantation is near the house	others
GCF_003324715.1	laboratory	others
GCF_012647365.1	laboratory	others
GCF_000755785.1	laboratory acquired infection	others
GCF_029866445.1	laboratory contaminant from a culture of Gloeobacter violaceus	others
GCF_001557535.2	lichen	others
GCF_020684825.1	lupulina	others
GCF_026650925.1	meat	others
GCF_030518775.1	Metal working fluids	others
GCF_004022545.1	natural biofilm	others
GCF_002393425.1	onion	others
GCF_002407525.2	onion	others
GCF_000960995.1	Oryza sativa, grain	others
GCF_029633805.1	pharmaceutical solution	others
GCF_003546465.1	Plant derived food stuff	others
GCF_002209085.2	plant derived food stuff, onion, Allium cepa	others
GCF_028898925.1	retail food	others
GCF_017514945.1	RoundUp	others
GCF_015654285.1	shellfish hatchery	others
GCF_009301415.1	the fermentation starter of Baijiu	others
GCF_009856605.1	thermal spring	others
GCF_014884725.1	tomato	others
GCF_017726655.1	Tucuman, Argentina	others
GCF_003798265.1	UCC isolate	others
GCF_003798245.1	UCC isolate	others
GCF_003798365.1	UCC isolate	others
GCF_003813045.1	UCC isolate	others
GCF_011801185.1	vaccine isolate	others
GCF_023573145.1	water supply well	others
GCF_018987285.1	weathered tuff	others
GCF_025118245.1	wheat samples	others
GCF_000961515.1	White-rot fungus Phanerochaete chrysosporium	others
GCF_003233655.1	Cow dung	host-associated
GCF_016107505.1	abomasum content of an aborted sheep's fetus	host-associated
GCF_002763615.1	Aborted fetus	host-associated
GCF_002262975.1	Abortion secretions	host-associated
GCF_002262995.1	Abortion secretions	host-associated
GCF_003240565.2	Aerial tumor	host-associated
GCF_029691985.1	Aerial tumor	host-associated
GCF_000600055.1	apoblema of swine	host-associated
GCF_000808035.2	blood	host-associated
GCF_000954175.1	blood	host-associated
GCF_000959305.1	blood	host-associated
GCF_001043295.1	blood	host-associated
GCF_001277895.1	blood	host-associated
GCF_001277875.1	blood	host-associated
GCF_001307475.2	blood	host-associated
GCF_001431745.1	blood	host-associated
GCF_001975065.1	blood	host-associated
GCF_001975105.1	blood	host-associated
GCF_001975085.1	blood	host-associated
GCF_002895105.1	blood	host-associated
GCF_002895125.1	blood	host-associated
GCF_003711145.1	blood	host-associated
GCF_003856415.1	blood	host-associated
GCF_004208675.1	blood	host-associated
GCF_004208655.1	blood	host-associated
GCF_004208695.1	blood	host-associated
GCF_004367705.1	blood	host-associated
GCF_004367725.1	blood	host-associated
GCF_008728315.1	blood	host-associated
GCF_008728375.1	blood	host-associated
GCF_009763225.1	blood	host-associated
GCF_016864355.1	blood	host-associated
GCF_017378155.1	blood	host-associated
GCF_017378275.1	blood	host-associated
GCF_017378235.1	blood	host-associated
GCF_017378195.1	blood	host-associated
GCF_017378315.2	blood	host-associated
GCF_017378435.1	blood	host-associated
GCF_017378355.1	blood	host-associated
GCF_018223765.1	blood	host-associated
GCF_018223805.1	blood	host-associated
GCF_018223785.1	blood	host-associated
GCF_018228625.1	blood	host-associated
GCF_018771365.1	blood	host-associated
GCF_022488465.1	blood	host-associated
GCF_022453745.1	blood	host-associated
GCF_004367685.1	blood and joint fluid of melioidosis patient	host-associated
GCF_002860065.1	blood culture	host-associated
GCF_014495905.1	Blood culture	host-associated
GCF_004367665.1	blood from a melioidosis patient	host-associated
GCF_004323035.1	blood from melioidosis patient	host-associated
GCF_004323015.1	blood from melioidosis patient	host-associated
GCF_004348075.1	blood from Melioidosis patient	host-associated
GCF_004348055.1	blood from Melioidosis patient	host-associated
GCF_004526325.1	blood from Melioidosis patient	host-associated
GCF_011578485.1	blood from patient	host-associated
GCF_000590795.1	brain	host-associated
GCF_000755765.1	brain	host-associated
GCF_030848725.1	Bronchial fluid	host-associated
GCF_008728355.1	cerebrospinal fluid	host-associated
GCF_030761375.1	Cervical ligament	host-associated
GCF_030761395.1	Cervical ligament	host-associated
GCF_030761355.1	Cervical ligament and lymph node	host-associated
GCF_030761335.1	Cervical ligament and lymph node	host-associated
GCF_030761435.1	Cervical ligament and lymph node	host-associated
GCF_030761415.1	Cervical ligament and lymph node	host-associated
GCF_030761555.1	Cervical ligament and lymph node	host-associated
GCF_030761455.1	Cervical ligament and lymph node	host-associated
GCF_001718795.1	CF Maxillary Sinus	host-associated
GCF_025643495.1	CF throat	host-associated
GCF_002110945.1	clinical	host-associated
GCF_002111045.1	clinical	host-associated
GCF_002111005.1	clinical	host-associated
GCF_002111145.1	clinical	host-associated
GCF_002111125.1	clinical	host-associated
GCF_002111085.1	clinical	host-associated
GCF_002111245.1	clinical	host-associated
GCF_002111165.1	clinical	host-associated
GCF_002111325.1	clinical	host-associated
GCF_002111305.1	clinical	host-associated
GCF_002111285.1	clinical	host-associated
GCF_002111385.1	clinical	host-associated
GCF_002111365.1	clinical	host-associated
GCF_002111345.1	clinical	host-associated
GCF_003547035.1	clinical	host-associated
GCF_000770395.1	clinical isolate	host-associated
GCF_003812585.1	clinical isolate	host-associated
GCF_003812365.1	clinical isolate	host-associated
GCF_008693485.1	clinical isolate	host-associated
GCF_008693525.1	clinical isolate	host-associated
GCF_009730035.1	clinical isolate	host-associated
GCF_009730195.1	clinical isolate	host-associated
GCF_009730175.1	clinical isolate	host-associated
GCF_013267135.1	clinical isolate	host-associated
GCF_013347325.1	clinical isolate	host-associated
GCF_022213445.1	clinical isolate	host-associated
GCF_000755985.1	Conjuctival	host-associated
GCF_003019965.1	cystic fibrosis patient	host-associated
GCF_003942025.1	diseased Atlantic salmon	host-associated
GCF_028551315.1	Diseased fish	host-associated
GCF_030297155.1	fertilized egg	host-associated
GCF_029691815.1	Forehead	host-associated
GCF_019458465.1	Frog	host-associated
GCF_000959165.1	Guinea pig	host-associated
GCF_019048845.1	hepatopancreas	host-associated
GCF_000755885.1	horse	host-associated
GCF_033870355.1	horse	host-associated
GCF_033870375.1	horse	host-associated
GCF_026247865.1	hospital	host-associated
GCF_026247845.1	hospital	host-associated
GCF_026247825.1	hospital	host-associated
GCF_000755845.1	human	host-associated
GCF_000959145.1	human	host-associated
GCF_000959405.1	human	host-associated
GCF_001975125.1	human	host-associated
GCF_001975145.1	human	host-associated
GCF_000959185.1	Human Brain Tissue	host-associated
GCF_000959285.1	Human Clinical	host-associated
GCF_000959265.1	Human clinical	host-associated
GCF_000959345.1	Human Clinical	host-associated
GCF_000959505.1	Human Clinical (cystic fibrosis patient)	host-associated
GCF_000959525.1	Human Clinical Sample (Cystis Fibrosis Patient)	host-associated
GCF_018128145.1	human oral cavity	host-associated
GCF_011765625.1	intestinal content	host-associated
GCF_029962485.1	Intestinal tract	host-associated
GCF_027625455.1	jugular vein blood	host-associated
GCF_000755865.1	Knee fluid	host-associated
GCF_026650945.1	Lamb	host-associated
GCF_000756145.1	liver	host-associated
GCF_001908435.2	liver of diseased deep sea cage-cultured grouper	host-associated
GCF_015832115.1	Lung biopsy	host-associated
GCF_017797885.1	Lung tissue	host-associated
GCF_009601725.1	lymph node	host-associated
GCF_014084005.1	lymph node	host-associated
GCF_030761315.1	lymph node	host-associated
GCF_030761295.1	lymph node	host-associated
GCF_030761275.1	lymph node	host-associated
GCF_030762015.1	mammary gland	host-associated
GCF_030762155.1	Mammary gland and lymph node	host-associated
GCF_029633825.1	milk	host-associated
GCF_030761755.1	milk	host-associated
GCF_030761935.1	milk	host-associated
GCF_030761955.1	milk	host-associated
GCF_030297195.1	Monkey	host-associated
GCF_000959465.1	Mule	host-associated
GCF_001606115.1	nasal	host-associated
GCF_024802385.1	patient	host-associated
GCF_003076415.1	patient sputum	host-associated
GCF_000959365.1	Pelvic Wound	host-associated
GCF_001296965.1	placenta	host-associated
GCF_030157885.1	placenta	host-associated
GCF_008728335.1	pleural fluid	host-associated
GCF_003020185.1	pleural wound	host-associated
GCF_001277975.1	Pus	host-associated
GCF_001885195.1	pus of abscess	host-associated
GCF_000959125.1	Septicemic melioidosis patient blood sample	host-associated
GCF_003010715.1	serum	host-associated
GCF_001969325.1	skin ulcer	host-associated
GCF_002953595.1	small ruminants	host-associated
GCF_002262955.1	spleen	host-associated
GCF_002263015.1	spleen	host-associated
GCF_015624465.1	spleen	host-associated
GCF_002749475.1	spleen of an aborted yak fetus	host-associated
GCF_000755945.1	sputum	host-associated
GCF_000755965.1	sputum	host-associated
GCF_000756065.1	sputum	host-associated
GCF_001318245.1	sputum	host-associated
GCF_001484665.1	sputum	host-associated
GCF_001887575.1	sputum	host-associated
GCF_001887555.1	sputum	host-associated
GCF_001999885.1	sputum	host-associated
GCF_008728255.1	sputum	host-associated
GCF_014854795.1	sputum	host-associated
GCF_017165475.1	sputum	host-associated
GCF_017165195.1	sputum	host-associated
GCF_017165175.1	sputum	host-associated
GCF_017165535.1	sputum	host-associated
GCF_017165515.1	sputum	host-associated
GCF_017165495.1	sputum	host-associated
GCF_017165555.1	sputum	host-associated
GCF_017815615.1	sputum	host-associated
GCF_017815595.1	sputum	host-associated
GCF_025643555.1	sputum	host-associated
GCF_025643515.1	sputum	host-associated
GCF_026315045.1	sputum	host-associated
GCF_026315025.1	sputum	host-associated
GCF_026315005.1	sputum	host-associated
GCF_029633645.1	sputum	host-associated
GCF_030078435.1	sputum	host-associated
GCF_033675325.1	sputum	host-associated
GCF_001742165.1	sputum from a cystic fibrosis patient	host-associated
GCF_014357995.1	sputum from cystic fibrosis patient	host-associated
GCF_007633215.1	Stomach contents	host-associated
GCF_009763185.1	stool	host-associated
GCF_009763105.1	stool	host-associated
GCF_009763965.1	stool	host-associated
GCF_015168795.1	stool	host-associated
GCF_937000115.1	stool	host-associated
GCF_019915365.1	Swab from tracheostomic tube	host-associated
GCF_009191525.1	the respiratory tract of a pig with swine respiratory disease	host-associated
GCF_001718755.1	Thigh Biopsy	host-associated
GCF_000755925.1	Tracheal suction	host-associated
GCF_000755905.1	tracheal suction	host-associated
GCF_021310975.1	Tumor tissue	host-associated
GCF_021310995.1	Tumor tissue	host-associated
GCF_008728295.1	urine	host-associated
GCF_021496425.1	urine	host-associated
GCF_022819425.1	urine	host-associated
GCF_022820045.1	urine	host-associated
GCF_022819915.1	urine	host-associated
GCF_000959205.1	community water supply storage tank	aquatic
GCF_022453845.1	aquarium water	aquatic
GCF_002906455.1	Bay of Bengal	aquatic
GCF_002214345.1	bottom water	aquatic
GCF_027924845.1	Circulating aquarium	aquatic
GCF_002868735.1	cyanobacterial aggregates	aquatic
GCF_025908475.1	cyanobacterial bloom	aquatic
GCF_014879975.1	DHAB water	aquatic
GCF_025677855.1	Fresh water	aquatic
GCF_029632585.1	freshwater	aquatic
GCF_008808095.1	Isolated from a mussel, Crenomytilus grayanus, and a scallop, Patinopecten yessoensis, collected from the Sea of Japan	aquatic
GCF_023277445.1	kelp frond	aquatic
GCF_023205975.1	kelp frond surface	aquatic
GCF_023206035.1	kelp tisue	aquatic
GCF_009586235.1	lake	aquatic
GCF_001558475.2	lake water	aquatic
GCF_020150375.1	lake water	aquatic
GCF_002216685.1	Lake water from New Mexico (USA)	aquatic
GCF_029910115.1	marine water	aquatic
GCF_028473685.1	Mat on a water body surface in quartzite Imawari Yeuta cave	aquatic
GCF_002163755.1	Ocean	aquatic
GCF_003443775.1	ocean	aquatic
GCF_022227035.1	Owen's River	aquatic
GCF_003970675.1	scallop	aquatic
GCF_028898645.1	sea	aquatic
GCF_028898625.1	sea	aquatic
GCF_028898745.1	sea	aquatic
GCF_028898725.1	sea	aquatic
GCF_028898685.1	sea	aquatic
GCF_024442235.1	seawater	aquatic
GCF_024442215.1	seawater	aquatic
GCF_002814155.1	surface seawater	aquatic
GCF_003454795.1	surface water of Lake Taihu	aquatic
GCF_002291265.1	U.S. Pacific Ocean coast	aquatic
GCF_000959325.1	water	aquatic
GCF_001513745.1	water	aquatic
GCF_001718895.1	water	aquatic
GCF_003020025.1	water	aquatic
GCF_009763805.1	water	aquatic
GCF_018228385.1	water	aquatic
GCF_020535245.1	water	aquatic
GCF_022533485.1	water	aquatic
GCF_026013235.1	water	aquatic
GCF_013357885.1	Water sample	aquatic
GCF_013357605.1	Water sample	aquatic
