# Supplementary material for: Unexplored diversity and potential functions of extra-chromosomal elements
Source: mSystems. 2025 Aug 19;10(9):e00175-25. doi: 10.1128/msystems.00175-25 (PMC12456017; doi:10.1128/msystems.00175-25)
Supplement: Table S4 — Relevant information about the 39 bacterial genomes in test data set 2. [file msystems.00175-25-s0006.xlsx]

## Sheet: Supplementary Table 4
Supplementary Table 4 Relevant information about the 39 bacterial genomes in test dataset 2
Reference	Species	Chromosome	Plasimid	Chromid	accurately identified	Remarks
Architecture and functions of a multipartite genome of the methylotrophic bacterium Paracoccus aminophilus JCM 7686, containing primary and secondary chromids	Paracoccus aminophilus JCM 7686	CP006650	pAMI1 CP006651 pAMI4 CP006652 pAMI8 CP006655 pAMI2 GQ410978 pAMI3 GQ468939 pAMI7 GQ468938	pAMI5 CP006653 pAMI6 CP006654	N	CP006653:No Rep and core gene
Characteristics and phylogenetic distribution of megaplasmids and prediction of a putative chromid in Pseudomonas aeruginosa	Pseudomonas aeruginosa strain PABCH45	NZ_CP056101		NZ_CP056102	N	NZ_CP056102:No Rep
Codon Usage Heterogeneity in the Multipartite Prokaryote Genome: Selection-Based Coding Bias Associated with Gene Location, Expression Level, and Ancestry	Sinorhizobium meliloti	NC_015590	NC_015591 NC_015597 NC_015592	NC_015596.1	Y
		NC_018700	NC_018683 NC_018682	NC_018701.1	Y
		NC_017325	NC_017327	NC_017326.1	Y
		NC_019845	NC_019848 NC_019846 NC_019847	NC_019849.2	Y
		NC_020528	NC_020527	NC_020560	Y
		NC_017322	NC_017324	NC_017323.1	Y
Comparative Insights Into the Complete Genome Sequence of Highly Metal Resistant Cupriavidus metallidurans Strain BS1 Isolated From a Gold–Copper Mine	Cupriavidus metallidurans BS1	NZ_CP037900	NZ_CP037902	NZ_CP037901	Y
Complete genome of Allorhizobium (previously Agrobacterium) vitis strain CG957=AA25 from Afghanistan	Allorhizobium (previously Agrobacterium) vitis strain CG957=AA25	CP146242	CP146241 CP146243 CP146245	CP146244	Y
Complete genome sequence of Agrobacterium pusense Bbcg2-2, a strain isolated from blueberry crown gall in Taiwan	Agrobacterium pusense Bbcg2-2	CP133673	CP133675	CP133674	Y
Complete Genome Sequence of the Model Rhizosphere Strain Azospirillum brasilense Az39, Successfully Applied in Agriculture	Azospirillum brasilense Az39	CP007793	CP007796 CP007798	CP007794 CP007795 CP007797	N	CP007794,CP007797:Identification successful; CP007795:No Rep and core gene
Complete Genome Sequence of the RmInt1 Group II Intronless Sinorhizobium meliloti Strain RMO17	Sinorhizobium meliloti Strain RMO17	CP009144	CP009145	CP009146	Y
Complete genome sequencing of Agrobacterium leguminum strain EL101 isolated from Khaya senegalensis tree bark using nanopore technology	Agrobacterium leguminum strain EL101	CP143886	CP143887 CP143888	CP143885	Y
Complete genomic sequence and phylogenomics analysis of Agrobacterium strain AB2/73: a new Rhizobium species with a unique mega-Ti plasmid	Agrobacterium strain AB2/73	CP067071	CP067074 CP067075 CP067076 CP067077	CP067072 CP067073	Y
Coordinated regulation of core and accessory genes in the multipartite genome of Sinorhizobium fredii	Sinorhizobium fredii	NC_016812	NC_016813 NC_016836 NC_016814	NC_016815	Y
		NC_012587	NC_000914	NC_012586	Y
	Sinorhizobium meliloti	NC_003047	NC_003037	NC_003078	Y
	Sinorhizobium medicae	NC_009636	NC_009621 NC_009622	NC_009620	Y
Genome Structure of the Opportunistic Pathogen Paracoccus yeei (Alphaproteobacteria) and Identification of Putative Virulence Factors	Paracoccus yeei strain CCUG 32053	CP031078	pYEE3 CP031081 pYEE5 CP031083 pYEE6 CP031084 pYEE7 CP031085 pYEE8 CP031086	pYEE1 CP031079 pYEE2 CP031080 pYEE4 CP031082	N	CP031080:No Rep and core gene
Genomic and physiological characterization of Novosphingobium terrae sp. nov., an alphaproteobacterium isolated from Cerrado soil containing a mega‑sized chromid	Novosphingobium terrae	NZ_JABVZR010000001	NZ_JABVZR010000003 NZ_JABVZR010000004	NZ_JABVZR010000002	N	NZ_JABVZR010000002:difference in GC content more than 1%,no core gene
Genomic characterization of Nitrospirillum amazonense strain CBAmC, a nitrogen-fixing bacterium isolated from surface-sterilized sugarcane stems	Nitrospirillum amazonense strain CBAmC	CP022110 CP022111 CP022112		CP022113	N	This article holds that there are three chromosomes in this genome, which conflicts with our definition. In fact, in our identification results, CP022110 is a chromosome, CP022111 is a chromid, and CP022112 and CP022113 are plasmids
Genomic Data of Acaciella Nodule Ensifer mexicanus ITTG R7T	Acaciella Nodule Ensifer mexicanus ITTG R7T	CP041238	CP041239 CP041240	CP041241	Y
Global Response of Phaeobacter inhibens DSM 17395 to Deletion of Its 262-kb Chromid Encoding Antibiotic Synthesis	Phaeobacter inhibens DSM 17395	NC_018290	NC_018288 NC_018287	NC_018291	N	NC_018291:Difference in GC content more than 1%,no Rep and core gene
Hybrid Assembly of the Quorum-Quenching Isolate Variovorax paradoxus VAI-C Genome Sequence	Variovorax paradoxus strain VAI-C	CP063166	CP063168	CP063167	N	CP063167:Difference in GC content more than 1%,no core gene
Nodule bacteria from the cultured legume Phaseolus dumosus (belonging to the Phaseolus vulgaris cross-inoculation group) with common tropici phenotypic characteristics and symbiovar but distinctive phylogenomic position and chromid	Rhizobium sp.	CP032684	CP032686 CP032687 CP032688	CP032685	Y
		NZ_CP032689	NZ_CP032693 NZ_CP032692 NZ_CP032691	NZ_CP032690	Y
Plesiomonas shigelloides, an Atypical Enterobacterales with a Vibrio-Related Secondary Chromosome	Plesiomonas shigelloides 7A	NZ_CP087711	NZ_CP087713	NZ_CP087712	N	NZ_CP087712:Difference in GC content more than 1%,no Rep and core gene
Replicon-Dependent Bacterial Genome Evolution: The Case of Sinorhizobium meliloti	Sinorhizobium meliloti	CP002740	CP002741	CP002742	Y
		CP002781	CP002784 CP002785	CP002782	Y
		AL591688	AE006469	AL591985	Y
		CP001830	CP001831	CP001832	Y
The complete genome sequence of the rumen bacterium Butyrivibrio hungatei MB2003	Butyrivibrio hungatei MB2003	CP017831	CP017832 CP017833	CP017830	N	CP017830:Difference in GC content more than 1%,no core gene
Butyrivibrio hungatei strain MB2003 plasmid pNP6, complete sequence	Butyrivibrio fibrisolvens	NZ_CM009896		NZ_CM009897	Y
The genome of Ensifer alkalisoli YIC4027 provides insights for host specificity and environmental adaptations	Ensifer alkalisoli YIC4027	CP034909	CP034911	CP034910	Y
The genome sequence of hairy root Rhizobium rhizogenes strain LBA9402: Bioinformatics analysis suggests the presence of a new opine system in the agropine Ri plasmid	Rhizobium rhizogenes (formerly Agrobacterium rhizogenes) strain LBA9402 (NCPPB1855rifR),	CP044122	CP044124	CP044123	Y
The Glycobiome of the Rumen Bacterium Butyrivibrio proteoclasticus B316T Highlights Adaptation to a Polysaccharide-Rich Environment	Butyrivibrio proteoclasticus B316T	CP001810	CP001812 CP001813	CP001811	N	CP001811:No core gene
Unusual genome complexity in Lactobacillus salivarius JCM1046	Lactobacillus salivarius JCM1046	CP007646	CP007647 CP007649 CP007650	CP007648	N	CP007648: No core gene
Whole-Genome Sequence of Pseudoalteromonas sp. NC201, a Probiotic Strain for Litopenaeus stylirostris Hatcheries in New Caledonia	Pseudoalteromonas sp. strain NC201	CP022522		CP022523	N	CP022523:No Rep
